# Supplementary material for: Crystal structure, Hirshfeld surface analysis and inter­action energy and DFT studies of 2-(2,3-di­hydro-1H-perimidin-2-yl)-6-meth­oxy­phenol
Source: Acta Crystallogr E Crystallogr Commun. 2020 Apr 3;76(Pt 5):605–10. doi: 10.1107/S2056989020004284 (PMC7199263; doi:10.1107/S2056989020004284)
Supplement: Supplementary file 1 [file e-76-00605-sup1.cif]

##############################################################################
#                                                                            #
# This CIF contains the data in a paper accepted for publication in          #
# Acta Crystallographica Section E. It conforms to the requirements of       #
# Notes for Authors for Acta Crystallographica Section E, and has been       #
# peer reviewed under the auspices of the IUCr Commission on Journals.       #
#                                                                            #
# Full details of the Crystallographic Information File format               #
# are given in the paper "The Crystallographic Information File (CIF):       #
# a New Standard Archive File for Crystallography" by S. R. Hall, F. H.      #
# Allen and I. D. Brown [Acta Cryst. (1991), A47, 655-685].                  #
#                                                                            #
# The current version of the core CIF dictionary is obtainable from          #
# ftp://ftp.iucr.org/pub/cif_core.dic.                                       #
#                                                                            #
# Software is freely available for graphical display of the structure(s)     #
# in this CIF. For information consult the CIF software page                 #
# http://www.iucr.org/resources/cif/software.                                #
#                                                                            #
# This file may be used for bona fide research purposes within the           #
# scientific community so long as proper attribution is given to the journal # 
# article from which it was obtained.                                        #
#                                                                            #
##############################################################################
data_I
_database_code_depnum_ccdc_archive 'CCDC 1976883'
_audit_creation_method     'SHELXL-2018/3'
_chemical_name_systematic
;
2-(2,3-Dihydro-1<i>H</i>-perimidin-2-yl)-6-methoxyphenol
;
_chemical_name_common     ?
_chemical_formula_moiety     'C18 H16 N2 O2'
_chemical_formula_sum     'C18 H16 N2 O2'
_chemical_formula_iupac     'C18 H16 N2 O2'
_chemical_formula_weight     292.33
_chemical_melting_point     ?
_space_group_crystal_system     orthorhombic
_space_group_name_H-M_alt     'P b c a'
_space_group_name_Hall     '-P 2ac 2ab'
loop_
    _space_group_symop_operation_xyz
    'x, y, z'
    '-x+1/2, -y, z+1/2'
    '-x, y+1/2, -z+1/2'
    'x+1/2, -y+1/2, -z'
    '-x, -y, -z'
    'x-1/2, y, -z-1/2'
    'x, -y-1/2, z-1/2'
    '-x-1/2, y-1/2, z'
_cell_length_a     12.7245(7)
_cell_length_b     9.5887(6)
_cell_length_c     23.7276(14)
_cell_angle_alpha     90
_cell_angle_beta     90
_cell_angle_gamma     90
_cell_volume     2895.0(3)
_cell_formula_units_Z     8
_cell_measurement_reflns_used     6789
_cell_measurement_theta_min     3.1540
_cell_measurement_theta_max     28.1030
_cell_measurement_temperature     293(2)
_exptl_crystal_description     'elongated platelet'
_exptl_crystal_colour     brown
_exptl_crystal_size_max     0.52
_exptl_crystal_size_mid     0.10
_exptl_crystal_size_min     0.04
_exptl_crystal_density_diffrn     1.341
_exptl_crystal_density_meas     ?
_exptl_crystal_density_method     ?
_exptl_crystal_F_000     1232
_exptl_absorpt_coefficient_mu     0.089
_exptl_absorpt_correction_type     multi-scan
_exptl_absorpt_process_details
;
(CrysAlisPro; Rigaku OD, 2018)
;
_exptl_absorpt_correction_T_min     0.39031
_exptl_absorpt_correction_T_max     1.00000
_diffrn_ambient_temperature     293(2)
_diffrn_source     'micro-focus sealed X-ray tube'
_diffrn_radiation_type     MoK\a
_diffrn_radiation_wavelength     0.71073
_diffrn_radiation_monochromator
    'Rigaku Integrated Confocal MaxFlux double bounce multi-layer mirror optics'
_diffrn_measurement_device_type     'Rigaku XtaLAB PRO'
_diffrn_measurement_device     'kappa gonio four-circle diffractometer'
_diffrn_measurement_method     '\w scans'
_diffrn_detector     'Dectris PILATUS3 R 200K-A area detector'
_diffrn_detector_area_resol_mean     5.811
_diffrn_reflns_number     16885
_diffrn_reflns_av_R_equivalents     0.0358
_diffrn_reflns_av_unetI/netI     0.0291
_diffrn_reflns_theta_min     2.347
_diffrn_reflns_theta_max     28.998
_diffrn_reflns_theta_full     25.242
_diffrn_measured_fraction_theta_max     0.909
_diffrn_measured_fraction_theta_full     0.998
_diffrn_reflns_limit_h_min     -16
_diffrn_reflns_limit_h_max     14
_diffrn_reflns_limit_k_min     -12
_diffrn_reflns_limit_k_max     13
_diffrn_reflns_limit_l_min     -30
_diffrn_reflns_limit_l_max     30
_diffrn_radiation_probe     x-ray
_refine_special_details     ?
_reflns_number_total     3499
_reflns_number_gt     2640
_reflns_threshold_expression     'I > 2\s(I)'
_refine_ls_structure_factor_coef     Fsqd
_refine_ls_matrix_type     full
_refine_ls_R_factor_all     0.0631
_refine_ls_R_factor_gt     0.0449
_refine_ls_wR_factor_gt     0.1105
_refine_ls_wR_factor_ref     0.1182
_refine_ls_goodness_of_fit_ref     1.039
_refine_ls_restrained_S_all     1.039
_refine_ls_number_reflns     3496
_refine_ls_number_parameters     207
_refine_ls_number_restraints     0
_refine_ls_hydrogen_treatment     mixed
_refine_ls_weighting_scheme     calc
_refine_ls_weighting_details
              'w=1/[\s^2^(Fo^2^)+(0.0609P)^2^+0.4131P] where P=(Fo^2^+2Fc^2^)/3'
_atom_sites_solution_hydrogens     mixed
_atom_sites_solution_primary     other
_atom_sites_solution_secondary     difmap
_refine_ls_shift/su_max     0.001
_refine_ls_shift/su_mean     0.000
_refine_diff_density_max     0.196
_refine_diff_density_min     -0.214
_refine_ls_extinction_method     none
_refine_ls_extinction_coef     .
loop_
    _atom_type_symbol
    _atom_type_description
    _atom_type_scat_dispersion_real
    _atom_type_scat_dispersion_imag
    _atom_type_scat_source
    'C' 'C' 0.0033 0.0016
                         'International Tables Vol C Tables 4.2.6.8 and 6.1.1.4'
    'N' 'N' 0.0061 0.0033
                         'International Tables Vol C Tables 4.2.6.8 and 6.1.1.4'
    'O' 'O' 0.0106 0.0060
                         'International Tables Vol C Tables 4.2.6.8 and 6.1.1.4'
    'H' 'H' 0.0000 0.0000
                         'International Tables Vol C Tables 4.2.6.8 and 6.1.1.4'
_computing_data_collection
;
CrysAlisPro (Rigaku OD, 2018)
;
_computing_cell_refinement
;
CrysAlisPro (Rigaku OD, 2018)
;
_computing_data_reduction
;
CrysAlisPro (Rigaku OD, 2018)
;
_computing_structure_solution
;
SHELXT (Sheldrick, 2015a)
;
_computing_structure_refinement
;
<i>SHELXL2018/3</i> (Sheldrick, 2015b)
;
_computing_molecular_graphics     ?
_computing_publication_material     ?
loop_
    _atom_site_type_symbol
    _atom_site_label
    _atom_site_fract_x
    _atom_site_fract_y
    _atom_site_fract_z
    _atom_site_U_iso_or_equiv
    _atom_site_adp_type
    _atom_site_calc_flag
    _atom_site_occupancy
    _atom_site_disorder_assembly
    _atom_site_disorder_group
    O O1 0.73352(7) 0.23966(10) 0.63178(4) 0.0437(2) Uani d 1 . .
    H H1O 0.731483 0.294081 0.658419 0.066 Uiso calc 1 . .
    N N1 0.52935(9) 0.35194(11) 0.70590(5) 0.0395(3) Uani d 1 . .
    H H1N 0.4730(12) 0.3089(15) 0.6946(6) 0.047 Uiso d 1 . .
    C C1 0.57436(10) 0.44289(13) 0.66329(5) 0.0373(3) Uani d 1 . .
    H H1 0.532216 0.528041 0.659972 0.045 Uiso calc 1 . .
    O O2 0.72915(8) 0.09678(11) 0.53981(4) 0.0519(3) Uani d 1 . .
    N N2 0.68133(8) 0.47793(11) 0.68254(4) 0.0379(3) Uani d 1 . .
    H H2N 0.7113(11) 0.5331(16) 0.6587(6) 0.045 Uiso d 1 . .
    C C2 0.57650(10) 0.36729(13) 0.60760(5) 0.0363(3) Uani d 1 . .
    C C3 0.65312(9) 0.26779(12) 0.59586(5) 0.0346(3) Uani d 1 . .
    C C4 0.64940(10) 0.19120(13) 0.54596(5) 0.0383(3) Uani d 1 . .
    C C5 0.56894(11) 0.21405(14) 0.50790(6) 0.0449(3) Uani d 1 . .
    H H5 0.566134 0.163263 0.474546 0.054 Uiso calc 1 . .
    C C6 0.49246(11) 0.31282(15) 0.51959(6) 0.0500(4) Uani d 1 . .
    H H6 0.438253 0.327981 0.494027 0.060 Uiso calc 1 . .
    C C9 0.52580(9) 0.40296(12) 0.76054(5) 0.0346(3) Uani d 1 . .
    C C7 0.49623(11) 0.38823(14) 0.56858(6) 0.0458(3) Uani d 1 . .
    H H7 0.444503 0.454306 0.575894 0.055 Uiso calc 1 . .
    C C8 0.72720(13) 0.01056(17) 0.49174(7) 0.0603(4) Uani d 1 . .
    H H8A 0.788077 -0.048578 0.491698 0.090 Uiso calc 1 . .
    H H8B 0.727304 0.067394 0.458433 0.090 Uiso calc 1 . .
    H H8C 0.664899 -0.045880 0.492341 0.090 Uiso calc 1 . .
    C C10 0.60767(9) 0.49588(12) 0.77664(5) 0.0335(3) Uani d 1 . .
    C C11 0.68804(9) 0.53139(12) 0.73789(5) 0.0347(3) Uani d 1 . .
    C C12 0.77148(11) 0.61181(14) 0.75512(6) 0.0441(3) Uani d 1 . .
    H H12 0.825905 0.631841 0.730241 0.053 Uiso calc 1 . .
    C C13 0.77415(12) 0.66349(15) 0.81036(6) 0.0506(4) Uani d 1 . .
    H H13 0.830410 0.718819 0.821577 0.061 Uiso calc 1 . .
    C C14 0.69668(12) 0.63475(14) 0.84781(6) 0.0479(3) Uani d 1 . .
    H H14 0.699244 0.673103 0.883784 0.057 Uiso calc 1 . .
    C C15 0.61190(10) 0.54681(13) 0.83261(5) 0.0384(3) Uani d 1 . .
    C C16 0.53296(10) 0.50546(15) 0.87065(6) 0.0451(3) Uani d 1 . .
    H H16 0.532878 0.540825 0.907150 0.054 Uiso calc 1 . .
    C C17 0.45685(11) 0.41435(16) 0.85456(6) 0.0498(4) Uani d 1 . .
    H H17 0.406633 0.386074 0.880644 0.060 Uiso calc 1 . .
    C C18 0.45257(10) 0.36232(15) 0.79961(6) 0.0445(3) Uani d 1 . .
    H H18 0.399877 0.299926 0.789503 0.053 Uiso calc 1 . .
loop_
    _atom_site_aniso_label
    _atom_site_aniso_U_11
    _atom_site_aniso_U_22
    _atom_site_aniso_U_33
    _atom_site_aniso_U_12
    _atom_site_aniso_U_13
    _atom_site_aniso_U_23
    O1 0.0417(5) 0.0466(5) 0.0427(5) 0.0082(4) -0.0125(4) -0.0068(4)
    N1 0.0352(6) 0.0420(6) 0.0412(6) -0.0088(5) 0.0001(4) -0.0046(5)
    C1 0.0358(7) 0.0346(6) 0.0416(7) 0.0020(5) -0.0025(5) 0.0001(5)
    O2 0.0499(6) 0.0560(6) 0.0499(6) 0.0108(5) -0.0044(4) -0.0146(5)
    N2 0.0378(6) 0.0389(6) 0.0370(6) -0.0084(5) 0.0024(4) 0.0003(4)
    C2 0.0382(6) 0.0346(6) 0.0361(6) -0.0014(5) -0.0029(5) 0.0039(5)
    C3 0.0336(6) 0.0356(6) 0.0347(6) -0.0029(5) -0.0035(5) 0.0048(5)
    C4 0.0380(7) 0.0381(6) 0.0387(7) -0.0015(5) 0.0007(5) 0.0012(5)
    C5 0.0510(8) 0.0482(8) 0.0354(7) -0.0046(6) -0.0051(6) -0.0013(6)
    C6 0.0500(8) 0.0550(8) 0.0451(8) 0.0023(7) -0.0163(6) 0.0049(7)
    C9 0.0309(6) 0.0339(6) 0.0389(7) 0.0033(5) -0.0009(5) 0.0000(5)
    C7 0.0439(7) 0.0458(7) 0.0476(8) 0.0072(6) -0.0095(6) 0.0021(6)
    C8 0.0658(10) 0.0599(10) 0.0551(9) 0.0081(8) 0.0010(7) -0.0165(8)
    C10 0.0336(6) 0.0298(6) 0.0372(6) 0.0032(5) -0.0017(5) 0.0027(5)
    C11 0.0371(6) 0.0300(6) 0.0371(6) -0.0005(5) -0.0010(5) 0.0020(5)
    C12 0.0431(7) 0.0437(7) 0.0454(7) -0.0106(6) -0.0011(6) 0.0032(6)
    C13 0.0550(9) 0.0468(8) 0.0499(8) -0.0182(7) -0.0099(6) 0.0010(7)
    C14 0.0599(9) 0.0446(7) 0.0392(7) -0.0069(7) -0.0064(6) -0.0033(6)
    C15 0.0414(7) 0.0355(6) 0.0384(7) 0.0047(5) -0.0030(5) 0.0016(5)
    C16 0.0445(7) 0.0547(8) 0.0362(7) 0.0053(6) 0.0017(5) -0.0019(6)
    C17 0.0380(7) 0.0662(9) 0.0452(8) 0.0001(7) 0.0079(6) 0.0039(7)
    C18 0.0328(7) 0.0502(8) 0.0504(8) -0.0046(6) 0.0027(6) -0.0005(6)
_geom_special_details
;
 All esds (except the esd in the dihedral angle between two l.s. planes)
 are estimated using the full covariance matrix.  The cell esds are taken
 into account individually in the estimation of esds in distances, angles
 and torsion angles; correlations between esds in cell parameters are only
 used when they are defined by crystal symmetry.  An approximate (isotropic)
 treatment of cell esds is used for estimating esds involving l.s. planes.
;
loop_
    _geom_bond_atom_site_label_1
    _geom_bond_atom_site_label_2
    _geom_bond_site_symmetry_2
    _geom_bond_distance
    _geom_bond_publ_flag
    O1 C3 . 1.3587(14) ?
    O1 H1O . 0.8200 ?
    N1 C9 . 1.3865(16) ?
    N1 C1 . 1.4529(17) ?
    N1 H1N . 0.870(15) ?
    C1 N2 . 1.4745(16) ?
    C1 C2 . 1.5074(17) ?
    C1 H1 . 0.9800 ?
    O2 C4 . 1.3677(15) ?
    O2 C8 . 1.4088(17) ?
    N2 C11 . 1.4124(16) ?
    N2 H2N . 0.864(15) ?
    C2 C3 . 1.3922(17) ?
    C2 C7 . 1.3930(17) ?
    C3 C4 . 1.3942(17) ?
    C4 C5 . 1.3826(18) ?
    C5 C6 . 1.386(2) ?
    C5 H5 . 0.9300 ?
    C6 C7 . 1.370(2) ?
    C6 H6 . 0.9300 ?
    C9 C18 . 1.3710(17) ?
    C9 C10 . 1.4230(17) ?
    C7 H7 . 0.9300 ?
    C8 H8A . 0.9600 ?
    C8 H8B . 0.9600 ?
    C8 H8C . 0.9600 ?
    C10 C15 . 1.4161(17) ?
    C10 C11 . 1.4168(16) ?
    C11 C12 . 1.3744(18) ?
    C12 C13 . 1.4017(19) ?
    C12 H12 . 0.9300 ?
    C13 C14 . 1.355(2) ?
    C13 H13 . 0.9300 ?
    C14 C15 . 1.4160(19) ?
    C14 H14 . 0.9300 ?
    C15 C16 . 1.4074(18) ?
    C16 C17 . 1.359(2) ?
    C16 H16 . 0.9300 ?
    C17 C18 . 1.397(2) ?
    C17 H17 . 0.9300 ?
    C18 H18 . 0.9300 ?
loop_
    _geom_contact_atom_site_label_1
    _geom_contact_atom_site_label_2
    _geom_contact_distance
    _geom_contact_site_symmetry_1
    _geom_contact_site_symmetry_2
    _geom_contact_publ_flag
    O1 O2 2.5772(14) . . yes
    O1 N2 2.6668(14) . . yes
    C12 O1 3.1736(17) . 8_765 yes
    C17 O1 3.3145(17) . 6_557 yes
    C11 O1 3.3650(15) . 8_765 yes
    N2 O1 2.9867(14) . 8_765 yes
    H2N O1 2.196(15) . 8_765 yes
    H18 O1 2.88 . 6_557 yes
    H12 O1 2.66 . 8_765 yes
    H17 O1 2.63 . 6_557 yes
    O2 H6 2.87 . 4_556 yes
    N1 H1O 2.86 . . yes
    H12 N1 2.86 . 8_765 yes
    N2 H1O 1.96 . . yes
    C18 C12 3.567(2) . 6_557 yes
    C1 H1O 2.46 . . yes
    C4 H8A 2.92 . 8_765 yes
    C5 H8A 2.94 . 8_765 yes
    C5 H8B 2.72 . . yes
    C5 H8C 2.80 . . yes
    C8 H5 2.55 . . yes
    H13 C9 2.93 . 8_765 yes
    H13 C10 2.97 . 8_765 yes
    C10 H1 2.95 . . yes
    C12 H1O 2.88 . 8_765 yes
    H1 H7 2.39 . . yes
    H1N H18 2.44 . . yes
    H1O H2N 2.31 . . yes
    H17 H1O 2.57 . 6_557 yes
    H18 H1O 2.47 . 6_557 yes
    H2N H12 2.43 . . yes
    H5 H8B 2.28 . . yes
    H5 H8C 2.40 . . yes
    H14 H16 2.53 . . yes
loop_
    _geom_angle_atom_site_label_1
    _geom_angle_atom_site_label_2
    _geom_angle_atom_site_label_3
    _geom_angle_site_symmetry_1
    _geom_angle_site_symmetry_3
    _geom_angle
    _geom_angle_publ_flag
    C3 O1 H1O . . 109.5 ?
    C9 N1 C1 . . 116.86(10) ?
    C9 N1 H1N . . 115.4(10) ?
    C1 N1 H1N . . 113.3(10) ?
    N1 C1 N2 . . 106.56(10) ?
    N1 C1 C2 . . 109.17(10) ?
    N2 C1 C2 . . 111.38(10) ?
    N1 C1 H1 . . 109.9 ?
    N2 C1 H1 . . 109.9 ?
    C2 C1 H1 . . 109.9 ?
    C4 O2 C8 . . 117.50(11) ?
    C11 N2 C1 . . 115.25(10) ?
    C11 N2 H2N . . 111.1(10) ?
    C1 N2 H2N . . 110.1(10) ?
    C3 C2 C7 . . 118.64(12) ?
    C3 C2 C1 . . 121.17(11) ?
    C7 C2 C1 . . 120.00(11) ?
    O1 C3 C2 . . 122.54(11) ?
    O1 C3 C4 . . 116.99(11) ?
    C2 C3 C4 . . 120.47(11) ?
    O2 C4 C5 . . 125.78(12) ?
    O2 C4 C3 . . 114.47(11) ?
    C5 C4 C3 . . 119.75(12) ?
    C4 C5 C6 . . 119.84(12) ?
    C4 C5 H5 . . 120.1 ?
    C6 C5 H5 . . 120.1 ?
    C7 C6 C5 . . 120.39(12) ?
    C7 C6 H6 . . 119.8 ?
    C5 C6 H6 . . 119.8 ?
    C18 C9 N1 . . 123.65(12) ?
    C18 C9 C10 . . 119.61(12) ?
    N1 C9 C10 . . 116.62(11) ?
    C6 C7 C2 . . 120.90(13) ?
    C6 C7 H7 . . 119.5 ?
    C2 C7 H7 . . 119.5 ?
    O2 C8 H8A . . 109.5 ?
    O2 C8 H8B . . 109.5 ?
    H8A C8 H8B . . 109.5 ?
    O2 C8 H8C . . 109.5 ?
    H8A C8 H8C . . 109.5 ?
    H8B C8 H8C . . 109.5 ?
    C15 C10 C11 . . 119.89(11) ?
    C15 C10 C9 . . 119.70(11) ?
    C11 C10 C9 . . 120.31(11) ?
    C12 C11 N2 . . 121.79(11) ?
    C12 C11 C10 . . 119.96(11) ?
    N2 C11 C10 . . 118.20(10) ?
    C11 C12 C13 . . 119.68(12) ?
    C11 C12 H12 . . 120.2 ?
    C13 C12 H12 . . 120.2 ?
    C14 C13 C12 . . 121.57(13) ?
    C14 C13 H13 . . 119.2 ?
    C12 C13 H13 . . 119.2 ?
    C13 C14 C15 . . 120.54(12) ?
    C13 C14 H14 . . 119.7 ?
    C15 C14 H14 . . 119.7 ?
    C16 C15 C14 . . 123.25(12) ?
    C16 C15 C10 . . 118.50(12) ?
    C14 C15 C10 . . 118.24(12) ?
    C17 C16 C15 . . 120.63(13) ?
    C17 C16 H16 . . 119.7 ?
    C15 C16 H16 . . 119.7 ?
    C16 C17 C18 . . 121.31(13) ?
    C16 C17 H17 . . 119.3 ?
    C18 C17 H17 . . 119.3 ?
    C9 C18 C17 . . 120.20(13) ?
    C9 C18 H18 . . 119.9 ?
    C17 C18 H18 . . 119.9 ?
loop_
    _geom_torsion_atom_site_label_1
    _geom_torsion_atom_site_label_2
    _geom_torsion_atom_site_label_3
    _geom_torsion_atom_site_label_4
    _geom_torsion_site_symmetry_1
    _geom_torsion_site_symmetry_2
    _geom_torsion_site_symmetry_3
    _geom_torsion_site_symmetry_4
    _geom_torsion
    _geom_torsion_publ_flag
    C9 N1 C1 N2 . . . . 56.76(13) ?
    C9 N1 C1 C2 . . . . 177.15(10) ?
    N1 C1 N2 C11 . . . . -52.57(13) ?
    C2 C1 N2 C11 . . . . -171.54(10) ?
    N1 C1 C2 C3 . . . . -78.14(14) ?
    N2 C1 C2 C3 . . . . 39.26(16) ?
    N1 C1 C2 C7 . . . . 96.72(13) ?
    N2 C1 C2 C7 . . . . -145.88(12) ?
    C7 C2 C3 O1 . . . . -179.32(11) ?
    C1 C2 C3 O1 . . . . -4.39(18) ?
    C7 C2 C3 C4 . . . . 0.17(18) ?
    C1 C2 C3 C4 . . . . 175.10(11) ?
    C8 O2 C4 C5 . . . . -2.9(2) ?
    C8 O2 C4 C3 . . . . 176.72(12) ?
    O1 C3 C4 O2 . . . . -0.28(16) ?
    C2 C3 C4 O2 . . . . -179.80(11) ?
    O1 C3 C4 C5 . . . . 179.39(12) ?
    C2 C3 C4 C5 . . . . -0.13(18) ?
    O2 C4 C5 C6 . . . . 179.60(12) ?
    C3 C4 C5 C6 . . . . 0.0(2) ?
    C4 C5 C6 C7 . . . . 0.2(2) ?
    C1 N1 C9 C18 . . . . 152.51(12) ?
    C1 N1 C9 C10 . . . . -31.50(15) ?
    C5 C6 C7 C2 . . . . -0.1(2) ?
    C3 C2 C7 C6 . . . . -0.1(2) ?
    C1 C2 C7 C6 . . . . -175.04(13) ?
    C18 C9 C10 C15 . . . . -0.81(17) ?
    N1 C9 C10 C15 . . . . -176.97(10) ?
    C18 C9 C10 C11 . . . . 175.67(11) ?
    N1 C9 C10 C11 . . . . -0.50(16) ?
    C1 N2 C11 C12 . . . . -157.13(12) ?
    C1 N2 C11 C10 . . . . 25.13(15) ?
    C15 C10 C11 C12 . . . . 1.88(17) ?
    C9 C10 C11 C12 . . . . -174.59(11) ?
    C15 C10 C11 N2 . . . . 179.66(10) ?
    C9 C10 C11 N2 . . . . 3.19(17) ?
    N2 C11 C12 C13 . . . . 179.45(12) ?
    C10 C11 C12 C13 . . . . -2.86(19) ?
    C11 C12 C13 C14 . . . . 0.8(2) ?
    C12 C13 C14 C15 . . . . 2.2(2) ?
    C13 C14 C15 C16 . . . . 175.57(13) ?
    C13 C14 C15 C10 . . . . -3.1(2) ?
    C11 C10 C15 C16 . . . . -177.68(11) ?
    C9 C10 C15 C16 . . . . -1.19(17) ?
    C11 C10 C15 C14 . . . . 1.09(17) ?
    C9 C10 C15 C14 . . . . 177.58(11) ?
    C14 C15 C16 C17 . . . . -176.13(13) ?
    C10 C15 C16 C17 . . . . 2.57(19) ?
    C15 C16 C17 C18 . . . . -2.0(2) ?
    N1 C9 C18 C17 . . . . 177.36(12) ?
    C10 C9 C18 C17 . . . . 1.5(2) ?
    C16 C17 C18 C9 . . . . -0.1(2) ?
loop_
    _geom_hbond_atom_site_label_D
    _geom_hbond_atom_site_label_H
    _geom_hbond_atom_site_label_A
    _geom_hbond_site_symmetry_A
    _geom_hbond_distance_DH
    _geom_hbond_distance_HA
    _geom_hbond_distance_DA
    _geom_hbond_angle_DHA
    _geom_hbond_publ_flag
    O1 H1O N2 . 0.82 1.96 2.6667(14) 143.9 yes
    N2 H2N O1 8_765 0.864(15) 2.196(15) 2.9870(14) 152.2(13) yes
    C8 H8A Cg1 7_555 0.96 2.82 3.6580(17) 146 yes
    C13 H13 Cg4 8_765 0.93 2.87 3.7336(16) 155 yes
    C16 H16 Cg1 4_545 0.93 2.87 3.4880(15) 125 yes
_shelx_space_group_comment
;
The symmetry employed for this shelxl refinement is uniquely defined
by the following loop, which should always be used as a source of
symmetry information in preference to the above space-group names.
They are only intended as comments.
;
_shelx_estimated_absorpt_T_min     ?
_shelx_estimated_absorpt_T_max     ?
_shelx_hkl_file
;
   0   0  -4 785.119 25.5081   1
   0   0  -5 0.38183 0.40395   1
   0   0  -6 3000.57 97.1684   1
   0   0   7 0.08402 0.32991   1
   0   0  -7 0.99082 0.34698   1
   0   0   8 990.871 32.1742   1
   0   0  -8 980.493 32.1105   1
   0   0  -9 1.04385 0.39201   1
   0   0   9 0.37441 0.45387   1
   0   0 -10 116.758 4.13801   1
   0   0  10 117.168 4.05676   4
   0   0  10 117.142 4.24394   1
   0   0  11-1.40312 0.67722   1
   0   0  11 0.16404 0.28300   4
   0   0 -11 0.37167 0.48700   1
   0   0 -12 15.2088 1.00727   1
   0   0  12 17.9309 0.87216   4
   0   0  12 15.8607 1.16505   1
   0   0  13-1.13331 0.87522   1
   0   0  13-0.06506 0.29412   4
   0   0 -13 0.47868 0.55582   1
   0   0  14 47.8389 1.88223   4
   0   0 -14 47.0976 2.03743   1
   0   0  14 42.8729 2.24174   1
   0   0 -15 0.51052 0.61582   1
   0   0  15 0.24515 0.34999   4
   0   0 -16 61.4266 2.68157   1
   0   0  16 65.8014 2.49561   4
   0   0 -17 0.44918 0.65955   1
   0   0  17 0.32826 0.39254   4
   0   0 -18 16.1881 1.32091   1
   0   0  18 13.8466 0.90222   4
   0   0 -19 0.04821 0.90774   1
   0   0  19 0.71768 0.47219   4
   0   0 -20 111.749 4.75022   2
   0   0  20 112.190 4.10423   4
   0   0 -20 110.131 4.51335   1
   0   0 -21 1.47042 0.93341   2
   0   0  21-0.06057 0.49679   4
   0   0 -21-1.06849 1.21602   1
   0   0 -22 14.4350 1.53838   1
   0   0 -22 12.8722 1.54303   2
   0   0 -23-0.64421 1.22509   1
   0   0 -23-0.34667 0.97990   2
   0   0 -24 12.8736 1.57479   2
   0   0 -24 11.2593 1.55540   1
   0   0 -25 1.07019 1.10930   2
   0   0 -26 1.02606 1.16043   2
   0   0 -27-0.10799 1.16491   2
   0   0 -28 1.79948 1.29326   2
   0   0 -29-0.23482 1.24376   2
   0   0 -30 19.2094 2.27482   2
  -1   0   2 2658.16 86.0128   3
   1   0  -3 2.07008 0.24124   2
   1   0  -4 1105.63 35.8182   1
   1   0  -4 1099.54 35.8683   2
   1   0  -5 0.07490 0.30756   1
   1   0  -5 1.21444 0.31571   2
  -1   0  -5 1.62737 0.22175   4
  -1   0  -6 2.70170 0.25414   4
  -1   0   6 0.84875 0.25668   1
  -1   0  -6 2.73259 0.47336   1
   1   0  -6 1.82264 0.35925   1
   1   0   7-0.84647 0.46333   1
  -1   0   7 1.03689 0.29818   1
  -1   0  -7 0.79086 0.41380   1
   1   0  -7-0.11928 0.29590   1
  -1   0  -7-0.01219 0.18853   4
  -1   0   8 34.2402 1.36789   1
   1   0  -8 35.7502 1.42341   1
   1   0   8 31.2173 1.59290   1
  -1   0  -8 37.2318 1.47820   1
   1   0  -9 0.25100 0.39186   1
   1   0   9-0.90489 0.68482   1
  -1   0   9 1.04452 0.35366   1
  -1   0  -9 0.54999 0.42166   1
  -1   0 -10 303.648 10.1247   1
  -1   0  10 305.119 10.0843   1
   1   0 -10 295.095 10.1032   1
  -1   0 -11-0.31812 0.55833   1
   1   0 -11-0.14800 0.49844   1
  -1   0  11 0.47091 0.52856   1
  -1   0 -12 25.0378 1.29423   1
   1   0 -12 23.6177 1.27001   1
  -1   0  12 24.9923 1.29860   1
  -1   0 -13 2.49809 0.64721   1
  -1   0  13-0.06351 0.66072   1
   1   0 -13 0.12037 0.59142   1
   1   0 -14 313.284 10.5130   1
  -1   0 -14 304.630 10.4691   1
  -1   0  14 304.702 10.5599   1
   1   0 -15-0.14521 0.64735   1
  -1   0 -15 1.53671 0.68658   1
   1   0 -15 0.41793 0.60953   2
  -1   0  15-1.17251 0.92541   1
   1   0 -16 137.220 4.92291   1
   1   0 -16 134.207 5.11511   2
  -1   0 -16 130.304 4.82095   1
  -1   0  16 117.477 4.97770   1
   1   0 -17-0.17192 0.76525   1
   1   0 -17 0.96348 0.69999   2
  -1   0  17 0.14883 0.42066   4
  -1   0 -17 1.30695 0.76822   1
   1   0 -18 63.9200 3.00229   2
  -1   0 -18 61.7244 2.74723   1
   1   0 -18 63.0410 2.82286   1
  -1   0  18 62.4971 2.52081   4
   1   0 -19-0.25045 1.04895   1
  -1   0  19 0.35905 0.51130   4
   1   0 -19 0.75613 0.86963   2
  -1   0 -19 0.79342 0.96691   1
   1   0 -20 160.670 6.22062   1
  -1   0  20 167.969 5.85404   4
  -1   0 -20 157.696 6.14555   1
   1   0 -20 165.666 6.44414   2
   1   0 -21 0.54896 1.02999   2
   1   0 -21-1.15335 1.23866   1
  -1   0  21 0.62177 0.58504   4
  -1   0 -21 0.54468 1.10490   1
  -1   0  22 7.17813 0.73698   3
  -1   0 -22 10.1767 1.41920   1
   1   0 -22 5.30845 1.34182   1
   1   0 -22 7.34204 1.30525   2
  -1   0  22 7.00974 0.81890   4
  -1   0 -23 0.95991 1.05999   2
  -1   0 -23-0.88510 1.19700   1
   1   0 -23-1.05365 1.37732   1
   1   0 -23 0.26404 1.08772   2
  -1   0  23 0.37478 0.52630   3
  -1   0  24 26.1128 1.28280   3
   1   0 -24 25.5808 2.07120   2
  -1   0 -24 26.7517 2.10993   2
   1   0 -24 24.8032 2.03158   1
  -1   0 -25 0.09643 1.07223   2
   1   0 -25 0.97626 1.17746   2
   1   0 -25-1.25016 1.53074   1
   1   0 -26 4.39820 1.33680   2
  -1   0 -26 5.57981 1.33010   2
  -1   0 -27 1.49968 1.22609   2
   1   0 -27 0.53842 1.16726   2
  -1   0 -28 14.2555 1.88490   2
   1   0 -28 12.6211 1.83253   2
  -1   0 -29 0.59144 1.34821   2
   1   0 -29 0.59738 1.34530   2
   1   0 -30 17.3243 2.11489   2
   2   0   0 33.6812 1.25880   2
   2   0  -1 0.10327 0.20361   2
  -2   0   2 18.2457 0.80594   3
   2   0  -2 19.0310 0.78854   2
  -2   0  -2 18.1004 0.80054   3
   2   0  -3 0.13695 0.20421   2
  -2   0   3-0.23057 0.25977   3
  -2   0  -3-0.01181 0.25118   3
  -2   0   4 78.9550 2.82890   3
   2   0  -4 82.8611 2.88395   2
  -2   0   5 0.26622 0.18821   2
  -2   0   5-0.14191 0.23636   3
   2   0  -5-0.14612 0.27928   2
   2   0   5 0.04684 0.20916   3
   2   0   6 62.1774 2.45199   3
  -2   0   6 74.1909 2.44809   1
   2   0  -6 77.3923 2.63797   2
  -2   0   7 0.22003 0.22299   1
   2   0  -7 1.14879 0.30811   2
  -2   0   8 33.8128 1.30639   1
   2   0  -8 31.5842 1.48614   2
  -2   0  -8 35.2476 1.38240   4
  -2   0  -9-0.04844 0.54254   1
   2   0  -9 0.24595 0.36005   2
  -2   0   9 0.07142 0.32589   1
   2   0  -9-0.66010 0.47949   1
  -2   0  -9 0.12848 0.25379   4
  -2   0 -10 938.670 30.9736   1
  -2   0  10 960.684 30.8082   1
  -2   0 -10 927.653 30.8407   4
   2   0 -10 933.832 31.0850   2
   2   0 -10 956.763 30.9258   1
  -2   0 -11 0.13557 0.27070   4
   2   0 -11-0.77070 0.62071   1
  -2   0 -11 0.35568 0.64688   1
   2   0 -11 0.52902 0.47333   2
  -2   0  11 0.24642 0.46535   1
  -2   0 -12 4.57561 0.75158   1
  -2   0  12 3.38931 0.58603   1
   2   0 -12 1.69954 0.58144   1
   2   0 -12 3.20130 0.61037   2
   2   0 -13 0.18148 0.46488   2
  -2   0  13 0.51193 0.58930   1
  -2   0 -13 1.06014 0.70577   1
   2   0 -13-0.19281 0.64614   1
   2   0 -14 895.441 29.6091   1
  -2   0  14 885.309 29.5068   1
  -2   0 -14 897.436 29.5770   1
   2   0 -14 919.836 29.8302   2
   2   0 -15 0.05314 0.61292   2
  -2   0 -15 1.99525 0.72918   1
  -2   0  15 0.20666 0.76207   1
   2   0 -15-0.53323 0.74488   1
   2   0 -16 75.7347 3.18784   2
   2   0 -16 71.1589 2.99900   1
  -2   0 -16 71.6677 2.95551   1
  -2   0  16 66.5479 2.96316   1
  -2   0  17-1.80886 1.11872   1
   2   0 -17-0.06143 0.69729   2
   2   0 -17 0.04413 0.88141   1
  -2   0 -17 1.92514 0.79440   1
   2   0 -18 25.9816 1.73735   1
  -2   0  18 25.8291 1.76925   1
   2   0 -18 29.5688 1.89153   2
  -2   0 -18 31.9667 1.76999   1
  -2   0  19-0.77520 0.62987   3
   2   0 -19-1.78660 1.06262   1
   2   0 -19 0.27991 0.85606   2
  -2   0 -19 1.66676 0.92491   1
  -2   0 -20 19.3168 1.48598   1
  -2   0  20 15.0777 1.04662   3
   2   0 -20 14.4248 1.49489   2
  -2   0  21 0.08700 0.61479   3
  -2   0  21 1.35942 0.66870   4
   2   0 -21 0.31489 1.08277   2
  -2   0 -21 1.07421 1.17697   1
   2   0 -22 330.850 11.6970   2
  -2   0  22 312.206 10.7951   3
  -2   0 -22 318.434 11.3157   1
  -2   0  22 323.387 10.9692   4
  -2   0  23 0.40481 0.60134   3
   2   0 -23 0.70790 1.16572   2
  -2   0  24 3.16106 0.67830   3
   2   0 -24 3.85062 1.26009   2
   2   0 -25 0.19824 1.16521   2
  -2   0 -26 22.6108 2.05932   2
   2   0 -26 17.8745 1.97413   2
  -2   0 -27 1.50182 1.23233   2
   2   0 -27-0.66084 1.28012   2
  -2   0 -28 7.75530 1.64525   2
   2   0 -28 5.10895 1.56132   2
   2   0 -29 0.97249 1.51784   2
  -2   0 -29 0.70962 1.41134   2
   2   0 -30 19.0799 2.28514   2
  -3   0  -1-0.03540 0.31351   3
   3   0  -1-0.04851 0.26218   2
   3   0  -2 212.518 2.79085   2
  -3   0  -2 218.832 2.81235   3
  -3   0  -3 0.12405 0.27750   3
  -3   0   3-0.09035 0.20990   2
   3   0  -3 0.12711 0.22895   2
   3   0   4 584.429 18.2595   3
  -3   0   4 524.558 18.2474   2
  -3   0  -4 566.476 18.3016   3
  -3   0   4 577.458 18.3059   3
   3   0  -4 532.983 18.3091   2
   3   0   5-0.10904 0.25311   3
  -3   0   5 0.12942 0.26987   3
  -3   0  -5-1.61546 0.72292   1
  -3   0   5-0.28053 0.23100   2
   3   0  -5 0.18115 0.28648   2
   3   0  -6 17.2723 0.94375   2
  -3   0   6 18.3275 0.89990   2
  -3   0   6 18.0690 0.89382   3
   3   0   6 19.3910 0.86095   3
  -3   0  -6 15.5069 1.08250   1
   3   0  -7 0.05444 0.27467   2
  -3   0   7-0.06136 0.31551   3
   3   0   7 0.14805 0.26567   3
  -3   0   7-0.05096 0.26038   1
   3   0   8 86.0134 3.08301   3
  -3   0   8 85.6400 3.01213   1
  -3   0   8 88.4408 3.15794   3
   3   0  -8 87.7205 3.28298   2
  -3   0   9 0.66347 0.31357   1
   3   0   9-0.03553 0.29149   3
  -3   0   9 0.11445 0.30517   3
   3   0  -9-0.06609 0.39717   2
  -3   0  10 301.942 9.97090   1
   3   0  10 305.765 10.0348   3
   3   0 -10 302.284 10.3248   2
  -3   0  10 294.642 10.1179   3
  -3   0 -10 297.973 10.1271   4
  -3   0 -11 0.22208 0.32512   4
  -3   0 -11 0.47166 0.67237   1
   3   0 -11 0.27605 0.44223   2
   3   0  11 0.13962 0.38151   3
  -3   0  11 0.26579 0.40220   1
  -3   0  11 0.12745 0.41334   3
   3   0  12 706.635 22.6313   3
  -3   0 -12 695.853 22.7112   4
  -3   0  12 689.481 22.7365   3
   3   0 -12 670.288 22.9808   2
  -3   0 -12 701.432 22.8659   1
  -3   0  12 672.376 22.6019   1
  -3   0  13 0.40624 0.48098   1
  -3   0 -13 0.72536 0.71727   1
   3   0  13-0.10258 0.35738   3
  -3   0  13 0.05590 0.44417   3
   3   0 -13 0.51183 0.47668   2
  -3   0 -13-0.02553 0.33836   4
   3   0 -14 36.8555 1.90201   2
   3   0  14 35.0503 1.48072   3
  -3   0  14 33.9911 1.57945   1
  -3   0 -14 32.8608 1.77648   1
  -3   0 -14 34.8356 1.52662   4
  -3   0  14 36.4984 1.62489   3
   3   0 -15-0.27170 0.64598   2
  -3   0 -15 0.76775 0.80289   1
   3   0  15 0.21369 0.39394   3
  -3   0  15 0.45769 0.58900   1
  -3   0  15 0.06017 0.44867   3
  -3   0 -16 174.251 6.13192   1
  -3   0  16 165.823 5.97380   1
   3   0 -16 162.478 6.31757   2
   3   0  16 164.981 5.75223   3
  -3   0  16 167.988 5.90807   3
   3   0 -17 1.06456 0.79744   2
  -3   0 -17 2.96647 0.88101   1
   3   0  17 0.17778 0.44709   3
  -3   0  17 0.18929 0.57101   3
  -3   0  17-0.42920 0.96541   1
   3   0 -18 128.311 5.33114   2
  -3   0  18 126.667 5.10201   1
  -3   0  18 134.223 4.86362   3
   3   0  18 136.158 4.70794   3
  -3   0 -18 138.026 5.15114   1
  -3   0  19-0.45496 0.67644   3
  -3   0  19-2.08843 1.42951   1
   3   0 -19 0.28503 0.90137   2
   3   0  19-0.09221 0.52594   3
   3   0  20 283.903 9.33055   3
  -3   0  20 270.240 9.49373   3
  -3   0 -20 274.728 9.84824   1
   3   0 -20 272.401 10.1787   2
   3   0 -21 0.64532 1.06912   2
  -3   0 -21 1.35707 1.17264   1
  -3   0  21 0.99533 0.67837   3
   3   0  21 0.25460 0.52749   3
   3   0 -22 396.168 13.7080   2
  -3   0  22 372.920 12.8266   3
  -3   0  23 0.73229 0.75121   3
   3   0 -23 1.27609 1.19742   2
   3   0 -24 17.4449 1.83385   2
   3   0 -25-0.60821 1.19181   2
   3   0 -26 3.10647 1.41883   2
  -3   0 -27 1.09371 1.29536   2
   3   0 -27-0.56521 1.32889   2
  -3   0 -28 23.6947 2.22455   2
   3   0 -28 19.6009 2.14269   2
  -3   0 -29 2.26299 1.47751   2
   3   0 -29 0.12550 1.50877   2
   3   0 -30 21.2128 2.42511   2
  -4   0   0 4995.14 161.683   2
  -4   0  -1 0.33225 0.34385   3
   4   0   1 0.53263 0.34385   3
   4   0  -1-0.04198 0.28062   2
  -4   0   1 0.28820 0.28775   2
  -4   0  -1-0.33709 0.35681   2
  -4   0  -2 21.6905 1.07119   3
   4   0   2 23.5323 1.05072   3
   4   0  -2 20.7350 1.02146   2
  -4   0   2 19.1213 0.98951   2
  -4   0   3-0.09311 0.33726   3
   4   0   3 0.08424 0.33534   3
   4   0  -3-0.21830 0.34617   2
  -4   0  -3-0.21661 0.30545   3
  -4   0   3-0.13844 0.28010   2
   4   0  -4 459.941 16.0132   2
  -4   0  -4 497.177 16.0229   3
  -4   0   4 457.658 15.9240   2
  -4   0   4 497.401 16.0266   3
   4   0   4 509.520 15.9767   3
  -4   0   5-0.02048 0.29745   2
  -4   0  -5-0.04981 0.32411   3
   4   0   5-0.10180 0.33335   3
   4   0  -5-0.02634 0.31999   2
  -4   0   6 116.938 4.19121   2
   4   0   6 118.436 4.17211   3
  -4   0  -6 121.183 4.50114   1
  -4   0   6 122.595 4.27234   3
   4   0  -6 116.345 4.30403   2
   4   0   7 0.06170 0.32882   3
  -4   0   7 0.10110 0.37069   3
  -4   0   7 0.42413 0.34891   2
  -4   0  -7-1.04157 0.85296   1
   4   0  -8 513.525 17.0384   2
  -4   0   8 504.771 16.8762   3
  -4   0   8 513.581 16.8676   2
  -4   0  -8 516.638 17.0987   1
  -4   0   8 503.728 16.6942   1
   4   0   8 508.873 16.7877   3
   4   0   9-0.16825 0.34767   3
   4   0  -9 0.07562 0.40239   2
  -4   0   9 0.30072 0.32729   1
  -4   0   9 0.02695 0.35395   3
   4   0  10 178.170 6.04557   3
  -4   0  10 172.533 5.92343   1
   4   0 -10 175.138 6.33626   2
  -4   0  10 179.478 6.15102   3
  -4   0  11 0.20480 0.41764   3
   4   0  11-0.04357 0.36568   3
   4   0 -11-0.38630 0.53415   2
  -4   0  11 1.15211 0.35625   1
   4   0 -12 259.606 9.07561   2
   4   0  12 259.541 8.68879   3
  -4   0  12 253.482 8.60917   1
  -4   0  12 259.065 8.82046   3
  -4   0 -12 257.886 8.83320   4
   4   0  13 0.15681 0.39427   3
  -4   0  13 0.22986 0.45757   1
  -4   0 -13 0.44034 0.43733   4
  -4   0  13 0.25315 0.48819   3
  -4   0 -14 138.688 5.05449   4
  -4   0 -14 146.394 5.26042   1
   4   0  14 138.538 4.91049   3
  -4   0  14 146.487 5.08990   3
   4   0 -14 137.849 5.36323   2
  -4   0  14 137.136 4.90412   1
  -4   0 -15 1.13053 0.86950   1
  -4   0  15 0.50932 0.54399   3
  -4   0  15 0.59518 0.57814   1
   4   0 -15 0.17193 0.69126   2
   4   0  15-0.11500 0.41152   3
  -4   0 -15-0.06376 0.42122   4
  -4   0  16 521.575 17.3641   1
  -4   0  16 519.165 17.4491   3
  -4   0 -16 535.859 17.6386   1
   4   0 -16 523.305 17.8722   2
   4   0  16 526.083 17.2584   3
  -4   0 -16 510.152 17.3847   4
   4   0  17 0.53038 0.51909   3
  -4   0  17 0.57288 0.68014   3
  -4   0 -17 0.64591 1.06223   1
  -4   0  17 0.26892 0.84858   1
   4   0 -17 1.23754 0.96916   2
  -4   0  18 685.782 22.7407   3
  -4   0  18 669.032 22.7807   1
   4   0  18 688.978 22.4957   3
   4   0 -18 670.713 23.2507   2
  -4   0 -18 700.734 22.9573   1
  -4   0  19-1.04888 1.22107   1
  -4   0 -19 1.74085 1.02407   1
   4   0  19 0.31855 0.55519   3
   4   0 -19-0.73850 1.06725   2
  -4   0  19-0.15023 0.72232   3
  -4   0 -20 3.09661 1.18533   1
  -4   0  20-1.49613 1.42297   1
   4   0 -20 0.47182 1.11669   2
  -4   0  20 1.11651 0.73768   3
   4   0  20 0.55889 0.50492   3
  -4   0  21 0.08043 0.76365   3
   4   0 -21 0.41875 1.09991   2
   4   0  21-0.21419 0.53167   3
   4   0 -22 45.4077 2.79144   2
  -4   0  23 0.49759 0.80866   3
   4   0 -23-0.28170 1.10801   2
  -4   0  24 1.27225 0.75906   3
   4   0 -24 0.79955 1.15317   2
   4   0 -25-0.31722 1.23369   2
   4   0 -27-0.82277 1.40260   2
   4   0 -28-1.34867 1.48466   2
   4   0 -29-1.28523 1.68334   2
   4   0 -30-0.67292 1.70808   2
   5   0   0-0.32383 0.44319   3
  -5   0   1-0.05039 0.35223   2
  -5   0  -1 0.11937 0.36258   3
   5   0   1 0.52479 0.47090   3
  -5   0  -1 0.32829 0.34061   2
   5   0  -1 0.36658 0.30791   2
  -5   0  -2 538.836 17.5427   3
   5   0   2 565.001 17.5056   3
  -5   0  -2 510.245 17.5203   2
   5   0  -2 500.180 17.4628   2
  -5   0   2 523.997 17.4760   2
  -5   0   3 0.05785 0.35381   3
   5   0  -3 0.33977 0.34272   2
  -5   0   3-0.19839 0.37580   2
  -5   0  -3-0.15248 0.37561   3
   5   0   3 0.23418 0.43582   3
   5   0   4 926.199 29.0949   3
   5   0  -4 888.728 29.1612   2
  -5   0   4 881.478 29.1286   3
   5   0  -4 912.241 29.2055   3
  -5   0   4 846.108 29.0292   2
  -5   0  -4 876.131 29.1593   3
   5   0   5-0.05115 0.44087   3
  -5   0   5-0.02943 0.39579   3
  -5   0  -5 0.24340 0.40199   3
  -5   0   5 0.40563 0.32361   2
   5   0  -5-0.03259 0.35783   2
  -5   0  -6 101.249 3.70738   3
  -5   0   6 101.850 3.68590   3
  -5   0   6 93.1553 3.56063   2
   5   0  -6 94.9531 3.68656   2
   5   0   6 100.560 3.60350   3
  -5   0   7-0.07687 0.40295   2
  -5   0  -7-1.00905 1.05449   1
   5   0  -7 0.21540 0.43453   2
   5   0   7-0.10010 0.46267   3
  -5   0   7 0.82215 0.52174   3
  -5   0   8 400.994 13.7672   2
   5   0  -8 400.237 13.9609   2
  -5   0   8 429.330 13.9207   3
   5   0   8 404.966 13.7385   3
  -5   0  -8 441.658 14.1233   1
  -5   0   9 0.43783 0.46094   2
   5   0   9 0.15055 0.37329   3
  -5   0   9-0.33635 0.39910   1
  -5   0   9 0.17604 0.51386   3
   5   0  -9 0.37661 0.49193   2
  -5   0  -9 0.29705 0.84433   1
  -5   0  10 115.068 4.11119   1
   5   0  10 117.063 4.24141   3
  -5   0  10 122.883 4.43030   3
   5   0 -10 117.512 4.54425   2
  -5   0 -10 127.943 4.61824   1
   5   0  11 0.27721 0.40126   3
  -5   0  11-0.10769 0.48403   3
  -5   0  11-0.09649 0.31188   1
  -5   0 -11 0.67509 0.82953   1
   5   0 -11-0.09656 0.51142   2
   5   0  12 32.7619 1.44817   3
   5   0 -12 30.5625 1.73155   2
  -5   0  12 30.4650 1.29809   1
  -5   0  12 31.9587 1.58884   3
   5   0  13 0.05131 0.41692   3
  -5   0  13 0.81952 0.42838   1
  -5   0  13 0.26432 0.55258   3
   5   0 -13 0.32634 0.53767   2
  -5   0  14 58.4634 2.44520   3
  -5   0  14 53.1280 2.12142   1
   5   0 -14 56.0074 2.63919   2
  -5   0 -14 53.6607 2.38566   4
   5   0  14 55.5256 2.20630   3
   5   0  15 0.05145 0.47957   3
   5   0 -15 0.98252 0.70839   2
  -5   0  15 0.72384 0.57851   3
  -5   0  15 1.07795 0.55728   1
  -5   0 -15 0.30595 0.50557   4
  -5   0 -16 211.100 7.64301   1
   5   0  16 210.046 7.23703   3
  -5   0  16 207.421 7.24926   1
  -5   0  16 218.818 7.53563   3
  -5   0 -16 213.908 7.45474   4
   5   0 -16 203.330 7.81908   2
  -5   0 -17 0.79354 1.14282   1
  -5   0 -17 0.11307 0.54197   4
   5   0 -17 1.31510 0.79198   2
  -5   0  17-0.04385 0.72357   3
   5   0  17-0.43499 0.53072   3
  -5   0  17 0.41404 0.77975   1
  -5   0 -18 199.824 7.30858   1
   5   0 -18 184.718 7.46688   2
  -5   0  18 195.171 6.96430   1
   5   0  18 191.640 6.76855   3
  -5   0 -18 193.335 6.94218   4
  -5   0  18 219.521 7.20392   3
   5   0  19 0.39500 0.52982   3
   5   0 -19-0.54340 1.02876   2
  -5   0  19-0.81576 1.06901   1
  -5   0  20 192.310 7.17544   1
   5   0 -20 192.614 7.64454   2
   5   0  20 191.516 6.74947   3
  -5   0  20 213.803 7.18759   3
  -5   0  21-0.17976 0.83220   3
   5   0 -21-0.43459 1.14497   2
  -5   0  22 28.6059 1.67941   3
   5   0 -22 27.5418 2.21714   2
  -5   0  23 0.53271 0.76660   3
   5   0 -23-0.97653 1.11291   2
  -5   0  24 7.03220 0.99329   3
   5   0 -24 6.16789 1.42269   2
   5   0 -25 1.41724 1.24327   2
   5   0 -26 2.17680 1.32827   2
   5   0 -27 0.72425 1.30237   2
   5   0 -28-1.01733 1.45540   2
   5   0 -29-0.26858 1.43571   2
   5   0 -30 7.58435 1.86628   2
  -6   0   0 98.7688 3.97582   2
   6   0   0 124.789 4.20290   3
  -6   0   0 115.788 4.17833   3
   6   0   1 0.20582 0.55731   3
  -6   0   1-0.18200 0.40908   2
  -6   0  -1-0.03610 0.50056   3
   6   0  -1 0.06856 0.49546   3
  -6   0  -1 0.76310 0.40586   2
   6   0   2 11.3213 0.89518   3
   6   0  -2 9.57681 0.75850   2
  -6   0  -2 9.03430 0.78788   2
  -6   0  -2 9.94132 0.83615   3
  -6   0   2 9.51838 0.76816   2
   6   0   3-0.19148 0.47809   3
  -6   0   3-0.05962 0.38555   2
  -6   0  -3 1.14188 0.58715   2
  -6   0  -3-0.40501 0.51868   3
   6   0  -3-0.03344 0.41051   2
   6   0   4 60.7299 2.44945   3
  -6   0   4 62.3441 2.51262   3
  -6   0  -4 61.1620 2.54027   3
  -6   0   4 57.8326 2.37257   2
   6   0  -4 57.8969 2.45230   2
   6   0  -4 60.1028 2.55293   3
  -6   0  -5 0.29522 0.51583   3
   6   0  -5 0.22049 0.43370   2
   6   0   5 0.15113 0.49399   3
  -6   0   5 0.38419 0.50855   3
  -6   0   5 0.19404 0.41343   2
  -6   0   6 476.045 16.4074   2
   6   0  -6 503.266 16.6239   2
   6   0   6 508.503 16.4691   3
  -6   0   6 492.490 16.5451   3
  -6   0   7-0.59151 0.45218   2
  -6   0  -7 0.55634 0.59178   3
  -6   0  -7-0.34704 1.06724   1
  -6   0   7-0.03605 0.51179   3
   6   0  -7-0.08297 0.53822   2
   6   0   7 0.09001 0.56063   3
  -6   0   8 483.729 16.5102   3
   6   0  -8 477.242 16.6074   2
  -6   0  -8 517.253 16.8177   1
  -6   0   8 488.255 16.3946   2
   6   0   8 501.146 16.4173   3
  -6   0   9-0.18951 0.49325   3
   6   0  -9 0.04573 0.46618   2
   6   0   9-0.38982 0.47843   3
  -6   0  -9 0.24237 1.02102   1
  -6   0   9 0.56354 0.45357   2
  -6   0  10 4.05473 0.60570   2
   6   0 -10 2.62425 0.62646   2
   6   0  10 2.17207 0.55469   3
  -6   0 -10 3.27395 0.99865   1
  -6   0  10 2.09835 0.40815   1
  -6   0  10 3.52792 0.64908   3
   6   0  11-0.14803 0.45571   3
  -6   0 -11 0.09458 0.94832   1
  -6   0  11-0.17398 0.34619   1
   6   0 -11-0.21164 0.50596   2
  -6   0  11-0.04070 0.52152   3
  -6   0  12 13.8651 1.07112   3
  -6   0  12 14.1844 0.77295   1
   6   0 -12 15.9266 1.22563   2
   6   0  12 15.0116 0.95716   3
  -6   0 -12 15.8531 1.37809   1
  -6   0  13-0.17487 0.61767   3
  -6   0  13 0.98318 0.40581   1
   6   0 -13 0.17767 0.57605   2
   6   0  13 0.32355 0.49561   3
  -6   0 -13 0.62419 1.01972   1
   6   0 -14 0.12486 0.65827   2
  -6   0  14 0.38423 0.47221   1
  -6   0 -14 0.04878 0.89505   1
   6   0  14 0.02931 0.47431   3
  -6   0  14-0.18002 0.63068   3
   6   0  15 0.14588 0.51770   3
  -6   0 -15-0.98718 0.67378   4
  -6   0  15 1.02429 0.55691   1
  -6   0  15-0.09255 0.68194   3
   6   0 -15-0.19846 0.66756   2
   6   0 -16 0.55871 0.76046   2
   6   0  16 0.60940 0.52386   3
  -6   0 -16 0.53878 0.61788   4
  -6   0  16 1.78492 0.63619   1
  -6   0  16-0.09375 0.77079   3
  -6   0 -17 0.26854 0.67822   4
  -6   0  17 0.89533 0.68488   1
  -6   0  17-0.04796 0.75107   3
   6   0  17-0.66213 0.57279   3
   6   0 -17 0.29425 0.81456   2
  -6   0  18 93.5275 3.57481   1
  -6   0  18 98.2963 3.83063   3
   6   0  18 90.0084 3.46711   3
  -6   0 -18 90.7808 3.68254   4
   6   0 -18 93.1147 4.21257   2
   6   0 -19-0.65628 0.93118   2
  -6   0  19 0.73285 0.80920   3
  -6   0  19-0.32919 0.95713   1
  -6   0 -19 0.04178 0.60082   4
   6   0  19-0.50540 0.58588   3
  -6   0  20-1.93521 1.16147   1
  -6   0  20 0.58929 0.81181   3
   6   0 -20 0.25871 0.93033   2
  -6   0 -20 1.14017 0.59851   4
   6   0  20 0.13792 0.55317   3
   6   0 -21-0.27356 1.04749   2
  -6   0  21-0.04955 0.78738   3
   6   0 -22 0.38445 1.08273   2
  -6   0  22 1.63406 0.87792   3
   6   0 -23 0.30401 1.24384   2
  -6   0  23-0.14876 0.82281   3
  -6   0  24 52.2265 2.53923   3
   6   0 -24 56.0205 3.33647   2
   6   0 -25 1.12840 1.26053   2
   6   0 -26 9.71766 1.74118   2
   6   0 -27 1.12639 1.36857   2
   6   0 -28 2.89391 1.59491   2
   6   0 -29 0.55241 1.60516   2
   6   0 -30 4.36274 1.75961   2
  -7   0   0-0.21031 0.52338   3
  -7   0   0-0.06606 0.37498   2
   7   0   0-0.31044 0.57188   3
   7   0   1 0.80287 0.62718   3
  -7   0  -1-0.54995 0.55726   3
  -7   0   1-0.03595 0.42265   2
  -7   0  -1-0.12296 0.37992   2
   7   0  -1-0.07970 0.57301   3
   7   0  -2 65.8576 2.68762   2
  -7   0   2 69.3784 2.72513   2
  -7   0  -2 56.5614 2.64967   2
   7   0   2 72.6548 2.78296   3
  -7   0  -2 63.0395 2.77745   3
  -7   0  -3 0.65182 0.53705   2
  -7   0  -3 0.51669 0.62687   3
   7   0  -3-0.18325 0.50949   2
  -7   0   3-0.41956 0.58562   2
   7   0   4 1696.15 52.1231   3
  -7   0  -4 1674.94 52.3062   2
  -7   0  -4 1584.59 52.1933   3
  -7   0   4 1506.35 52.1231   3
  -7   0   4 1573.99 52.0148   2
   7   0  -4 1543.15 52.1009   2
  -7   0   5-0.12712 0.52169   2
   7   0  -5 0.39596 0.56250   2
  -7   0  -5 1.08385 0.66610   3
   7   0   5 1.26493 0.66032   3
  -7   0   5 0.95445 0.63620   3
  -7   0   6 1227.25 40.9274   2
  -7   0   6 1222.82 41.1023   3
   7   0   6 1298.10 41.0227   3
   7   0  -6 1249.71 41.1380   2
  -7   0  -6 1258.24 41.1643   3
  -7   0  -7-0.75736 1.18140   1
   7   0  -7-0.04667 0.55065   2
   7   0   7 0.69291 0.61474   3
  -7   0   7-0.15757 0.49035   2
  -7   0  -7 0.22269 0.59713   3
  -7   0   7 0.12501 0.54893   3
   7   0  -8 231.709 8.39738   2
  -7   0   8 231.840 8.12779   2
   7   0   8 240.633 8.18589   3
  -7   0  -8 249.232 8.59047   1
  -7   0   8 227.529 8.28217   3
   7   0  -9-0.05154 0.54345   2
   7   0   9-0.06826 0.51367   3
  -7   0  -9 0.42230 1.07078   1
  -7   0   9-0.17208 0.56158   3
  -7   0   9 0.13219 0.48233   2
   7   0  10 201.632 7.15143   3
  -7   0  10 205.657 7.16629   2
  -7   0  10 196.708 7.27865   3
  -7   0 -10 224.718 7.55394   1
   7   0 -10 195.150 7.41629   2
  -7   0  11 0.67685 0.63568   3
  -7   0  11-0.28489 0.44020   1
   7   0  11-0.20475 0.60349   3
   7   0 -11 0.44946 0.65045   2
  -7   0 -11 0.20742 1.09096   1
  -7   0  12 31.4676 1.32358   1
   7   0 -12 28.3551 1.78767   2
   7   0  12 30.6677 1.55952   3
  -7   0 -12 34.0195 1.99430   1
  -7   0  12 29.9147 1.70402   3
  -7   0  13 0.75907 0.39379   1
   7   0  13 0.44149 0.55402   3
   7   0 -13-0.19126 0.73535   2
  -7   0 -13 1.36098 1.14694   1
  -7   0  13-0.42845 0.66014   3
  -7   0  14 51.5045 1.96368   1
   7   0  14 49.6596 2.20402   3
  -7   0 -14 57.5554 2.71132   1
  -7   0  14 48.2886 2.38588   3
   7   0 -14 49.6133 2.64947   2
   7   0 -15 0.07064 0.73780   2
  -7   0 -15 0.91932 1.21897   1
   7   0  15-0.16781 0.59550   3
  -7   0  15 1.01638 0.56793   1
  -7   0  15-1.15353 0.80995   3
  -7   0  16 3.54025 0.95259   3
  -7   0 -16 3.16757 1.30081   1
   7   0  16 1.89600 0.70026   3
  -7   0  16 3.62689 0.65128   1
   7   0 -16 1.24825 0.88034   2
   7   0 -17-0.54044 0.90418   2
   7   0  17-0.22995 0.68624   3
  -7   0  17 0.18783 0.66798   1
  -7   0 -17 0.35985 0.69519   4
  -7   0  17 0.36671 0.82382   3
  -7   0  18 6.45083 1.08421   3
   7   0  18 7.49682 0.85168   3
  -7   0  18 7.32116 0.92145   1
   7   0 -18 8.07958 1.28488   2
  -7   0 -18 8.33726 0.96267   4
  -7   0  19-0.39869 0.97806   1
   7   0  19-0.25215 0.63450   3
   7   0 -19 0.25791 1.04429   2
  -7   0 -19 0.04858 0.66989   4
  -7   0  19-0.37859 0.88553   3
  -7   0  20 3.36358 1.06318   1
  -7   0  20 7.75784 1.09880   3
  -7   0 -20 4.97979 0.85276   4
  -7   0  21 0.27638 0.86927   3
  -7   0 -21 0.21118 0.60585   4
   7   0 -21-0.09454 1.18416   2
  -7   0  22 39.1030 2.13410   3
   7   0 -22 33.7541 2.52349   2
  -7   0  23-0.11230 0.90499   3
   7   0 -23-0.52174 1.17968   2
  -7   0  24 8.78068 1.19771   3
   7   0 -24 11.9692 1.65677   2
   7   0 -25-1.03882 1.28929   2
   7   0 -26 1.21346 1.41627   2
   7   0 -27 1.65709 1.46525   2
   7   0 -28 2.81107 1.42746   2
   7   0 -29-0.28105 1.68275   2
   8   0   0 5.76251 0.79419   3
  -8   0   0 5.17396 0.79176   3
  -8   0   0 4.05395 0.62754   2
  -8   0  -1 0.29124 0.57915   3
  -8   0  -1 0.03818 0.49539   2
   8   0  -1 0.36628 0.62789   3
  -8   0   1-0.12547 0.51691   2
   8   0   1 0.08649 0.62026   3
  -8   0  -2 240.006 8.38239   3
  -8   0   2 244.582 8.26097   2
   8   0   2 254.143 8.29625   3
  -8   0  -2 203.411 8.13805   2
   8   0  -3-0.16403 0.49458   2
  -8   0  -3 0.19698 0.59395   3
  -8   0  -3 0.09604 0.59952   2
  -8   0   3-0.23860 0.57039   2
   8   0   3 0.04244 0.61180   3
  -8   0   4 80.1665 3.13450   2
  -8   0  -4 75.3714 3.28280   3
   8   0   4 88.3298 3.30072   3
  -8   0  -4 79.3915 3.35912   2
  -8   0   4 67.2696 3.18354   3
   8   0  -4 76.7628 3.16285   2
  -8   0  -5 0.89135 0.75125   2
  -8   0   5-0.09502 0.65875   3
  -8   0  -5-0.09966 0.62628   3
   8   0  -5 0.62426 0.58918   2
  -8   0   5 0.17900 0.46166   2
  -8   0   6 179.992 6.44196   2
  -8   0  -6 183.641 6.71384   3
   8   0  -6 170.333 6.54766   2
  -8   0  -6 184.530 6.89069   1
  -8   0   6 179.351 6.65550   3
   8   0   6 196.518 6.62896   3
  -8   0   7 0.23989 0.48532   2
   8   0  -7 0.19736 0.53227   2
  -8   0  -7 0.36309 0.70739   3
  -8   0  -7-0.51600 1.31851   1
   8   0   7-0.32718 0.62534   3
  -8   0   7 0.19381 0.63827   3
  -8   0  -8 1.09148 0.71313   3
  -8   0   8 1.27237 0.68190   3
   8   0   8 2.41271 0.71969   3
  -8   0  -8 0.90988 1.21819   1
   8   0  -8 1.05010 0.60018   2
  -8   0   8 1.62336 0.54057   2
  -8   0   9 0.49416 0.51028   2
  -8   0   9 0.44657 0.62984   3
   8   0   9 0.23670 0.59117   3
   8   0  -9 0.57083 0.65586   2
  -8   0  -9 0.16955 1.16091   1
  -8   0 -10 58.3609 2.81215   1
   8   0  10 54.6886 2.40011   3
  -8   0  10 54.9104 2.33815   2
  -8   0  10 50.0209 2.49551   3
   8   0 -10 51.8636 2.61631   2
   8   0 -11 0.06279 0.67735   2
  -8   0  11-0.67549 0.51280   1
  -8   0 -11 0.33269 1.18020   1
  -8   0  11 0.41179 0.70003   3
   8   0  11 0.46617 0.65906   3
  -8   0  11 1.03354 0.59943   2
  -8   0 -12 92.6594 3.76640   1
  -8   0  12 79.0999 3.50938   3
   8   0  12 82.0147 3.31613   3
   8   0 -12 79.9191 3.65960   2
  -8   0  12 83.9935 3.02207   1
  -8   0  13 0.37314 0.41714   1
   8   0  13-0.07635 0.69938   3
  -8   0 -13 1.67624 1.31739   1
  -8   0  13-0.10725 0.78455   3
   8   0 -13-0.20311 0.74010   2
  -8   0  14 2.34724 0.49611   1
  -8   0 -14 2.36772 1.29071   1
  -8   0  14 0.65941 0.87232   3
   8   0 -14-0.28115 0.89293   2
   8   0  14 0.45498 0.69364   3
   8   0 -15-0.14781 0.88820   2
  -8   0 -15 1.96167 1.38052   1
  -8   0  15 0.70016 0.53936   1
  -8   0  15-0.39394 0.91785   3
   8   0  15-0.56398 0.71291   3
   8   0 -16 0.07802 0.96786   2
  -8   0  16 1.40793 0.60570   1
  -8   0  16 0.34515 0.93855   3
   8   0  16 0.59587 0.74434   3
   8   0 -17 0.32810 0.99995   2
   8   0  17 0.03697 0.69600   3
  -8   0  17 0.92073 0.63724   1
  -8   0  17 0.41350 0.97102   3
   8   0  18 3.24103 0.81226   3
  -8   0  18 3.00262 1.02388   3
  -8   0 -18 1.85398 0.85563   4
   8   0 -18 2.15494 1.13498   2
  -8   0  18 2.31790 0.76591   1
  -8   0  19 0.48897 0.97546   3
  -8   0 -19 1.20748 0.80914   4
   8   0 -19 0.09038 1.09422   2
  -8   0 -20 80.4530 3.56742   4
   8   0 -20 81.7585 4.14920   2
  -8   0  20 93.2679 3.81002   3
   8   0 -21 0.69229 1.25102   2
  -8   0  21-0.37311 0.98405   3
   8   0 -22 0.51703 1.26959   2
  -8   0  22 1.18796 1.08386   3
  -8   0  23 0.18781 0.95312   3
   8   0 -23 1.18611 1.28191   2
   8   0 -24 9.43992 1.73518   2
  -8   0  24 8.74496 1.33237   3
   8   0 -25 0.94362 1.38171   2
   8   0 -26 23.8768 2.40409   2
   8   0 -27-0.38912 1.41791   2
  -9   0   0-0.18415 0.55130   2
  -9   0   0 0.43708 0.68208   3
   9   0   0 0.30148 0.72072   3
  -9   0   1 0.54537 0.72484   3
  -9   0  -1 0.04546 0.52631   2
  -9   0  -1-0.05559 0.62585   3
  -9   0   1 0.09425 0.55401   2
   9   0   1 0.39099 0.67396   3
   9   0  -1 0.10319 0.72684   3
   9   0  -2 7.18601 0.99732   3
  -9   0   2 7.82827 0.86312   2
  -9   0  -2 7.75118 0.97795   3
   9   0   2 7.83213 0.96861   3
   9   0   3 0.46997 0.70244   3
  -9   0  -3 0.05257 0.63178   2
  -9   0  -3 0.05575 0.67239   3
  -9   0   3-0.13168 0.55525   2
  -9   0  -4 11.4757 1.17440   2
   9   0  -4 13.1686 1.06355   2
  -9   0   4 13.7472 1.02765   2
  -9   0  -4 13.3066 1.21335   3
   9   0   4 14.4642 1.15306   3
  -9   0  -5-0.06083 0.76944   2
   9   0   5-0.09310 0.67441   3
   9   0  -5 0.09372 0.55910   2
  -9   0   5-0.58981 0.69137   3
  -9   0  -5-0.28134 0.71180   3
  -9   0  -6 7.49880 1.04673   2
  -9   0   6 5.94033 0.92455   3
   9   0   6 5.46170 0.89218   3
  -9   0   6 6.25116 0.71164   2
   9   0  -6 5.18762 0.81698   2
  -9   0  -6 7.27659 0.99176   3
  -9   0  -6 2.54840 1.41037   1
  -9   0   7-0.05436 0.70304   3
  -9   0   7-0.07314 0.52716   2
   9   0  -7-0.04476 0.52221   2
   9   0   7-0.04796 0.74781   3
  -9   0  -7-1.23901 1.33806   1
  -9   0  -7 0.05857 0.78981   3
  -9   0   8 9.82527 0.85084   2
   9   0  -8 8.54857 0.97204   2
  -9   0   8 8.71773 1.03483   3
  -9   0  -8 8.04388 1.48461   1
  -9   0  -8 9.75032 1.11606   3
  -9   0  -9-0.70591 1.26493   1
   9   0  -9 0.47294 0.67910   2
  -9   0   9 0.48643 0.59334   2
  -9   0   9-0.22444 0.74572   3
   9   0   9-0.38922 0.73725   3
   9   0 -10 2.88507 0.83596   2
  -9   0 -10 2.56443 1.30334   1
  -9   0  10 1.71807 0.83045   3
   9   0  10 3.09210 0.80980   3
  -9   0  10 3.30463 0.70750   2
  -9   0 -11 0.98545 1.36548   1
   9   0 -11 0.13507 0.79394   2
  -9   0  11 0.91373 0.65178   2
  -9   0  11-0.05848 0.75881   3
   9   0  11-0.23278 0.79415   3
  -9   0 -12 21.2343 1.83450   1
   9   0  12 22.1986 1.44867   3
  -9   0  12 20.7785 1.56445   3
  -9   0  12 19.1218 1.02750   1
   9   0 -12 19.8235 1.61321   2
  -9   0  13 0.54647 0.46786   1
  -9   0 -13 1.88724 1.35500   1
   9   0 -13 0.22430 0.90824   2
   9   0  13 0.53748 0.80003   3
  -9   0  13-0.91421 0.93401   3
   9   0  14 134.766 5.05511   3
  -9   0 -14 134.102 5.39489   1
  -9   0  14 125.596 5.27875   3
   9   0 -14 134.351 5.51897   2
  -9   0  14 133.495 4.56724   1
   9   0  15 0.08805 0.79543   3
  -9   0  15 1.10090 0.52993   1
  -9   0  15-0.82629 1.06671   3
   9   0 -15 0.55989 1.00533   2
   9   0  16 139.696 5.20806   3
  -9   0  16 135.425 5.49675   3
   9   0 -16 136.167 5.73947   2
  -9   0  16 137.892 4.75136   1
   9   0 -17 2.83980 1.21988   2
   9   0  17 1.14509 0.89169   3
  -9   0  17 1.65492 1.20077   3
  -9   0  18 409.830 13.8347   3
   9   0 -18 370.967 14.0615   2
   9   0 -19 0.64668 1.11934   2
  -9   0  19 2.38573 1.18634   3
  -9   0 -19 1.71675 1.02806   4
  -9   0 -20 2.35572 0.95844   4
   9   0 -20 0.48393 1.14770   2
  -9   0  20 2.25965 1.23222   3
   9   0 -21-0.70844 1.18526   2
  -9   0  21 0.96083 1.11714   3
  -9   0  22 6.64504 1.26588   3
   9   0 -22 6.79202 1.54133   2
   9   0 -23-0.77892 1.30317   2
  -9   0  23 0.47688 1.19273   3
   9   0 -24 14.6258 1.97797   2
  -9   0  24 15.7057 1.57857   3
  10   0   0 26.5818 1.81101   3
 -10   0   0 32.5777 1.80752   2
 -10   0   0 31.1078 1.88762   3
  10   0  -1-0.40414 0.88670   3
  10   0   1-0.38477 0.84607   3
 -10   0  -1-0.31370 0.63736   2
 -10   0  -1-0.06242 0.77404   3
 -10   0   1-0.12236 0.80108   3
 -10   0   1-0.15900 0.66829   2
  10   0   2 43.5127 2.27041   3
  10   0  -2 49.3471 2.42261   3
 -10   0   2 48.1089 2.22587   2
 -10   0  -2 39.6366 2.29679   3
 -10   0  -2 38.9973 2.17358   2
 -10   0  -3-0.21722 0.66888   2
 -10   0   3 0.04746 0.57246   2
  10   0   3 0.31521 0.82441   3
 -10   0  -3-0.50477 0.84105   3
 -10   0  -4 61.2128 2.97686   2
 -10   0  -4 60.5742 2.95608   3
 -10   0   4 63.1800 2.70748   2
  10   0   4 61.8094 2.82560   3
 -10   0  -5 0.20233 0.84480   2
  10   0  -5 0.45184 0.62049   2
  10   0   5 0.20435 0.79831   3
 -10   0   5-0.12115 0.90117   3
 -10   0  -5-2.22776 1.41694   1
 -10   0   5-0.37826 0.59055   2
 -10   0  -5-0.31410 0.80236   3
 -10   0  -6-1.39193 1.42686   1
  10   0  -6 0.51822 0.65339   2
 -10   0   6 0.06071 0.77788   3
 -10   0  -6 0.33958 0.83363   2
 -10   0  -6-0.70154 0.89373   3
  10   0   6-0.30322 0.77954   3
 -10   0   6 0.44249 0.54399   2
 -10   0   7-0.30587 0.82254   3
 -10   0  -7-1.86708 1.48363   1
  10   0   7 0.75208 0.84136   3
 -10   0  -7-0.19361 0.93033   3
 -10   0  -7 0.48387 0.81869   2
  10   0  -7-0.32792 0.68458   2
 -10   0   7-0.11622 0.56814   2
 -10   0  -8 5.80587 1.47411   1
 -10   0  -8 3.95315 1.03774   3
 -10   0   8 4.11986 1.03854   3
  10   0  -8 5.59140 0.92243   2
  10   0   8 4.71140 0.97385   3
 -10   0  -8 6.74076 1.12120   2
 -10   0   8 6.09942 0.76111   2
 -10   0  -9 0.11977 1.34021   1
 -10   0   9-0.37389 0.85929   3
  10   0  -9 0.90944 0.74426   2
 -10   0   9-0.11610 0.59568   2
  10   0   9 0.35156 0.85206   3
  10   0 -10 17.8572 1.48898   2
 -10   0 -10 17.8885 1.73555   1
 -10   0  10 16.8662 1.18130   2
  10   0  10 19.4043 1.42319   3
 -10   0  10 16.2437 1.47847   3
 -10   0  11-0.51535 0.90274   3
  10   0 -11-0.27613 0.85605   2
 -10   0 -11-0.06013 1.29300   1
  10   0  11-0.05106 0.76847   3
 -10   0  11 0.24603 0.61573   2
 -10   0 -12 132.212 5.17976   1
  10   0 -12 127.387 5.19824   2
 -10   0  12 124.314 5.10314   3
  10   0  12 133.036 4.91694   3
 -10   0  12 119.512 4.38344   1
 -10   0  13 0.46992 0.99166   3
  10   0 -13-0.07755 0.93867   2
  10   0  13-0.35281 0.93897   3
 -10   0  13 0.46384 0.49536   1
  10   0 -14 2.72552 1.09117   2
 -10   0  14 2.19683 1.08957   3
  10   0  14 2.79810 0.98722   3
 -10   0  15-0.91069 1.02995   3
  10   0  15-0.59379 0.87228   3
  10   0 -15 0.50727 1.05908   2
 -10   0  16 3.42850 1.18322   3
  10   0  16 2.92890 0.91277   3
  10   0 -16 3.73417 1.26994   2
  10   0 -17 0.46324 1.14111   2
 -10   0  17-0.50772 1.13820   3
  10   0 -18 42.1953 2.73924   2
 -10   0  18 41.2373 2.51073   3
 -10   0  19 0.66802 1.20841   3
  10   0 -19 0.78814 1.27838   2
  10   0 -20 73.0817 3.97468   2
 -10   0  20 79.5076 3.74078   3
  10   0 -21 0.73326 1.25435   2
 -10   0  21-0.67561 1.17302   3
 -10   0  22 20.9456 1.87797   3
 -10   0  23 0.14949 1.19986   3
  11   0   0 0.31320 1.07792   3
 -11   0   0 0.13834 0.97443   3
 -11   0   0-0.35273 0.85169   2
  11   0   1 0.85683 1.03332   3
 -11   0  -1 0.54418 0.89180   2
 -11   0  -1 0.76105 1.07252   3
 -11   0   1 2.84281 1.11140   3
  11   0  -1 1.47739 1.08643   3
 -11   0   1 0.91058 0.89007   2
 -11   0  -2 448.091 15.5124   3
 -11   0   2 403.455 15.3685   3
 -11   0   2 455.579 15.2470   2
 -11   0  -2 441.195 15.3583   2
  11   0   2 470.256 15.3860   3
 -11   0  -3 0.07003 0.92528   3
 -11   0  -3-1.63577 1.57783   1
  11   0   3 1.41356 0.95124   3
 -11   0   3 0.04990 0.71580   2
 -11   0  -3 1.09395 0.89946   2
 -11   0   4 2.78371 0.77976   2
 -11   0  -4 1.02150 1.44853   1
  11   0   4 4.69818 1.11157   3
 -11   0  -4 2.02058 1.05034   3
 -11   0  -4 3.35461 0.95293   2
 -11   0  -5 1.53519 0.96299   2
 -11   0  -5-0.48943 0.99523   3
 -11   0  -5-1.43779 1.47952   1
 -11   0   5-0.21627 0.65098   2
  11   0   5 0.96683 0.94905   3
 -11   0   5 0.20393 0.93990   3
 -11   0  -6 9.43714 1.58457   1
 -11   0   6 8.21731 0.88277   2
 -11   0  -6 9.17870 1.28884   2
 -11   0  -6 8.77983 1.34221   3
  11   0   6 9.55610 1.16989   3
 -11   0   6 9.89988 1.25374   3
  11   0   7 1.16641 0.95251   3
  11   0  -7-0.17123 0.67608   2
 -11   0   7-0.81807 0.93754   3
 -11   0  -7-0.59103 1.01041   2
 -11   0  -7-1.09383 1.39479   1
 -11   0   7-0.28025 0.61360   2
 -11   0  -7-0.84688 1.03506   3
  11   0   8 23.1537 1.61013   3
 -11   0  -8 19.5515 1.60458   2
  11   0  -8 21.7222 1.51658   2
 -11   0   8 18.5167 1.22841   2
 -11   0  -8 16.1768 1.59152   3
 -11   0   8 18.5709 1.59352   3
 -11   0  -8 20.6602 1.89381   1
  11   0   9 0.32805 0.91751   3
 -11   0  -9 0.72107 0.95271   2
  11   0  -9 0.12502 0.78819   2
 -11   0   9 0.15863 0.62499   2
 -11   0  -9 0.36333 1.28445   1
 -11   0   9 0.06945 0.92581   3
 -11   0  10 18.8153 1.62685   3
  11   0 -10 16.1852 1.49872   2
 -11   0  10 18.5512 1.23398   2
 -11   0 -10 17.6339 1.82555   1
  11   0  10 20.0857 1.49378   3
 -11   0 -10 15.0070 1.49924   2
 -11   0  11 1.35928 0.96253   3
  11   0  11 0.21564 0.87127   3
 -11   0  11 1.94683 0.73937   2
  11   0 -11 0.45554 0.81313   2
  11   0 -12 0.29165 0.95203   2
 -11   0  12 1.89698 1.04144   3
  11   0  12 0.16050 0.87795   3
  11   0  13 0.15899 0.90905   3
  11   0 -13 0.38956 0.94995   2
 -11   0  13 1.77982 1.06392   3
  11   0  14 77.2343 3.40954   3
  11   0 -14 81.5609 3.84669   2
 -11   0  14 78.2146 3.71586   3
 -11   0  15 1.31088 1.11439   3
  11   0  15-0.26028 0.90210   3
  11   0 -15-0.08631 1.12673   2
  11   0 -16 54.7045 3.12284   2
 -11   0  16 55.2428 2.99240   3
  11   0 -17-0.67220 1.16233   2
 -11   0  17 0.87641 1.16564   3
 -11   0  18 4.12979 1.34524   3
 -11   0  19 1.30565 1.18004   3
 -11   0  20 3.28500 1.34621   3
 -11   0  21 0.32847 1.24723   3
 -11   0  22 0.49198 1.23700   3
 -11   0  23-0.32580 1.18006   3
 -12   0   0 1.14450 1.04562   2
 -12   0   0 0.91803 1.21859   3
 -12   0  -1-0.53870 1.14218   3
 -12   0  -1-2.35279 1.58862   1
 -12   0   1 1.40340 0.99383   2
 -12   0   1 0.30471 1.15696   3
 -12   0  -1 0.06678 1.02780   2
 -12   0   2 189.664 7.56553   3
 -12   0  -2 193.303 7.60808   3
 -12   0  -2 188.695 7.37630   1
 -12   0  -2 211.498 7.55494   2
 -12   0   2 198.840 7.23572   2
 -12   0   3 0.90891 0.80565   2
 -12   0  -3-1.05226 1.53550   1
 -12   0  -3-1.30164 1.16548   2
 -12   0  -3 0.76834 1.17217   3
 -12   0  -4 1.64877 1.34986   1
 -12   0  -4 1.30885 1.16785   3
 -12   0  -4 2.03349 1.03700   2
 -12   0   4 1.51726 0.70024   2
 -12   0  -5-1.63251 1.17813   3
 -12   0  -5-1.25105 1.31520   1
 -12   0  -5 0.37558 0.92215   2
 -12   0   5-0.25982 0.67397   2
 -12   0   6 12.7542 1.47729   3
 -12   0   6 11.3094 1.03189   2
 -12   0  -6 12.8736 1.64516   1
 -12   0  -6 12.5523 1.55804   3
 -12   0  -6 13.4971 1.48241   2
 -12   0  -7-0.46096 1.05943   3
 -12   0  -7 0.36125 1.27860   1
 -12   0   7-0.15206 0.96490   3
 -12   0  -7-0.65231 1.04809   2
 -12   0   8-0.22964 1.01733   3
 -12   0  -8 0.59853 1.31137   1
 -12   0  -8-0.15853 1.01558   2
  12   0  -8 0.06042 0.77910   2
 -12   0  -8 0.37446 0.93186   3
  12   0  -9 0.74917 0.84904   2
 -12   0  -9-0.60829 0.95242   2
 -12   0   9-0.54092 1.03603   3
 -12   0  10 10.9106 1.41929   3
 -12   0 -10 9.83662 1.28436   2
  12   0 -10 13.0442 1.31718   2
 -12   0 -11 0.45399 0.90276   2
 -12   0  11-0.15905 1.06311   3
  12   0 -11-0.13978 0.93159   2
  12   0 -12 30.4525 2.01854   2
 -12   0 -12 21.9645 1.81356   2
 -12   0  12 29.4926 2.08720   3
 -12   0  13 1.22910 1.22767   3
  12   0 -13 0.13755 0.91423   2
 -12   0  14 29.4785 2.22176   3
 -12   0  15 1.87117 1.30475   3
 -12   0  16 1.12351 1.33361   3
 -12   0  17 0.26291 1.27592   3
 -12   0  18 30.0151 2.29301   3
 -12   0  19 0.35886 1.30942   3
 -12   0  20 11.1058 1.70506   3
 -12   0  21 0.35983 1.36939   3
 -12   0  22-0.80591 1.39652   3
 -12   0  23-0.44454 1.36852   3
 -13   0   0-0.42446 1.23312   3
 -13   0   0-1.03378 1.59511   1
 -13   0  -1-0.99177 1.46994   1
 -13   0   1-1.68899 1.49294   1
 -13   0  -1 2.46490 1.33381   3
 -13   0   1 0.76061 1.17804   3
 -13   0  -2 5.64116 1.46666   1
 -13   0  -2 3.97428 1.40666   3
 -13   0   2 5.04041 1.37110   3
 -13   0  -3 1.95033 1.30827   3
 -13   0  -3-0.34299 1.30320   1
 -13   0  -4 7.37144 1.47893   3
 -13   0  -4 8.45647 1.54246   1
 -13   0  -5-0.52174 1.30965   1
 -13   0  -5-1.05829 1.34269   3
 -13   0  -6 2.39573 1.42338   1
 -13   0   6 1.58957 1.12014   3
 -13   0  -6 1.95341 1.23199   3
 -13   0   7-0.58636 1.15831   3
 -13   0  -7-0.24793 1.08548   3
 -13   0   8 2.52674 1.16743   3
 -13   0   9 0.68024 1.14024   3
 -13   0  10 14.1074 1.69126   3
 -13   0  11 1.74444 1.26488   3
 -13   0  12 16.1615 1.81098   3
 -13   0  13 0.18031 1.22950   3
 -13   0  14 18.4529 1.92377   3
 -13   0  15-0.46673 1.25882   3
 -13   0  16 0.94743 1.34201   3
 -13   0  17 0.86338 1.40377   3
 -13   0  18 1.74628 1.49429   3
 -13   0  19 0.48730 1.39444   3
 -13   0  20 1.46478 1.56194   3
 -14   0   0 6.98233 1.55833   3
 -14   0  -1 0.09287 1.38502   3
 -14   0   1 1.30337 1.36223   3
 -14   0  -2 275.838 10.4517   3
 -14   0   2 277.324 10.4363   3
 -14   0  -3 1.03553 1.45531   3
 -14   0   3-0.37061 1.22414   3
 -14   0  -4 0.29055 1.29100   3
 -14   0  -5-0.56352 1.29167   3
 -14   0   6 0.36989 1.26466   3
 -14   0  -6 0.18285 1.22936   3
 -14   0   7 1.58201 1.21955   3
 -14   0   8-0.37518 1.19423   3
 -14   0   9-0.09412 1.14323   3
 -14   0  10 0.66268 1.27674   3
 -14   0  11 0.19227 1.36493   3
 -14   0  12 18.9018 2.03027   3
 -14   0  13 0.68995 1.52717   3
 -14   0  14 5.10965 1.67379   3
 -14   0  15 0.61072 1.38050   3
 -15   0   0 0.50899 1.44540   3
 -15   0  -1-1.63426 1.41641   3
 -15   0   1-0.10153 1.30526   3
 -15   0   2 4.56751 1.45965   3
 -15   0   3 0.61330 1.30138   3
 -15   0  -3-1.27330 1.61156   3
 -15   0  -4 24.4380 2.26540   3
 -15   0  -5 0.20047 1.32436   3
 -15   0  -6 9.37414 1.66632   3
 -15   0   7-0.40534 1.28190   3
 -15   0   8 0.50865 1.33614   3
 -15   0   9-1.02618 1.26435   3
 -15   0  10-0.51981 1.38992   3
 -16   0  -1-0.22978 1.55364   3
 -16   0  -2-0.11494 1.70989   3
 -16   0  -3-0.78203 1.44068   3
 -16   0  -4-1.41951 1.55495   3
 -16   0  -5-2.02959 1.56039   3
   0   1  -6-0.75131 0.47668   1
   0  -1  -7-0.28377 0.57941   1
   0  -1   7 0.73038 0.32500   1
   0   1  -7 0.18010 0.44857   1
   0  -1   7 0.02026 0.27322   4
   0   1  -8-0.04949 0.45758   1
   0  -1   8-0.04388 0.28732   4
   0  -1  -8 0.04305 0.49602   1
   0  -1   8 0.64177 0.31089   1
   0   1   9-0.04518 0.11163   3
   0   1  -9-0.48735 0.50286   1
   0  -1  -9 0.18875 0.47417   1
   0  -1   9-0.09385 0.32792   4
   0  -1   9 0.71764 0.39656   1
   0  -1  10-0.12559 0.33872   4
   0  -1 -10 0.77310 0.51895   1
   0  -1  10 0.53731 0.50154   1
   0   1  10 0.02926 0.14005   3
   0   1 -10-0.14803 0.58752   1
   0   1  11-0.13626 0.17708   3
   0  -1  11-0.34950 0.46102   4
   0   1 -11-0.09660 0.59624   1
   0  -1 -11 0.51355 0.60046   1
   0  -1  11 0.76406 0.58112   1
   0   1  12-0.02339 0.18226   3
   0  -1 -12 0.94852 0.57709   1
   0  -1  12 0.05746 0.41105   4
   0   1 -12-0.31450 0.71597   1
   0  -1  12 0.86823 0.61595   1
   0   1  13-0.12986 0.18576   3
   0  -1 -13 0.02539 0.57059   1
   0  -1  13-0.15270 0.40709   4
   0  -1  13 0.86380 0.61629   1
   0   1 -13-0.49182 0.67129   1
   0  -1 -14 0.51992 0.60792   1
   0   1 -14 0.51417 0.58597   2
   0  -1  14 0.76627 0.66980   1
   0   1  14-0.03948 0.13346   4
   0  -1  14-0.16090 0.43392   4
   0   1 -14-0.20366 0.74274   1
   0   1  14 0.04663 0.19367   3
   0  -1  15 0.57601 0.44643   4
   0  -1  15 0.81785 0.72203   1
   0   1  15 0.21876 0.20917   3
   0   1  15 0.12721 0.19245   4
   0   1 -15 1.38758 0.65498   2
   0  -1 -15 1.18003 0.60822   1
   0   1 -15-0.35090 0.75882   1
   0  -1  16-0.10650 0.46342   4
   0   1 -16-0.14108 0.85485   1
   0   1  16-0.19027 0.22131   4
   0   1  16 0.26159 0.22526   3
   0  -1  16-0.20691 0.72572   1
   0  -1 -16 1.62153 0.63593   1
   0   1 -16 0.17872 0.66245   2
   0   1  17 0.03060 0.24954   4
   0  -1  17-0.07441 0.49450   4
   0   1 -17 0.76750 0.71419   2
   0   1 -17-0.05048 0.92901   1
   0   1  17 0.06563 0.23785   3
   0  -1  17 0.55785 0.90780   1
   0  -1 -17 0.93028 0.68284   1
   0  -1 -18 0.70568 0.71433   1
   0  -1  18-0.73206 1.03903   1
   0  -1  18 0.19482 0.55179   4
   0   1 -18 1.16471 0.78392   2
   0   1  18 0.02337 0.26124   3
   0   1 -18-1.13404 1.01500   1
   0  -1  19 0.15996 0.56925   4
   0  -1  19-1.52056 1.26179   1
   0   1 -19 1.38647 0.85135   2
   0   1  19 0.06265 0.28843   3
   0   1 -19-0.63313 1.13463   1
   0  -1 -19 0.39698 0.80628   1
   0   1 -20-1.40979 1.35021   1
   0  -1 -20-0.74109 0.92467   1
   0  -1  20 0.04072 0.60996   4
   0   1 -20 0.92970 0.88295   2
   0   1  20 0.05654 0.28978   3
   0  -1  20-1.43973 1.61895   1
   0  -1  21 0.71235 0.69924   4
   0   1  21-0.07527 0.29896   3
   0   1 -21 0.41181 0.96456   2
   0  -1 -21 0.51584 0.86966   1
   0  -1  21-1.85922 1.75696   1
   0  -1  22-0.47206 0.76146   4
   0   1  22 0.09035 0.29976   3
   0  -1 -22-0.10262 0.99514   1
   0   1 -22 0.26055 1.05122   2
   0   1 -22-1.16585 1.47134   1
   0   1 -23-1.38414 1.54877   1
   0  -1 -23-0.11064 1.03052   1
   0   1 -23 0.63671 0.99429   2
   0  -1  23 0.26226 0.69025   4
   0   1 -24-0.28849 1.11780   2
   0  -1 -24-0.95835 1.23491   1
   0  -1 -25 1.68012 1.14571   2
   0   1 -25-1.41829 1.13594   2
   0   1 -26-0.53508 1.19008   2
   0  -1 -26 1.66368 1.20131   2
   0  -1 -27 0.20542 1.17054   2
   0   1 -27-0.22513 1.23582   2
   0   1 -28 0.94746 1.35017   2
   0  -1 -28 1.18860 1.30835   2
   0  -1 -29 1.48534 1.41277   2
   0   1 -29 1.24212 1.50411   2
   0  -1 -30 0.23854 1.41260   2
  -1   1  -1 29.4336 1.07461   2
  -1   1  -2 2117.58 69.1529   1
  -1   1  -2 2149.17 69.1332   2
  -1   1  -3 310.704 10.2202   2
  -1   1  -3 308.301 10.2775   4
  -1   1  -4 1228.21 41.2554   4
  -1   1   4 1287.28 41.1092   3
   1  -1  -5 47.5396 1.66169   3
  -1   1  -5 42.4333 1.81411   4
  -1   1   5 48.0993 1.66873   3
  -1   1  -6 175.922 6.04199   4
   1  -1  -6 172.270 5.89526   1
  -1   1   6 178.581 5.84744   3
   1  -1   6 178.405 6.04299   4
   1  -1   7 503.907 15.8411   4
   1  -1   7 376.279 15.6877   1
  -1   1   7 509.218 15.6111   3
  -1  -1   7 508.072 15.7894   1
  -1   1  -7 496.306 15.8207   4
   1  -1  -7 484.823 15.6639   1
   1   1  -8 31.1210 1.52362   2
  -1  -1   8 32.7429 1.40120   1
  -1   1   8 33.6324 1.22627   3
   1  -1   8 34.9052 1.45534   4
  -1   1  -8 29.2911 1.43544   1
   1  -1  -8 34.4412 1.32065   1
   1  -1   8 32.7234 1.41857   1
   1   1  -9 243.890 8.58363   2
  -1   1  -9 242.956 8.45021   1
  -1   1   9 250.366 8.20372   3
   1  -1  -9 254.942 8.29369   1
   1  -1   9 241.712 8.40767   1
  -1  -1  -9 251.483 8.57315   1
   1  -1   9 257.447 8.45557   4
  -1  -1   9 241.103 8.36094   1
   1  -1  10 7.90950 0.64701   4
   1  -1  10 6.55563 0.74263   1
  -1   1  10 8.43119 0.46926   3
   1   1 -10 6.89313 0.72930   2
  -1   1 -10 8.02035 0.76122   1
  -1  -1 -10 6.68715 0.79911   1
   1  -1 -10 7.01393 0.63289   1
  -1  -1  10 7.93533 0.67443   1
   1  -1  11 992.360 33.2715   1
  -1   1  11 1075.82 33.0140   3
   1   1 -11 1007.49 33.4736   2
  -1  -1  11 984.442 33.1767   1
  -1   1 -11 1000.93 33.3000   1
  -1  -1 -11 1014.65 33.2948   1
   1  -1  11 1017.90 33.2619   4
   1   1 -11 1013.43 33.3549   1
   1  -1 -11 977.980 33.1086   1
  -1  -1 -12 284.795 9.38559   1
   1   1 -12 281.291 9.48017   1
   1  -1 -12 281.038 9.22892   1
  -1   1 -12 277.850 9.43970   1
   1   1 -12 273.209 9.59572   2
   1  -1  12 290.568 9.37166   4
  -1  -1  12 277.316 9.28655   1
   1  -1  12 280.411 9.41492   1
  -1   1  12 252.199 9.07782   3
   1   1 -13 49.5320 2.44370   1
  -1  -1 -13 54.4596 2.33932   1
   1  -1  13 52.0113 2.38227   1
  -1  -1  13 56.4828 2.27714   1
  -1   1 -13 55.9347 2.40873   1
   1   1 -13 58.1046 2.58677   2
   1  -1 -13 57.6283 2.20662   1
   1  -1  13 58.1033 2.30412   4
  -1   1  13 55.7378 2.01796   3
  -1   1 -14 49.0470 2.27585   1
   1  -1  14 47.4238 2.28599   1
  -1  -1  14 49.9263 2.13327   1
  -1   1  14 50.4465 1.85658   3
   1  -1 -14 51.4207 2.08461   1
   1   1 -14 50.6086 2.43310   2
   1  -1  14 52.8904 2.15379   4
   1   1 -14 46.5133 2.31307   1
  -1  -1 -14 51.2281 2.20234   1
  -1   1  15 1.96684 0.31512   3
   1  -1  15 0.84793 0.81309   1
  -1  -1  15 1.96295 0.71852   1
  -1   1 -15 1.18291 0.74543   1
  -1  -1 -15 2.09960 0.73019   1
   1   1 -15 2.21302 0.73143   2
   1  -1 -15 1.46802 0.61090   1
   1  -1  15 1.91112 0.51787   4
   1   1 -15 0.18010 0.85919   1
   1   1 -16 11.5451 1.09564   2
  -1   1 -16 11.5922 1.16166   1
   1  -1  16 14.0543 0.94630   4
  -1  -1 -16 12.9367 1.05138   1
   1   1 -16 9.76520 1.10026   1
  -1   1  16 12.5713 0.68144   3
  -1  -1  16 13.0435 1.07454   1
   1  -1  16 10.8689 1.21598   1
   1  -1 -16 10.6493 0.94035   1
   1   1  17 1.24322 0.22611   3
   1   1 -17-0.66564 1.05505   1
  -1  -1 -17 1.85078 0.84615   1
  -1  -1  17 0.91801 0.76982   1
  -1   1  17 1.64658 0.36903   3
   1  -1  17 0.33257 0.98436   1
   1  -1  17 1.84125 0.54117   4
   1  -1 -17 1.64884 0.73229   1
   1   1 -17 1.03553 0.66100   2
  -1  -1  17 1.29567 0.54260   4
  -1   1 -17 0.88258 0.85651   1
  -1  -1 -18 9.10490 0.97280   1
   1  -1  18 4.09559 1.26643   1
  -1   1 -18 4.48326 1.09427   1
  -1   1  18 6.25943 0.53736   4
   1  -1 -18 5.06511 0.87815   1
  -1  -1  18 6.27254 0.78901   4
   1   1 -18 4.06783 0.91948   2
  -1   1  18 6.65507 0.50474   3
   1   1  18 5.44150 0.34121   3
  -1  -1  18 6.19404 1.11406   1
   1   1  19 17.3318 0.70337   3
   1  -1 -19 16.7557 1.34129   1
   1  -1  19 14.1893 1.73271   1
   1   1 -19 18.7897 1.59130   2
  -1   1 -19 19.5120 1.60318   1
  -1   1  19 17.1149 0.93074   4
  -1  -1 -19 20.0726 1.38701   1
  -1  -1  19 16.8478 1.50490   1
  -1  -1  19 17.0076 1.19961   4
  -1   1  19 19.2261 0.88249   3
  -1  -1  20 146.853 5.61885   1
  -1  -1  20 148.153 5.34059   4
   1  -1 -20 147.202 5.42557   1
   1   1 -20 144.752 5.83183   2
  -1   1 -20 129.870 5.71185   2
  -1   1  20 147.533 4.98526   4
   1   1  20 135.702 4.69276   3
  -1   1 -20 156.415 5.74810   1
  -1   1  20 149.571 4.88786   3
  -1  -1 -20 146.090 5.37441   1
  -1  -1  21 48.0453 2.85605   1
  -1   1  21 55.2435 2.13660   4
  -1  -1 -21 54.9017 2.58259   1
   1   1 -21 53.9687 2.96476   2
   1  -1 -21 54.0666 2.66703   1
  -1  -1  21 51.3560 2.43846   4
  -1   1  21 56.2272 2.03918   3
  -1   1 -21 52.1567 2.89092   1
  -1   1 -21 46.9931 2.82463   2
  -1  -1  22 1.06270 0.71332   4
  -1  -1  22-1.70693 1.65821   1
  -1   1  22 1.01957 0.47482   4
  -1   1 -22 1.20999 1.09367   2
  -1   1 -22-0.13648 1.46267   1
   1   1 -22 0.70182 1.02001   2
  -1  -1 -22 1.35282 1.00515   1
   1  -1 -22-0.63868 1.08544   1
   1  -1 -22 2.30072 1.08537   2
  -1   1  22 1.12140 0.40798   3
  -1  -1 -23 47.8027 2.47713   1
   1  -1 -23 50.5368 2.78813   2
  -1  -1  23 47.8205 2.31994   4
   1   1 -23 46.3555 2.83312   2
  -1   1 -23 46.1198 2.81637   2
   1  -1 -23 43.5520 2.49378   1
  -1   1  23 47.6404 1.81486   3
  -1   1 -24 24.2999 2.11289   2
   1  -1 -24 26.9402 2.06687   2
   1  -1 -24 22.9946 1.86505   1
   1   1 -24 22.0631 1.99915   2
   1  -1 -25 2.33466 1.16636   2
   1  -1 -25-0.33021 1.24176   1
  -1   1 -25 1.42709 1.19427   2
   1   1 -25 1.03969 1.14685   2
  -1   1 -26 2.23494 1.30875   2
   1  -1 -26 2.67177 1.27839   2
   1   1 -26 2.50137 1.28097   2
  -1   1 -27 0.11123 1.29353   2
   1   1 -27 1.37373 1.37654   2
   1  -1 -27 1.56275 1.24386   2
  -1  -1 -27 2.58970 1.24126   2
  -1  -1 -28 1.94721 1.31921   2
   1  -1 -28 1.97064 1.38542   2
  -1   1 -28 0.58412 1.20330   2
   1   1 -28 0.48247 1.33614   2
  -1   1 -29 3.56963 1.58018   2
   1   1 -29 1.26157 1.43533   2
   1  -1 -29 3.41792 1.49948   2
  -1  -1 -29 4.07153 1.47961   2
   1  -1 -30 2.61564 1.55431   2
  -2   1   0 2774.08 89.7533   1
  -2   1   1 4475.15 150.406   3
   2   1  -1 4661.67 150.528   2
  -2   1  -1 4727.18 150.276   1
  -2  -1  -2 823.659 26.3711   3
  -2   1  -2 795.740 26.3622   1
   2   1  -2 800.192 26.5966   2
  -2   1   2 821.765 26.4519   3
  -2   1   3 414.427 13.4685   3
  -2  -1  -3 418.587 13.3715   3
   2   1  -3 379.067 13.5644   2
  -2   1  -3 409.075 13.4131   1
   2   1  -4 73.7330 2.91346   2
  -2   1  -4 79.4367 2.76069   1
  -2  -1  -4 78.6242 2.66737   3
  -2   1   4 76.8811 2.76153   3
   2  -1  -5 651.447 19.0727   3
  -2   1   5 580.148 19.0369   3
  -2  -1  -5 596.659 18.9353   3
  -2   1  -5 542.344 19.0380   1
   2   1  -5 572.868 19.2482   2
   2  -1  -5 569.137 18.8594   1
   2   1  -6 205.962 7.06422   2
  -2   1   6 213.519 6.81493   3
  -2  -1   6 198.425 6.95874   2
  -2   1  -6 202.393 6.95857   4
   2  -1  -6 202.155 6.67380   1
  -2  -1  -6 194.434 6.69929   3
   2  -1  -6 212.879 6.80775   3
  -2   1  -7 0.04969 0.26699   4
   2   1  -7 0.61783 0.35558   2
  -2  -1   7-0.06505 0.35445   1
  -2   1   7 0.11700 0.24785   3
  -2  -1   7 0.31953 0.35505   2
   2  -1  -7 0.62119 0.21237   1
   2  -1  -8 12.8315 0.64514   1
  -2   1   8 14.8100 0.70283   3
   2   1  -8 14.7196 0.97194   2
  -2  -1   8 14.7702 0.82703   1
  -2   1  -8 15.4737 0.86832   4
  -2  -1   8 12.7818 0.88014   2
   2  -1  -9 2.16806 0.33750   1
   2   1  -9 1.48436 0.47630   2
  -2  -1   9 0.81024 0.40584   1
  -2   1   9 1.45883 0.29410   3
  -2  -1  -9 1.68465 0.22380   4
  -2   1  -9 1.56567 0.40119   4
   2  -1   9 1.27672 0.56011   1
  -2  -1 -10 144.748 5.07363   1
   2  -1  10 130.044 4.87925   1
  -2  -1 -10 134.758 4.49930   4
   2   1 -10 139.834 5.03380   2
  -2   1 -10 132.673 4.80505   4
  -2  -1  10 133.897 4.72382   1
   2  -1 -10 133.415 4.60491   1
  -2   1  10 133.267 4.60936   3
   2  -1  11 125.244 4.54977   1
   2   1 -11 117.350 4.61410   2
  -2   1 -11 123.587 4.41094   4
  -2   1  11 118.998 4.19775   3
  -2  -1  11 126.670 4.32322   1
   2  -1 -11 119.189 4.23053   1
  -2   1 -11 114.525 4.41576   1
  -2  -1 -11 128.900 4.60363   1
  -2   1 -12 4.38289 0.68760   1
  -2  -1 -12 3.06358 0.85129   1
   2  -1 -12 3.61188 0.53027   1
   2   1 -12 3.27121 0.64606   2
   2  -1  12 2.08610 0.78978   1
  -2  -1  12 4.35881 0.56394   1
  -2   1  12 3.50185 0.41398   3
  -2   1  13 356.497 11.5889   3
  -2  -1 -13 358.921 11.9145   1
   2   1 -13 350.024 12.1196   2
  -2  -1  13 356.654 11.7125   1
   2  -1 -13 342.801 11.6674   1
   2  -1  13 344.318 12.0222   1
  -2   1 -13 327.967 11.8504   1
  -2   1 -14 151.806 5.84709   1
  -2  -1  14 156.951 5.68171   1
  -2   1  14 164.992 5.54595   3
   2   1 -14 158.027 6.08497   2
  -2  -1 -14 171.760 5.89657   1
   2  -1  14 160.597 6.05690   1
   2  -1 -14 164.124 5.67412   1
  -2  -1 -15 1.20775 0.81826   1
  -2   1  15 0.37526 0.33585   3
   2  -1  15-0.76807 0.98627   1
   2   1 -15 0.05888 0.63242   2
   2  -1 -15-0.08965 0.55931   1
  -2  -1  15 0.53166 0.62876   1
  -2   1 -15 1.10714 0.72284   1
  -2   1  16 0.26406 0.36522   3
   2   1 -16-0.06286 0.64395   2
  -2  -1 -16 0.60549 0.79902   1
   2  -1  16-1.56884 1.20373   1
  -2   1 -16 1.15504 0.86872   1
   2  -1 -16 0.03282 0.66064   1
  -2  -1  16 0.99762 0.70283   1
  -2  -1  17 83.5030 3.32513   1
   2   1 -17 80.5264 3.69124   2
  -2   1  17 86.0714 3.05269   3
  -2  -1 -17 85.4722 3.42594   1
   2  -1  17 75.6110 3.74700   1
   2  -1 -17 81.2093 3.34105   1
  -2   1 -17 84.3629 3.51298   1
  -2   1  18 20.7284 1.01254   3
   2  -1 -18 16.6156 1.38631   1
  -2  -1  18 19.2912 1.38693   1
  -2  -1 -18 20.7463 1.43593   1
   2   1 -18 16.7273 1.53045   2
   2  -1 -18 17.9715 1.49810   2
  -2   1 -18 17.9416 1.52560   1
   2   1 -19 175.428 7.00667   2
  -2   1  19 182.084 6.18907   3
   2  -1 -19 186.426 6.90243   2
   2  -1 -19 182.745 6.59139   1
  -2  -1 -19 180.574 6.59177   1
  -2   1 -19 178.127 6.77765   1
  -2  -1  19 173.139 6.55749   1
  -2   1 -20 43.9077 2.51951   1
   2  -1 -20 46.7173 2.57145   2
  -2   1  20 46.2496 1.87061   3
   2   1 -20 42.8086 2.61834   2
   2  -1 -20 43.3761 2.28369   1
  -2  -1  20 44.0049 2.42018   1
  -2  -1 -20 50.1979 2.38828   1
  -2   1  21 6.30754 0.67719   3
  -2  -1  21 6.50852 0.93882   4
   2  -1 -21 6.35524 1.24814   2
  -2  -1 -21 10.1254 1.29526   1
   2   1 -21 4.41781 1.25071   2
   2  -1 -21 4.63995 1.15108   1
  -2   1 -21 6.47871 1.36730   1
  -2  -1  21 6.32941 1.37349   1
  -2  -1  22 55.8030 2.53208   4
  -2  -1  22 50.1455 2.92256   1
  -2   1  22 53.1854 2.11297   3
  -2   1  22 53.5329 2.21513   4
  -2  -1 -22 54.1097 2.65446   1
   2  -1 -22 48.5975 2.88285   2
   2   1 -22 52.6755 3.02427   2
  -2   1 -22 52.4314 2.91529   1
   2  -1 -22 52.1783 2.72453   1
  -2  -1  23-1.78156 1.58482   1
   2   1 -23 0.76414 1.10155   2
   2  -1 -23-1.83190 1.31833   1
  -2   1  23 0.06705 0.48167   3
   2  -1 -23 0.59552 1.08312   2
  -2  -1  23 0.50707 0.74186   4
   2  -1 -24 1.20062 1.26399   1
   2   1 -24 2.92249 1.27239   2
   2  -1 -24 2.42770 1.20737   2
   2  -1 -25 0.66499 1.14168   2
   2  -1 -25-1.20628 1.36623   1
   2   1 -25 0.85026 1.18183   2
   2  -1 -26 2.48236 1.32560   2
  -2   1 -26 2.68101 1.36294   2
   2   1 -26 1.78108 1.23480   2
   2  -1 -27 1.56145 1.38350   2
   2   1 -27 0.23493 1.32254   2
  -2   1 -27-1.35229 1.30467   2
   2  -1 -28 2.19111 1.40848   2
   2   1 -28-0.12392 1.31308   2
  -2   1 -28 0.94370 1.30653   2
   2   1 -29 8.88494 1.87760   2
   2  -1 -29 7.03367 1.72774   2
  -2   1 -29 9.93994 1.81430   2
  -2  -1 -29 10.1885 1.78949   2
   2  -1 -30 2.54305 1.69450   2
   3   1   0 0.16105 0.36220   2
  -3  -1   0 0.54079 0.31275   3
  -3   1   0 0.47545 0.28560   1
  -3  -1  -1 507.802 16.6352   3
  -3   1   1 526.424 16.4692   1
   3   1  -1 506.305 16.8386   2
  -3   1   1 448.203 16.6978   3
   3   1   1 490.761 16.8052   2
  -3   1  -1 507.603 16.5359   1
   3   1  -2 700.119 23.3222   2
  -3   1   2 739.666 23.2020   3
  -3   1  -2 682.170 23.0357   1
  -3  -1  -2 720.612 23.1090   3
   3   1  -3 1499.70 46.1321   2
  -3  -1  -3 1576.08 45.8852   3
  -3   1   3 1615.21 45.9972   3
  -3   1  -3 1494.16 45.8528   1
   3   1   3 1466.24 45.8632   3
   3  -1  -3 1494.86 45.7547   2
   3   1  -4 40.9708 1.75098   2
   3  -1   4 41.1813 1.65015   3
   3  -1  -4 40.9143 1.60911   3
  -3  -1   4 38.9017 1.68643   2
  -3   1  -4 42.9904 1.58548   1
   3  -1   4 28.5244 1.59095   1
   3   1   4 40.8970 1.52289   3
   3  -1  -4 39.6876 1.47515   2
  -3   1   4 43.2424 1.64852   3
  -3  -1  -4 41.2145 1.54050   3
   3  -1   5 6.81684 0.68281   1
  -3  -1  -5 6.37871 0.45772   3
   3  -1  -5 7.92799 0.58040   3
  -3   1  -5 6.62628 0.58495   1
  -3  -1   5 5.61957 0.55674   2
   3   1   5 6.83985 0.43859   3
  -3   1   5 7.74557 0.53548   3
   3   1  -5 6.56013 0.63269   2
   3  -1  -5 6.65646 0.43695   2
   3  -1   6 477.654 17.0441   1
   3   1   6 521.634 16.8101   3
  -3   1  -6 500.816 16.9289   1
  -3  -1  -6 510.555 16.8445   3
   3  -1  -6 501.798 16.8867   2
   3   1  -6 505.236 17.1657   2
  -3   1   6 540.580 16.9492   3
   3  -1  -6 540.140 16.9474   3
  -3  -1  -7 12.6376 0.67045   3
   3  -1  -7 13.2745 0.74288   2
   3   1   7 13.9326 0.66107   3
  -3   1  -7 13.8553 0.84115   1
  -3  -1   7 14.4378 0.87605   2
   3  -1  -7 13.7708 0.78829   3
   3   1  -7 12.8926 0.91090   2
  -3   1   7 14.7364 0.77202   3
  -3   1   8 107.772 3.73113   3
  -3   1  -8 91.6390 3.76289   1
   3  -1  -8 104.574 3.77584   2
  -3  -1   8 104.115 3.88359   2
   3   1  -8 112.488 4.06063   2
   3   1   8 108.191 3.59827   3
   3   1   9 161.424 5.47516   3
  -3   1   9 163.320 5.62945   3
   3  -1  -9 161.086 5.73123   2
   3  -1  -9 164.255 5.53908   1
  -3   1  -9 158.634 5.79660   4
  -3  -1   9 169.108 5.71086   1
   3   1  -9 165.230 5.99931   2
  -3  -1   9 168.620 5.84093   2
   3  -1 -10 2.31834 0.48186   2
  -3   1 -10 1.78064 0.46880   4
  -3  -1  10 2.48623 0.51549   1
   3  -1 -10 1.31204 0.38225   1
   3   1 -10 1.26871 0.50475   2
  -3  -1  10 3.75526 0.60402   2
  -3   1  10 1.70433 0.38765   3
   3   1  10 1.42275 0.25737   3
  -3  -1 -10-0.28103 1.09013   1
   3   1  11 2.94564 0.30685   3
  -3   1 -11 3.65663 0.54565   4
   3   1 -11 3.33271 0.64833   2
  -3  -1 -11 2.19817 0.94509   1
  -3   1  11 2.92396 0.45508   3
   3  -1 -11 3.03897 0.48804   1
   3  -1 -11 4.15197 0.56352   2
  -3  -1 -11 3.43199 0.36424   4
  -3  -1  11 2.97447 0.57031   1
  -3  -1 -12 136.422 4.87249   1
  -3  -1 -12 130.351 4.31357   4
   3  -1 -12 127.000 4.42598   1
   3  -1  12 117.848 4.88297   1
  -3  -1  12 128.917 4.45678   1
  -3   1 -12 131.419 4.61933   4
   3   1  12 111.653 4.19845   3
  -3   1  12 126.216 4.40751   3
   3  -1 -12 135.926 4.67599   2
   3   1 -12 131.115 4.86817   2
  -3   1 -13 24.1817 1.33584   1
  -3   1 -13 22.8998 1.23717   4
   3   1  13 17.8376 0.85018   3
   3  -1 -13 21.4673 1.30008   2
  -3  -1  13 24.0754 1.16805   1
   3  -1 -13 22.1010 1.15182   1
   3  -1  13 21.1994 1.63876   1
  -3  -1 -13 22.9447 0.95327   4
  -3   1  13 22.2823 1.07372   3
   3   1 -13 24.0419 1.50797   2
  -3  -1 -13 21.6336 1.48887   1
   3   1  14 0.50747 0.21111   3
  -3  -1  14 2.50543 0.56968   1
   3  -1 -14 1.00044 0.57216   2
   3  -1 -14 0.19833 0.55995   1
  -3  -1 -14 1.64492 0.85058   1
  -3   1  14 0.96474 0.38996   3
  -3   1 -14 2.23129 0.69433   1
  -3   1 -14 0.89165 0.43563   4
  -3  -1  15 0.39242 0.59187   1
  -3  -1 -15 1.63569 0.89988   1
   3  -1 -15 1.04146 0.64549   2
  -3   1  15 0.31619 0.39057   3
   3  -1 -15-0.56410 0.65475   1
   3   1 -15 0.06226 0.67469   2
   3   1  15 0.20155 0.16530   3
  -3   1 -15 2.49316 0.76827   1
  -3   1 -16 163.122 3.40861   1
  -3   1  16 163.586 2.77719   3
  -3  -1  16 160.705 2.98006   1
   3  -1 -16 160.455 3.57585   2
   3   1 -16 160.394 3.91274   2
   3  -1 -16 162.631 3.10445   1
  -3  -1 -16 177.506 3.50049   1
  -3   1 -17 87.0124 2.31210   1
  -3   1  17 90.0133 1.65581   3
   3  -1 -17 95.1636 2.55906   2
  -3  -1  17 92.8266 1.94453   1
  -3  -1 -17 97.8163 2.39713   1
   3   1 -17 91.1874 2.75645   2
   3  -1 -17 93.1071 2.10556   1
  -3   1  18 187.744 6.52364   3
  -3  -1 -18 195.914 6.90596   1
  -3  -1  18 187.858 6.70654   1
   3  -1 -18 180.261 7.06506   2
  -3   1 -18 189.554 6.96921   1
   3  -1 -18 186.910 6.79300   1
   3   1 -18 188.060 7.27730   2
  -3  -1 -19 328.352 11.1476   1
   3   1 -19 310.404 11.5698   2
  -3   1  19 319.750 10.7668   3
   3  -1 -19 325.824 11.0772   1
   3  -1 -19 313.964 11.3938   2
  -3   1 -19 313.340 11.2727   1
  -3  -1  19 315.636 10.9907   1
   3  -1 -20 126.693 5.23726   2
  -3   1  20 127.659 4.57459   3
  -3   1 -20 127.328 5.12921   1
   3   1 -20 124.675 5.39662   2
  -3  -1  20 121.299 4.87053   1
  -3  -1 -20 131.155 4.99536   1
  -3  -1  21 165.075 6.34903   1
   3  -1 -21 168.541 6.67566   2
  -3   1  21 173.120 5.96010   3
  -3  -1 -21 169.793 6.36188   1
   3   1 -21 167.745 6.87021   2
  -3   1 -21 165.499 6.56267   1
  -3   1  22 3.48244 0.69207   3
   3   1 -22 3.93897 1.29552   2
  -3  -1  22 4.50393 1.40567   1
   3  -1 -22 4.16185 1.24066   2
  -3   1  23 5.97534 0.73991   3
  -3  -1  23 3.74928 1.44809   1
  -3  -1  23 5.56798 0.85040   3
   3   1 -23 4.15485 1.30690   2
   3  -1 -23 5.53079 1.22360   2
  -3  -1  24 9.65680 1.80224   1
  -3  -1  24 9.52179 0.93451   3
   3  -1 -24 13.6944 1.68581   2
   3   1 -24 9.85903 1.60569   2
  -3  -1  25-0.03624 0.63776   3
   3  -1 -25 0.28707 1.09052   2
   3   1 -26 1.16020 1.23535   2
   3  -1 -26 1.31377 1.26227   2
   3  -1 -27 8.95857 1.66601   2
   3   1 -27 7.30743 1.68166   2
   3   1 -28-0.25574 1.42788   2
   3  -1 -28 1.01296 1.31818   2
   3  -1 -29 4.00662 1.57270   2
   3   1 -29 0.93591 1.50733   2
   3  -1 -30 0.12362 1.57885   2
   4   1   0 249.516 8.32637   2
  -4  -1   0 247.949 8.16963   3
  -4  -1   0 217.096 8.20654   2
  -4   1   0 246.851 8.00916   1
  -4   1  -1 17.9920 0.83499   1
  -4  -1   1 15.2631 0.95287   2
  -4  -1  -1 14.0744 0.92753   2
  -4  -1  -1 18.1911 0.92250   3
   4  -1   1 16.0743 0.88754   3
  -4   1   1 17.9515 0.75531   1
   4   1  -1 18.2663 1.03782   2
  -4   1  -2 3.34203 0.53061   3
  -4   1   2 4.17237 0.32187   1
  -4  -1  -2 3.98892 0.42695   3
   4   1  -2 3.38410 0.53651   2
  -4   1   2 3.77942 0.51292   3
  -4   1  -2 4.69544 0.49621   1
   4  -1  -2 3.87423 0.29092   2
  -4  -1   2 3.87166 0.55032   2
  -4  -1  -2 4.22626 0.54461   2
   4  -1   2 4.16630 0.49971   3
   4   1  -3 85.0360 3.25479   2
   4  -1  -3 87.1872 3.09639   3
   4   1   3 82.3905 3.01338   3
   4  -1   3 82.9713 3.08222   3
  -4   1   3 81.7847 2.78787   1
  -4  -1  -3 88.7355 3.31274   2
  -4  -1  -3 81.8173 3.01614   3
   4  -1  -3 79.9952 2.88138   2
  -4  -1   3 82.1766 3.18382   2
  -4   1   3 87.4793 3.13506   3
  -4   1  -3 84.9906 2.98354   1
   4   1   4 56.7520 2.09749   3
   4  -1  -4 52.1789 1.99382   2
  -4  -1   4 53.2360 2.25072   2
  -4   1   4 56.1513 2.21061   3
   4  -1   4 52.3957 2.16600   3
  -4  -1  -4 56.3554 2.10969   3
   4   1  -4 53.5786 2.32429   2
   4  -1  -4 60.8087 2.22534   3
  -4  -1   4 52.3523 2.16914   3
  -4   1  -4 55.9551 2.10744   1
   4   1  -5 116.776 4.67038   2
   4  -1  -5 145.753 4.60286   3
  -4   1   5 133.312 4.55645   3
  -4  -1   5 123.824 4.59336   2
   4   1   5 130.177 4.41709   3
  -4  -1  -5 125.217 4.44397   3
   4  -1  -5 119.326 4.38202   2
  -4   1  -5 125.446 4.46678   1
   4  -1   5 128.940 4.53671   3
  -4   1  -6 22.4737 1.13685   1
   4   1   6 23.3332 1.00391   3
  -4  -1  -6 21.4241 1.01936   3
   4  -1  -6 21.4342 1.02327   2
  -4  -1   6 19.2333 1.12989   2
  -4   1   6 21.4804 1.10413   3
   4   1  -6 20.2119 1.23290   2
   4  -1  -6 22.4184 1.12978   3
   4  -1   6 21.7188 1.12923   3
  -4   1   7 131.288 4.57673   3
   4  -1  -7 124.436 4.51526   2
  -4   1  -7 129.943 4.57722   1
   4   1   7 133.942 4.44127   3
  -4  -1  -7 125.812 4.47187   3
   4   1  -7 122.783 4.78170   2
  -4  -1   7 122.488 4.64388   2
   4  -1  -7 129.894 4.58310   3
   4   1   8 462.055 13.8608   3
   4   1  -8 407.972 14.2461   2
  -4  -1   8 404.272 14.0521   2
  -4   1   8 417.163 13.9529   3
   4  -1   8 437.264 14.0264   3
  -4   1  -8 404.694 13.9641   1
  -4  -1  -8 398.741 13.8583   3
   4  -1  -8 404.891 13.9415   2
  -4   1  -9 63.1004 1.53126   1
   4  -1  -9 63.5412 1.44029   2
   4   1  -9 59.1385 1.83170   2
  -4   1   9 60.9485 1.38620   3
   4  -1   9 61.8901 1.48981   3
  -4  -1   9 63.2786 1.60988   2
   4   1   9 67.3324 1.16854   3
  -4  -1  10 41.8583 1.80932   1
   4   1  10 43.3406 1.63620   3
  -4   1 -10 41.5264 1.89597   1
   4  -1  10 40.6154 1.81073   3
  -4   1  10 42.2934 1.77990   3
   4  -1 -10 40.6422 1.83259   2
  -4  -1  10 41.8241 1.92328   2
   4   1 -10 41.4622 2.07392   2
  -4  -1  11 28.5691 1.51459   2
  -4  -1  11 27.2189 1.36810   1
   4   1 -11 31.0373 1.71546   2
  -4   1 -11 29.5725 1.50942   4
   4  -1 -11 28.6769 1.44615   2
  -4   1  11 27.9597 1.36649   3
   4  -1  11 27.5756 1.40725   3
   4   1  11 29.2019 1.19356   3
   4  -1  12 168.119 6.01896   3
  -4  -1  12 173.148 5.97345   1
  -4  -1 -12 183.284 6.48736   1
   4   1 -12 176.313 6.44445   2
  -4   1 -12 167.038 6.14126   4
   4  -1 -12 169.498 6.15468   2
   4   1  12 168.007 5.77542   3
  -4   1  12 171.539 5.98066   3
  -4  -1  13 14.7826 0.90458   1
  -4  -1 -13 12.6622 0.77919   4
  -4   1 -13 13.4286 1.00534   4
   4   1  13 13.5064 0.70049   3
   4   1 -13 12.9376 1.15398   2
  -4   1  13 13.3648 0.88632   3
  -4  -1 -13 14.7961 1.38414   1
   4  -1 -13 12.1338 1.01048   2
   4  -1 -14 36.0212 1.86340   2
  -4   1  14 35.4296 1.64046   3
  -4   1 -14 37.4785 1.82356   4
   4   1 -14 36.9563 2.05746   2
  -4  -1 -14 36.6718 2.09707   1
   4   1  14 36.7476 1.43126   3
  -4  -1 -14 35.3092 1.54301   4
  -4  -1  14 37.4683 1.64642   1
  -4  -1  15 42.7850 1.79190   1
   4   1 -15 38.4767 2.20133   2
   4   1  15 39.4645 1.53633   3
  -4   1 -15 40.5976 1.94524   4
   4  -1 -15 39.7854 2.06631   2
  -4  -1 -15 43.7942 2.21124   1
  -4   1  15 37.0684 1.76502   3
  -4  -1 -15 40.3935 1.65290   4
  -4   1 -16 5.09964 0.95507   1
   4   1  16 4.70917 0.41941   3
   4   1 -16 5.76375 0.96228   2
  -4   1 -16 4.45985 0.68457   4
   4  -1 -16 4.18786 0.84742   2
  -4  -1 -16 3.77042 0.44465   4
  -4   1  16 3.18101 0.63042   3
  -4  -1 -16 2.91994 1.07155   1
  -4  -1  16 2.70743 0.69547   1
  -4   1  17 148.867 5.42082   3
  -4  -1 -17 166.894 5.83467   1
   4   1 -17 148.372 6.03260   2
   4  -1 -17 149.238 5.83397   2
   4   1  17 149.961 5.11336   3
  -4  -1  17 154.671 5.43956   1
  -4   1 -17 147.275 5.72632   1
  -4  -1  18 143.703 5.30404   1
  -4   1  18 146.493 5.27435   3
   4  -1  18 142.908 5.27566   3
   4   1  18 145.432 4.93429   3
  -4   1 -18 148.716 5.63704   1
   4   1 -18 147.219 5.96359   2
   4  -1 -18 149.430 5.73691   2
  -4  -1 -18 150.812 5.63644   1
   4   1  19 12.1064 0.66497   3
   4  -1  19 12.0951 1.00844   3
  -4  -1 -19 13.1076 1.47667   1
   4  -1 -19 10.6143 1.35359   2
  -4   1  19 11.1524 1.01504   3
  -4   1 -19 15.2831 1.50339   1
   4   1 -19 11.8387 1.52571   2
  -4  -1  19 13.4995 1.23674   1
   4  -1  20 0.94012 0.69733   3
  -4  -1  20 1.42860 0.76737   3
  -4   1 -20 1.66531 1.22157   1
   4  -1 -20 0.93857 1.03294   2
  -4  -1 -20 0.26171 1.12549   1
   4   1  20 0.03653 0.10824   3
   4   1 -20 0.61064 1.17968   2
  -4  -1  20 2.30056 1.02359   1
  -4   1  20-0.23768 0.66305   3
  -4   1  21 2.72969 0.75393   3
  -4  -1  21 4.89441 1.19184   1
   4  -1  21 3.73106 0.82973   3
   4  -1 -21 3.31538 1.06969   2
  -4  -1  21 4.85463 0.88833   3
   4   1 -21 2.66831 1.26383   2
  -4  -1  22 50.1199 2.61441   1
  -4  -1  22 48.2082 2.27126   3
   4  -1 -22 49.3270 2.83060   2
  -4   1  22 47.6142 2.20481   3
   4   1 -22 53.0684 3.08331   2
   4  -1 -23 74.8256 3.62595   2
  -4   1  23 68.0833 2.78724   3
  -4  -1  23 61.2943 2.80650   3
   4   1 -23 66.3264 3.63932   2
  -4  -1  23 69.8265 3.32677   1
   4  -1 -24-0.36910 1.07245   2
  -4  -1  24 0.16190 0.70017   3
  -4  -1  24-1.89182 1.55533   1
   4   1 -24 1.29450 1.25856   2
  -4  -1  25 23.7992 1.50259   3
  -4   1 -25 35.0871 2.45958   2
   4   1 -25 28.3900 2.37367   2
   4  -1 -25 28.0079 2.18494   2
   4  -1 -26 7.31878 1.63546   2
   4   1 -26 9.32138 1.67204   2
  -4   1 -26 9.73063 1.68449   2
   4  -1 -27-0.10903 1.33373   2
  -4   1 -27 1.49056 1.33270   2
   4   1 -27 0.25116 1.41402   2
   4   1 -28 1.45152 1.54652   2
   4  -1 -28 0.11538 1.39778   2
  -4   1 -28 4.34625 1.51840   2
   4  -1 -29 14.2231 2.05780   2
   4   1 -29 14.2438 2.22724   2
   4  -1 -30-1.40672 1.63918   2
  -5   1   0-0.02954 0.19687   2
   5   1   0-0.26254 0.41529   2
  -5  -1   0 0.03131 0.38168   2
  -5  -1   0 0.08694 0.39299   3
  -5   1   0-0.22273 0.44181   1
  -5  -1  -1 7.24701 0.70522   2
  -5  -1   1 10.9399 0.84121   2
  -5   1   1 11.1072 0.65856   1
   5   1  -1 11.7238 0.88836   2
   5  -1   1 11.2214 0.78639   3
  -5  -1   1 9.31089 0.74450   3
  -5   1  -1 9.93154 0.64663   2
  -5  -1  -1 11.3222 0.74335   3
  -5   1  -1 12.2212 0.74421   1
  -5  -1   2 268.060 8.71579   2
  -5  -1  -2 233.972 8.63498   2
   5  -1   2 257.121 8.54468   3
  -5  -1  -2 260.407 8.51316   3
  -5   1  -2 268.908 8.42911   1
   5   1  -2 221.726 8.56210   2
  -5   1   2 229.326 8.27948   1
   5   1   2 263.824 8.54130   3
  -5   1   2 263.298 8.64378   3
  -5  -1   3 379.244 12.8043   2
  -5  -1  -3 372.922 12.6425   3
   5   1  -3 373.805 12.8603   2
   5   1   3 387.517 12.6268   3
   5  -1   3 373.967 12.6635   3
   5  -1  -3 393.223 12.7316   3
  -5   1   3 387.354 12.7512   3
  -5   1  -3 383.183 12.7900   3
  -5  -1  -3 382.096 12.8888   2
  -5   1  -3 369.642 12.5584   1
   5  -1  -3 365.995 12.4508   2
  -5  -1  -4 96.7508 2.72487   3
  -5   1   4 96.7208 2.84868   3
   5   1  -4 97.2772 3.03771   2
   5  -1  -4 95.7630 2.53904   2
  -5  -1   4 79.2648 2.71007   3
   5  -1   4 96.4666 2.77015   3
  -5   1  -4 101.183 2.71865   1
  -5  -1   4 97.3951 2.91952   2
   5   1   4 101.917 2.72135   3
   5  -1   5 914.670 29.3685   3
   5   1  -5 903.823 29.5958   2
  -5  -1   5 886.410 29.3845   3
   5  -1  -5 890.939 29.2239   2
   5  -1  -5 985.275 29.4430   3
  -5  -1  -5 882.816 29.3082   3
  -5   1  -5 917.995 29.2965   1
  -5  -1   5 882.895 29.4381   2
  -5   1   5 922.375 29.4156   3
  -5   1   5 822.006 29.0789   2
   5   1   5 923.749 29.2718   3
   5  -1  -6 34.6562 1.50541   2
   5  -1  -6 37.9050 1.67755   3
  -5  -1  -6 35.3223 1.56004   3
  -5   1   6 36.7673 1.64693   3
  -5  -1   6 33.7294 1.65713   2
   5   1  -6 35.9500 1.80049   2
  -5   1  -6 33.8966 1.63639   1
   5  -1   6 35.3108 1.64518   3
   5   1   6 37.1986 1.53561   3
  -5  -1   6 30.8584 1.63137   3
   5  -1  -7 1072.17 33.4931   3
   5   1  -7 979.755 33.6764   2
  -5  -1  -7 1005.92 33.3651   3
   5  -1   7 1012.83 33.4325   3
  -5   1  -7 1028.09 33.4005   1
   5   1   7 1042.31 33.3054   3
   5  -1  -7 1010.21 33.3699   2
  -5  -1   7 1006.58 33.4991   2
  -5  -1   7 992.525 33.4844   3
  -5   1   7 1022.83 33.4468   3
   5   1   8 130.113 4.36874   3
  -5  -1  -8 116.648 4.39375   3
  -5   1   8 122.896 4.49044   3
  -5   1  -8 124.448 4.51587   1
  -5  -1   8 119.544 4.54917   3
   5   1  -8 123.299 4.74694   2
   5  -1   8 124.328 4.49129   3
   5  -1  -8 121.883 4.47393   2
   5  -1  -8 125.639 4.53999   3
  -5  -1   8 120.846 4.54552   2
   5   1   9 0.13477 0.39327   3
   5  -1   9 0.22253 0.51135   3
  -5   1   9 0.22238 0.43084   3
  -5  -1  -9 0.15797 0.39353   3
  -5  -1   9-0.11037 0.53434   3
   5  -1  -9 0.03302 0.34656   2
  -5  -1   9 0.29524 0.48323   2
   5   1  -9-0.05223 0.53241   2
  -5   1  -9 0.31541 0.67364   1
  -5  -1  10 67.1495 1.74986   3
   5  -1 -10 66.8944 1.67519   2
   5   1 -10 66.9911 2.08868   2
   5  -1  10 65.6193 1.59233   3
  -5  -1  10 64.7854 1.70985   2
  -5   1 -10 71.1061 1.76588   1
  -5   1  10 66.7558 1.59287   3
   5   1  10 72.7517 1.40054   3
  -5   1 -11 83.5802 3.24035   1
  -5   1  11 79.6368 3.12632   3
   5  -1 -11 81.3673 3.22387   2
  -5  -1  11 79.1767 3.23269   3
   5   1 -11 76.2362 3.45358   2
   5   1  11 88.5037 3.01126   3
  -5   1  11 75.6346 2.84225   1
   5  -1  11 78.7351 3.12549   3
  -5  -1  11 81.4634 3.09070   1
  -5  -1  11 82.9773 3.26802   2
  -5  -1  12 38.4423 1.84500   3
   5   1 -12 36.2375 2.06860   2
   5  -1  12 35.7925 1.73441   3
  -5   1  12 34.6458 1.71228   3
  -5   1 -12 40.5934 1.93240   1
  -5  -1  12 34.4170 1.65428   1
  -5  -1  12 37.1180 1.86743   2
   5   1  12 40.9014 1.59357   3
   5  -1 -12 36.8151 1.84552   2
  -5   1  13 23.2931 1.30689   3
  -5  -1  13 23.7814 1.26394   1
  -5   1 -13 23.7653 1.44496   4
   5  -1  13 24.7614 1.35597   3
   5  -1 -13 24.5043 1.44904   2
  -5   1 -13 24.7317 1.50976   1
   5   1  13 27.1358 1.17753   3
  -5  -1  13 23.8064 1.43589   3
   5   1 -13 25.1290 1.67192   2
  -5   1 -14 18.6756 1.24994   4
   5  -1 -14 17.4949 1.27730   2
  -5  -1  14 20.0157 1.30546   3
   5  -1  14 18.7821 1.15378   3
  -5  -1  14 16.8583 1.06654   1
   5   1 -14 18.6621 1.46869   2
   5   1  14 19.4712 0.96723   3
  -5   1  14 18.9051 1.15797   3
  -5  -1 -14 19.1575 1.64750   1
  -5  -1  15 1.11257 0.68971   3
  -5  -1 -15 1.51102 1.11399   1
  -5   1 -15 0.19153 0.59807   4
   5   1  15 0.95988 0.40913   3
  -5  -1  15 1.52363 0.60154   1
   5  -1  15-0.03492 0.59478   3
   5  -1 -15 0.42383 0.68972   2
   5   1 -15 1.36139 0.79361   2
  -5   1  15 0.35817 0.59575   3
  -5  -1 -15-0.15001 0.44882   4
   5  -1  16 164.087 5.99448   3
  -5   1 -16 168.644 6.19273   4
  -5   1  16 153.832 5.99530   3
   5  -1 -16 167.530 6.33231   2
   5   1 -16 165.551 6.58819   2
   5   1  16 176.841 5.76730   3
  -5  -1 -16 176.986 6.40137   1
  -5  -1 -16 167.515 5.89333   4
  -5  -1  16 168.316 6.15545   3
  -5  -1  16 163.529 5.88513   1
  -5   1  17 68.8733 2.88501   3
  -5  -1 -17 66.8413 2.67500   4
  -5  -1  17 63.5224 2.78393   1
  -5  -1  17 73.3235 3.01551   3
   5  -1  17 69.4731 2.85682   3
   5   1 -17 70.7002 3.44529   2
  -5  -1 -17 75.1566 3.29162   1
  -5   1 -17 74.1853 3.05329   4
   5  -1 -17 69.6117 3.19123   2
  -5   1  18 11.9884 1.05319   3
   5  -1  18 11.7936 1.00647   3
  -5   1 -18 14.3516 1.44690   1
  -5  -1  18 11.5422 1.15329   3
   5   1  18 10.4302 0.71455   3
  -5  -1 -18 13.0299 1.57812   1
  -5  -1 -18 9.86501 0.78316   4
   5   1 -18 10.6262 1.47888   2
  -5   1 -18 12.3945 1.09827   4
  -5  -1  18 11.5747 1.05805   1
   5  -1 -18 11.0368 1.28697   2
  -5  -1  19 69.9715 3.01467   3
  -5   1  19 69.8095 2.94047   3
  -5  -1 -19 73.1828 3.37897   1
   5  -1 -19 65.8037 3.31396   2
   5   1  19 70.5006 2.54255   3
  -5  -1  19 69.1298 2.90049   1
  -5   1 -19 72.4890 3.28440   1
   5  -1  19 68.5446 2.85234   3
   5   1 -19 75.1938 3.65723   2
  -5   1  20 1.51683 0.74143   3
   5  -1  20 2.09594 0.73441   3
  -5  -1  20 1.80788 0.84366   3
  -5  -1  20 1.82905 0.96798   1
   5   1 -20 0.73499 1.04367   2
   5  -1 -20 1.11436 0.98824   2
   5   1  20 0.93417 0.37936   3
  -5  -1  21 13.8745 1.33166   1
   5  -1 -21 10.7192 1.44315   2
   5   1 -21 11.7597 1.61328   2
   5  -1  21 13.2733 1.06257   3
  -5  -1  21 14.5259 1.19587   3
  -5   1  21 11.5427 1.09571   3
   5   1 -22 15.3899 1.75678   2
  -5   1  22 17.4737 1.27217   3
  -5  -1  22 15.9414 1.31226   3
  -5  -1  22 18.6703 1.57075   1
   5  -1 -22 16.2852 1.68535   2
   5  -1 -23 0.45041 1.04729   2
  -5  -1  23 0.86223 0.78956   3
   5   1 -23 0.85178 1.13860   2
  -5  -1  23-0.71047 1.24970   1
  -5   1  23 1.76175 0.80486   3
   5  -1 -24 1.14765 1.29002   2
  -5  -1  24-1.05577 1.48901   1
  -5  -1  24 1.44461 0.77478   3
   5   1 -24 1.68104 1.32276   2
   5   1 -25 13.4507 1.89556   2
  -5  -1  25 12.2456 1.18324   3
  -5  -1  25 10.3087 1.71118   1
   5   1 -26 7.05538 1.60693   2
   5  -1 -26 3.53122 1.46321   2
  -5   1 -26 7.31552 1.62108   2
  -5   1 -27 2.46694 1.44690   2
   5  -1 -27-1.80598 1.51335   2
   5   1 -27 1.17347 1.44986   2
   5  -1 -28-0.59587 1.46786   2
   5   1 -28 0.13659 1.51246   2
  -5   1 -28 1.96428 1.61237   2
   5   1 -29-0.14304 1.49459   2
   5  -1 -29-2.22595 1.76975   2
   5  -1 -30 0.92118 1.71286   2
  -6  -1   0 180.533 6.75932   2
  -6   1   0 169.352 6.47727   2
  -6  -1   0 220.218 6.83211   3
  -6   1   0 219.099 6.64085   1
  -6   1  -1 17.9442 1.01068   1
  -6   1   1 16.4642 0.86844   2
   6  -1   1 17.2084 1.06895   3
  -6  -1   1 14.3723 1.04958   2
   6   1  -1 17.0911 1.13349   2
  -6   1  -1 17.3613 1.13804   3
  -6   1   1 17.4882 0.98200   1
  -6  -1  -1 17.9915 1.04997   3
  -6  -1   1 16.9770 1.04461   3
  -6   1  -1 14.7131 0.84699   2
  -6  -1  -1 14.2432 0.99428   2
   6   1   2 146.020 5.01281   3
  -6  -1  -2 141.610 4.98870   3
  -6   1  -2 142.942 4.89477   1
  -6   1   2 128.590 4.73473   2
   6   1  -2 141.588 5.17208   2
  -6   1  -2 146.542 5.15929   3
  -6   1   2 133.156 4.75646   1
  -6  -1   2 141.359 5.12619   2
   6  -1   2 140.137 5.00223   3
  -6  -1  -2 125.829 5.06257   2
  -6  -1   3-0.49829 0.52184   2
  -6   1  -3-0.08783 0.59219   3
  -6  -1  -3-0.19391 0.44076   3
  -6  -1  -3 0.92447 0.62686   2
  -6   1  -3 0.05122 0.64102   1
   6   1  -3-0.12209 0.47117   2
   6  -1  -3 0.03938 0.30962   2
  -6   1   3-0.11634 0.51539   3
   6  -1  -3 0.11315 0.61033   3
   6  -1   3-0.06624 0.48574   3
   6   1   3-0.09403 0.53843   3
   6  -1  -4 185.702 6.57673   2
  -6  -1  -4 196.964 6.78575   3
   6  -1   4 188.428 6.78511   3
  -6  -1   4 198.105 6.93036   2
  -6   1   4 196.806 6.88757   3
   6   1  -4 192.751 6.99397   2
   6   1   4 195.455 6.75482   3
  -6   1  -4 196.665 6.71910   1
  -6   1   4 178.164 6.49026   2
  -6  -1  -4 211.463 7.15559   2
  -6   1  -4 198.104 6.94715   3
   6  -1  -4 221.792 6.95232   3
   6  -1   5 36.3897 1.74443   3
   6   1  -5 37.0900 1.90411   2
  -6  -1  -5 35.4924 1.69211   3
   6  -1  -5 40.2938 1.82665   3
   6   1   5 39.9713 1.70494   3
  -6  -1   5 35.0448 1.78375   2
   6  -1  -5 34.5011 1.55379   2
  -6  -1   5 36.4914 1.77063   3
  -6   1   5 39.3696 1.81553   3
  -6   1   5 35.0744 1.44420   2
  -6   1  -5 38.7905 1.76783   1
   6  -1  -6 7.02201 0.79302   3
   6  -1  -6 6.85641 0.62379   2
  -6  -1   6 6.51407 0.75137   2
  -6   1   6 7.14773 0.51425   2
  -6   1  -6 5.78956 0.84929   1
  -6  -1  -6 6.35110 0.68856   3
  -6   1   6 6.55293 0.75057   3
   6  -1   6 7.19508 0.77619   3
   6   1   6 6.59492 0.69256   3
   6   1  -6 6.98014 0.85981   2
  -6  -1   6 6.66203 0.81582   3
  -6  -1   7 141.371 5.42880   2
  -6   1   7 147.595 5.42726   3
   6  -1  -7 160.004 5.49272   3
   6  -1  -7 147.396 5.32113   2
   6   1  -7 152.007 5.68584   2
  -6  -1   7 143.722 5.44742   3
  -6   1  -7 155.689 5.39264   1
  -6  -1  -7 143.062 5.34137   3
   6  -1   7 147.974 5.39631   3
   6   1   7 155.776 5.30113   3
  -6  -1   8 44.8459 2.10981   2
   6  -1   8 45.7523 2.06133   3
  -6  -1   8 46.8908 2.11943   3
   6   1  -8 47.2215 2.31641   2
  -6   1  -8 47.6363 2.12942   1
  -6   1   8 45.4515 2.08103   3
  -6  -1  -8 45.3650 2.02106   3
   6   1   8 48.9341 1.95769   3
   6  -1  -8 47.2908 2.15050   3
   6  -1  -8 46.2557 2.02696   2
  -6  -1   9 26.8044 1.45084   2
   6   1  -9 25.3821 1.61850   2
  -6   1   9 25.9200 1.41752   3
   6  -1  -9 24.5015 1.37619   2
   6   1   9 28.0183 1.31224   3
  -6  -1  -9 25.0290 1.37399   3
   6  -1   9 28.0279 1.43309   3
  -6  -1   9 25.3123 1.44753   3
  -6   1  -9 28.9908 1.51185   1
  -6   1 -10 7.61258 0.95906   1
   6  -1  10 6.09834 0.76556   3
  -6  -1  10 7.38358 0.84443   3
   6   1 -10 5.64809 0.85689   2
  -6   1  10 5.96269 0.72999   3
   6  -1 -10 5.29419 0.67477   2
  -6  -1  10 6.39641 0.76040   2
   6   1  10 6.15425 0.62758   3
  -6   1  11 0.11515 0.51470   3
  -6  -1  11 0.76197 0.56268   2
  -6   1 -11 2.13216 0.85491   1
   6   1  11 0.13143 0.43215   3
   6  -1 -11 0.08645 0.47050   2
   6   1 -11 0.31351 0.61643   2
   6  -1  11 0.72135 0.55764   3
  -6  -1 -11-1.50629 1.49872   1
  -6  -1  11-0.30332 0.63553   3
  -6  -1  12 3.93961 0.64684   1
  -6   1  12 4.92818 0.71956   3
   6   1 -12 6.56393 0.98354   2
   6   1  12 4.41168 0.57690   3
   6  -1  12 4.43364 0.67894   3
  -6   1 -12 4.37515 0.94179   1
  -6  -1  12 5.56031 0.79302   2
  -6  -1  12 4.74189 0.77453   3
  -6  -1 -12 3.10549 1.25306   1
   6  -1 -12 4.05666 0.69476   2
   6   1  13 8.57588 0.70178   3
  -6  -1  13 7.79425 0.79854   1
   6  -1 -13 6.99153 0.85765   2
  -6  -1  13 9.42840 0.92481   2
  -6   1  13 7.34634 0.83506   3
   6  -1  13 8.37520 0.85993   3
  -6   1 -13 8.70653 1.12976   1
  -6  -1  13 8.94569 0.94300   3
   6   1 -13 7.54000 1.05252   2
   6   1  14 7.41650 0.66125   3
  -6   1 -14 7.09085 1.09384   1
  -6  -1  14 6.82555 0.92296   3
  -6  -1  14 5.78657 0.71938   1
   6  -1  14 6.56624 0.82774   3
  -6   1  14 5.47223 0.76996   3
   6  -1 -14 6.64648 0.91537   2
  -6   1 -14 5.45215 0.87441   4
   6   1 -14 5.45408 1.00170   2
  -6   1  15 12.5289 1.07558   3
  -6  -1  15 15.6333 1.23053   3
   6   1  15 15.2922 0.92928   3
  -6   1 -15 13.6751 1.21028   4
  -6  -1  15 15.0169 1.01821   1
   6  -1  15 15.7069 1.12671   3
   6   1 -15 14.9330 1.43218   2
  -6   1 -15 17.0477 1.40557   1
   6  -1 -15 14.7850 1.23330   2
  -6  -1  16 91.5078 3.43818   1
  -6   1  16 86.9820 3.62540   3
   6  -1  16 90.3232 3.57856   3
   6  -1 -16 95.4585 3.93426   2
  -6  -1 -16 89.2164 3.53842   4
  -6   1 -16 90.4748 3.81384   4
  -6   1 -16 89.7558 3.84388   1
   6   1  16 92.0009 3.35508   3
  -6  -1  16 98.1946 3.80502   3
  -6  -1 -17 30.5668 2.18354   1
   6   1  17 33.8574 1.46735   3
  -6   1 -17 32.2932 1.88772   4
   6  -1  17 34.1627 1.70779   3
  -6  -1 -17 32.1970 1.62370   4
  -6  -1  17 33.4094 1.62542   1
   6   1 -17 31.6215 2.22580   2
  -6   1  17 31.6446 1.78430   3
   6  -1 -17 32.3018 1.98813   2
  -6  -1  17 31.4934 1.86758   3
  -6   1 -18 0.48406 0.74989   4
  -6  -1  18 0.25357 0.84008   3
   6  -1  18 0.41371 0.71227   3
  -6  -1 -18 0.81401 1.30803   1
  -6  -1 -18 0.19783 0.50997   4
  -6  -1  18 1.44632 0.79519   1
  -6   1  18-0.04445 0.80941   3
   6   1 -18-0.08721 1.03687   2
   6   1  18 0.78903 0.48047   3
   6  -1 -18 0.82261 0.86448   2
  -6   1  19 9.12382 1.06799   3
   6  -1  19 9.51469 0.97041   3
   6   1 -19 9.11892 1.40611   2
   6   1  19 8.27917 0.68759   3
   6  -1 -19 10.5219 1.23134   2
  -6  -1  19 11.2314 1.06597   1
  -6  -1  19 9.32896 1.14963   3
  -6  -1 -19 8.27273 0.76737   4
  -6   1 -19 8.31124 1.02267   4
  -6   1  20 10.6806 1.11726   3
   6  -1 -20 8.75747 1.29108   2
  -6   1 -20 10.5052 1.09138   4
   6  -1  20 9.65841 0.96300   3
  -6  -1  20 12.4760 1.11800   1
   6   1 -20 9.54140 1.54069   2
  -6  -1  20 10.6260 1.17445   3
  -6  -1  21 2.91637 0.90661   3
  -6   1  21 2.09119 0.88249   3
   6  -1 -21 2.38551 1.10802   2
  -6  -1  21 4.35584 1.04078   1
   6   1 -21 6.21771 1.26894   2
  -6   1  22-0.28240 0.76466   3
   6  -1 -22 0.61183 1.07285   2
  -6  -1  22-0.13193 1.01435   1
   6   1 -22 0.84016 1.11251   2
  -6  -1  22 0.36285 0.84543   3
  -6  -1  23 0.26614 0.87153   3
  -6  -1  23-0.35473 1.15509   1
  -6   1  23 0.04754 0.76472   3
   6   1 -23 0.44224 1.06917   2
   6  -1 -23 0.83606 1.07134   2
   6   1 -24 17.8448 1.98771   2
  -6  -1  24 16.6075 1.81346   1
   6  -1 -24 17.9638 1.87761   2
  -6  -1  24 20.0701 1.54002   3
  -6  -1  25 3.51801 1.08157   3
   6  -1 -25 4.79953 1.36430   2
   6   1 -25 4.37626 1.47214   2
   6  -1 -26 2.53653 1.32439   2
   6   1 -26 3.82544 1.49107   2
  -6   1 -27 10.5407 1.82610   2
   6   1 -27 4.12824 1.62428   2
   6  -1 -27 4.88243 1.60675   2
   6  -1 -28 1.73726 1.41592   2
   6   1 -28 2.65432 1.52204   2
   6   1 -29 1.60314 1.64844   2
   6  -1 -29 1.68062 1.54895   2
   6  -1 -30 1.08767 1.67493   2
  -7   1   0-0.36105 0.67332   1
   7  -1   0 0.03897 0.54320   3
  -7   1   0-0.02477 0.35170   2
  -7  -1   0-0.16451 0.45351   2
  -7  -1   0-0.66712 0.57415   3
  -7   1   1 146.076 4.87248   2
  -7  -1   1 133.172 5.09197   2
  -7   1  -1 120.043 4.79645   2
  -7   1  -1 144.219 5.22882   3
   7   1  -1 144.458 5.20139   2
  -7   1  -1 140.661 4.89507   1
  -7  -1   1 134.901 5.04201   3
  -7   1   1 141.113 4.84561   1
   7  -1   1 145.638 5.05837   3
  -7  -1  -1 143.135 5.07789   3
  -7  -1  -1 115.181 4.96464   2
  -7   1   2 0.45581 0.36524   2
  -7   1   2-0.63053 0.64847   1
   7   1  -2-0.24125 0.57360   2
  -7   1  -2-0.31289 0.68001   1
  -7   1  -2 0.65787 0.44021   2
   7  -1   2 0.72828 0.55398   3
  -7  -1  -2-0.25591 0.51812   2
  -7  -1   2-0.04669 0.55711   2
   7   1   2 0.57746 0.62912   3
  -7   1  -2 0.53712 0.60351   3
  -7  -1  -2 0.57870 0.52912   3
  -7   1  -3 478.044 15.4139   3
  -7   1   3 432.582 14.8455   2
  -7  -1  -3 421.143 15.3091   2
   7  -1   3 470.207 15.1704   3
   7  -1  -3 432.033 15.1954   3
   7   1   3 464.850 15.1516   3
  -7   1   3 463.054 15.2800   3
  -7  -1  -3 434.529 15.1305   3
   7   1  -3 456.525 15.3580   2
  -7   1  -3 449.384 15.0196   1
  -7  -1   3 462.055 15.2936   2
  -7  -1  -4 42.5149 2.29911   2
  -7   1  -4 49.6044 2.10605   1
   7   1   4 47.9497 2.10256   3
  -7   1   4 47.7784 2.17718   3
   7   1  -4 39.5444 2.09226   2
  -7   1  -4 46.1375 2.25102   3
  -7  -1   4 47.0351 2.18107   2
   7  -1  -4 46.1358 1.86930   2
   7  -1   4 46.0331 2.09332   3
  -7  -1  -4 41.2145 2.03174   3
   7  -1  -4 49.4571 2.16693   3
  -7   1   4 44.2674 1.78613   2
  -7  -1  -5 16.2234 1.37077   2
  -7  -1  -5 14.3565 1.05055   3
  -7   1  -5 17.3070 1.17468   1
   7   1   5 15.5460 1.08401   3
  -7  -1   5 15.2843 1.16731   3
   7  -1  -5 16.1286 1.15029   3
  -7  -1   5 15.2271 1.11737   2
  -7   1   5 14.6285 0.79984   2
  -7   1   5 17.4016 1.18105   3
   7  -1   5 14.9022 1.09006   3
  -7   1  -5 15.2412 1.17141   3
   7   1  -5 15.2821 1.19897   2
   7  -1  -5 14.0789 0.87930   2
   7  -1   6 523.001 17.6913   3
   7   1   6 537.189 17.6331   3
  -7  -1  -6 500.484 17.6781   3
  -7  -1   6 530.810 17.7905   2
   7  -1  -6 520.528 17.5577   2
   7   1  -6 526.448 17.9779   2
  -7   1  -6 545.914 17.6644   1
   7  -1  -6 543.966 17.8183   3
  -7   1   6 529.834 17.7913   3
  -7   1   6 527.331 17.3850   2
  -7   1   7 5.20524 0.78324   3
  -7  -1  -7 4.39133 0.69652   3
  -7  -1   7 5.08388 0.81105   3
  -7   1  -7 4.62994 0.88378   1
   7  -1   7 4.81985 0.75826   3
  -7  -1   7 3.67897 0.67852   2
   7   1   7 4.45471 0.67805   3
   7  -1  -7 5.96220 0.87383   3
   7   1  -7 4.54470 0.86788   2
   7  -1  -7 4.37993 0.61058   2
  -7   1   7 5.01318 0.50379   2
  -7   1  -8 102.665 3.89784   1
   7   1   8 99.4204 3.75781   3
  -7  -1  -8 97.4025 3.83453   3
   7  -1  -8 105.901 4.00448   3
  -7   1   8 97.2973 3.90510   3
  -7  -1   8 101.751 3.97284   3
  -7  -1   8 92.8481 3.85268   2
   7   1  -8 101.805 4.17118   2
   7  -1   8 100.446 3.86189   3
   7  -1  -8 99.7726 3.82055   2
  -7   1   9 0.47782 0.57577   3
   7  -1  -9 0.52308 0.49407   2
   7  -1   9 1.08488 0.59782   3
   7   1   9-0.06327 0.53488   3
  -7   1  -9 1.26063 0.83071   1
  -7  -1   9 0.04257 0.58075   2
  -7  -1   9 0.09270 0.56714   3
   7   1  -9 0.63564 0.68889   2
   7  -1  10 58.5002 2.48256   3
  -7  -1 -10 52.9050 2.43034   3
   7  -1 -10 55.2208 2.48740   2
   7   1  10 54.6622 2.33831   3
  -7  -1  10 57.8681 2.52792   2
  -7   1  10 56.9836 2.53160   3
  -7   1 -10 61.6068 2.60426   1
   7   1 -10 60.0388 2.84297   2
  -7  -1  10 55.4660 2.58441   3
   7  -1 -11 3.92444 0.68074   2
  -7  -1  11 4.08846 0.75366   3
  -7   1 -11 5.09655 1.04378   1
   7   1  11 4.06580 0.63566   3
  -7  -1  11 3.76689 0.72015   2
   7  -1  11 4.02637 0.68554   3
  -7  -1 -11 2.03281 1.41875   1
   7   1 -11 4.59043 0.93470   2
  -7   1  11 3.80534 0.75226   3
  -7  -1 -12 34.0016 2.42464   1
  -7   1 -12 33.9448 1.95885   1
   7  -1  12 34.6423 1.75956   3
  -7  -1  12 34.0209 1.90756   3
  -7  -1  12 34.1343 1.83477   2
   7  -1 -12 36.6795 1.89421   2
  -7   1  12 36.0530 1.84005   3
   7   1  12 33.0225 1.61792   3
   7   1 -12 37.8172 2.16010   2
   7   1  13 0.02950 0.51029   3
   7  -1 -13 0.32246 0.63178   2
  -7   1  13-0.59524 0.65009   3
  -7  -1  13 0.30914 0.72011   3
  -7  -1 -13-1.90135 1.54777   1
  -7  -1  13-0.64885 0.65158   1
  -7  -1  13 0.90979 0.67633   2
   7  -1  13 0.39830 0.68542   3
  -7   1 -13 0.23200 0.98986   1
   7   1 -13-0.58502 0.79589   2
   7   1 -14 0.92616 0.90908   2
   7  -1  14 1.60192 0.72676   3
  -7   1  14 1.67680 0.69364   3
  -7  -1  14 1.19506 0.62968   1
  -7  -1 -14 0.39209 1.37280   1
   7  -1 -14 1.76643 0.74147   2
  -7  -1  14 2.64329 0.88402   3
   7   1  14 2.37502 0.61345   3
  -7   1 -14 2.84000 1.08127   1
  -7   1  15 131.501 5.06749   3
   7   1 -15 135.133 5.55601   2
  -7  -1  15 130.802 4.79663   1
  -7  -1  15 141.305 5.23438   3
   7  -1  15 133.049 4.96904   3
   7   1  15 127.142 4.75932   3
  -7   1 -15 144.090 5.28345   1
   7  -1 -15 131.116 5.25796   2
  -7   1 -16 5.89230 1.08056   4
   7   1  16 6.26885 0.75440   3
  -7  -1  16 8.33911 0.87051   1
   7   1 -16 5.83194 1.20172   2
  -7  -1  16 6.62974 1.06458   3
  -7   1 -16 10.7948 1.44181   1
   7  -1 -16 6.25876 1.05285   2
   7  -1  16 6.72007 0.92079   3
  -7   1  16 6.31241 0.94025   3
   7   1 -17 76.7822 3.83486   2
  -7   1  17 78.1250 3.30867   3
   7  -1 -17 78.9265 3.54902   2
   7  -1  17 77.6464 3.15098   3
  -7  -1  17 76.7446 2.97905   1
   7   1  17 73.7033 2.91894   3
  -7  -1  17 81.2082 3.43996   3
  -7   1 -17 71.6394 3.37279   4
  -7  -1  18 4.56004 0.86031   1
   7   1 -18 3.22549 1.20639   2
  -7   1  18 4.39765 0.94644   3
  -7  -1  18 5.35408 1.10477   3
  -7   1 -18 3.80669 0.91247   4
   7  -1 -18 4.58297 1.06452   2
   7  -1  18 3.84367 0.80619   3
   7   1  18 3.99368 0.63643   3
  -7  -1 -18 3.24574 0.74088   4
  -7   1 -19 3.94957 0.91382   4
  -7   1  19 3.80731 0.91176   3
   7  -1 -19 4.00542 1.06701   2
  -7  -1  19 6.03636 0.89393   1
  -7  -1  19 5.54303 1.16095   3
   7  -1  19 5.97345 0.86755   3
  -7  -1 -19 3.74740 0.71379   4
   7   1 -19 4.86711 1.22043   2
  -7  -1 -20 6.31123 0.72441   4
   7   1 -20 4.56282 1.31444   2
  -7   1  20 4.86404 0.99996   3
   7  -1 -20 4.41227 1.14025   2
  -7  -1  20 6.24224 0.94803   1
  -7  -1  20 5.17634 1.12247   3
  -7   1 -20 4.86480 0.93165   4
  -7   1 -21 1.63336 0.80048   4
  -7  -1  21 1.85212 0.89101   1
  -7   1  21 2.39342 0.95778   3
   7  -1 -21 1.64854 1.02154   2
   7   1 -21 1.44863 1.24034   2
  -7  -1  21 1.37655 1.05341   3
   7  -1 -22 6.23229 1.37155   2
  -7  -1  22 5.42478 1.13690   3
   7   1 -22 6.46726 1.49037   2
  -7   1  22 8.30583 1.13291   3
  -7  -1  22 7.24550 1.15587   1
   7  -1 -23 1.64666 1.17760   2
   7   1 -23 0.45192 1.21980   2
  -7   1  23 2.22090 0.94965   3
  -7  -1  23 1.40542 0.99827   3
   7  -1 -24 0.61450 1.17653   2
  -7  -1  24 0.17032 0.89286   3
   7   1 -24 0.11822 1.25811   2
  -7  -1  25 3.66211 1.04093   3
   7  -1 -25 5.52630 1.50840   2
   7   1 -25 3.95879 1.46601   2
   7  -1 -26 1.03134 1.35761   2
   7   1 -26 1.03573 1.48173   2
   7   1 -27 8.80270 1.87523   2
   7  -1 -27 7.34338 1.76323   2
   7  -1 -28 6.06749 1.70614   2
   7   1 -28 3.25631 1.63314   2
   7   1 -29 0.14764 1.64864   2
  -8  -1   0 85.5091 3.45466   3
  -8   1   0 86.5240 3.23950   1
  -8  -1   0 75.3989 3.38873   2
   8  -1   0 93.9426 3.49522   3
  -8   1   0 81.0525 3.20290   2
  -8   1  -1 14.2690 1.20816   3
  -8  -1   1 14.2165 1.09910   3
  -8   1   1 14.3301 0.90099   2
   8  -1   1 13.7494 1.07888   3
  -8  -1  -1 10.4723 1.00075   2
  -8  -1  -1 14.5066 1.09969   3
  -8  -1   1 12.6216 1.06937   2
  -8   1  -1 13.3186 1.02518   1
  -8   1  -1 9.86571 0.78708   2
  -8   1   1 11.2359 0.95312   1
  -8   1  -2 3.40267 0.79982   3
   8  -1   2 4.23230 0.75024   3
  -8   1  -2 4.78419 0.77644   1
  -8   1   2 4.15567 0.52774   2
  -8   1   2 2.19926 0.67342   1
  -8  -1   2 2.20541 0.65350   3
  -8  -1  -2 4.28459 0.73924   3
  -8  -1  -2 3.02307 0.68667   2
  -8  -1   2 2.98394 0.68886   2
   8   1  -2 4.52528 0.79432   2
  -8   1  -2 2.97900 0.56185   2
  -8   1  -3 32.5451 1.68067   1
  -8  -1  -3 34.0482 1.74425   3
  -8   1  -3 31.9441 1.65691   2
   8   1  -3 35.3687 1.88770   2
  -8  -1  -3 31.7144 1.86157   2
   8   1   3 33.3216 1.74777   3
  -8  -1   3 32.9204 1.80565   2
  -8   1   3 31.0911 1.82081   3
  -8   1   3 30.9975 1.50363   1
   8  -1   3 32.0758 1.72911   3
  -8   1   3 34.0774 1.47194   2
  -8   1   4 16.7122 1.25609   3
  -8   1  -4 15.5932 1.22271   1
   8   1  -4 18.0348 1.30987   2
  -8  -1  -4 14.3471 1.12411   3
   8   1   4 16.3554 1.19684   3
  -8  -1  -4 15.7670 1.39727   2
   8  -1   4 17.8421 1.20363   3
  -8   1  -4 15.5984 1.31096   3
  -8   1   4 15.2840 0.87415   2
  -8  -1   4 15.6179 1.21633   2
   8  -1  -4 17.2421 1.25181   3
   8   1   5 150.837 5.44108   3
  -8   1  -5 155.449 5.41398   1
  -8   1   5 148.713 5.56973   3
  -8   1  -5 141.493 5.62924   3
  -8  -1   5 122.165 5.41189   3
  -8   1   5 145.932 5.11105   2
   8  -1  -5 159.995 5.58100   3
   8  -1  -5 144.142 5.22465   2
  -8  -1   5 158.440 5.60663   2
  -8  -1  -5 155.755 5.84811   2
   8  -1   5 155.951 5.48608   3
  -8  -1  -5 140.423 5.43841   3
   8   1  -5 139.743 5.54834   2
   8   1   6 158.703 5.70621   3
  -8  -1   6 157.539 5.84180   3
  -8  -1  -6 147.492 5.73649   3
   8  -1  -6 150.236 5.56222   2
  -8  -1  -6 166.093 6.21196   2
   8   1  -6 150.320 5.93984   2
  -8   1   6 156.168 5.41346   2
   8  -1  -6 163.948 5.88823   3
  -8   1  -6 161.655 5.71786   1
  -8   1   6 153.387 5.84237   3
   8  -1   6 158.942 5.76422   3
  -8   1   7 52.7695 2.49441   3
  -8  -1  -7 50.1806 2.38855   3
  -8  -1   7 52.6880 2.47997   3
   8  -1  -7 55.4947 2.56042   3
   8   1   7 53.9805 2.35857   3
   8   1  -7 55.4883 2.65404   2
   8  -1   7 58.1924 2.45965   3
   8  -1  -7 47.4199 2.21314   2
  -8   1  -7 54.6265 2.41106   1
  -8  -1   7 47.1394 2.39831   2
  -8   1   7 54.9126 2.10070   2
  -8  -1  -7 58.6661 2.81007   2
  -8   1   8 62.0325 2.31615   2
   8   1  -8 60.0819 2.88585   2
   8  -1  -8 59.4312 2.53011   2
   8   1   8 59.5179 2.52639   3
  -8  -1   8 55.8246 2.59216   2
   8  -1   8 57.6544 2.60179   3
  -8  -1  -8 52.6551 2.56058   3
  -8   1  -8 63.1089 2.64582   1
  -8  -1   8 60.8855 2.73764   3
  -8   1   8 57.4211 2.65592   3
   8  -1   9 8.34153 0.92956   3
   8  -1  -9 9.26178 0.89629   2
  -8  -1   9 9.65160 1.02611   3
  -8  -1  -9 9.01260 0.92715   3
   8   1   9 7.70231 0.82598   3
  -8   1  -9 11.4460 1.17201   1
  -8   1   9 8.06478 0.97420   3
   8   1  -9 10.0072 1.17915   2
   8   1 -10 8.39401 1.12038   2
  -8   1  10 8.32096 0.95822   3
   8  -1 -10 8.24383 0.89046   2
   8   1  10 8.98173 0.86232   3
  -8  -1  10 8.29765 1.07880   3
  -8  -1  10 9.35113 0.94207   2
  -8  -1 -10 7.91245 0.94714   3
  -8   1 -10 12.9855 1.22879   1
   8  -1  10 9.15712 0.99693   3
   8  -1 -11 17.0344 1.23407   2
  -8  -1  11 16.7109 1.22664   2
   8   1 -11 15.2906 1.49130   2
  -8  -1  11 18.5879 1.45745   3
  -8  -1 -11 14.6257 1.87541   1
  -8   1  11 18.7365 1.34092   3
   8  -1  11 16.3021 1.25339   3
  -8   1 -11 19.2973 1.51176   1
   8   1  11 18.3066 1.17847   3
  -8  -1  12 10.7732 1.01597   2
  -8   1 -12 9.92379 1.34416   1
   8  -1  12 10.9823 1.06130   3
   8  -1 -12 8.72224 0.98845   2
  -8  -1 -12 6.51139 1.60030   1
  -8   1  12 10.8391 1.08518   3
   8   1 -12 9.99137 1.30057   2
   8   1  12 9.97781 0.89633   3
  -8  -1  12 12.8027 1.28119   3
  -8   1 -13 0.89196 1.12495   1
  -8   1  13 0.41725 0.70131   3
  -8  -1 -13-0.99142 1.66496   1
  -8  -1  13-0.83563 0.73769   1
  -8  -1  13 0.69853 0.76121   2
  -8  -1  13 0.31267 0.85996   3
   8  -1 -13-0.22684 0.77341   2
   8   1 -13-0.15916 0.81930   2
   8   1  13 0.82975 0.61245   3
   8  -1  13 0.69600 0.70948   3
   8  -1 -14 0.42478 0.83632   2
   8   1 -14 2.20886 0.93025   2
  -8   1 -14 3.64726 1.20889   1
   8  -1  14 1.87187 0.84607   3
  -8   1  14 3.02882 0.91287   3
  -8  -1  14 0.46576 0.69636   1
  -8  -1 -14 2.48662 1.54997   1
  -8  -1  14 0.57697 0.95531   3
  -8  -1  14 3.00404 0.88516   2
   8   1  14 1.91019 0.66839   3
   8  -1 -15 154.625 6.42973   2
  -8   1 -15 173.025 6.46364   1
  -8   1  15 163.648 6.31669   3
  -8  -1  15 161.586 5.97360   1
  -8  -1  15 188.994 6.64807   3
   8   1 -15 170.542 6.77073   2
   8  -1  15 172.804 6.19578   3
   8   1  15 165.926 6.00942   3
  -8  -1 -15 186.065 6.75200   1
   8   1 -16 53.8522 3.11217   2
  -8  -1  16 67.2673 3.09127   3
   8   1  16 58.0556 2.47469   3
  -8   1  16 61.3008 2.83576   3
   8  -1  16 60.2554 2.66749   3
   8  -1 -16 60.3706 3.00775   2
  -8  -1  16 57.2615 2.43151   1
  -8   1 -17 92.1399 4.04411   4
   8   1 -17 88.9101 4.34044   2
  -8  -1  17 94.9160 4.13619   3
   8  -1  17 92.6909 3.72023   3
   8  -1 -17 94.8221 4.17317   2
  -8  -1  17 92.3615 3.47719   1
  -8   1  17 90.3784 3.88903   3
   8   1  17 93.0013 3.54354   3
   8  -1  18 37.6412 2.04396   3
  -8   1  18 37.1870 2.19760   3
   8   1 -18 38.5133 2.60198   2
  -8  -1  18 43.0364 2.40005   3
  -8   1 -18 39.7328 2.29989   4
  -8  -1  18 43.2351 1.87178   1
   8  -1 -18 39.1156 2.40506   2
   8  -1  19 51.0505 2.41023   3
  -8  -1  19 52.4416 2.71537   3
  -8   1  19 54.9800 2.64222   3
   8  -1 -19 49.9474 2.83724   2
  -8  -1  19 52.9201 2.22852   1
   8   1 -19 46.9312 3.00916   2
  -8  -1 -19 49.5057 2.34798   4
  -8   1 -19 47.8458 2.61089   4
   8   1 -20 14.9532 1.78675   2
  -8  -1  20 14.4257 1.18266   1
  -8   1  20 12.5038 1.39868   3
  -8   1 -20 15.2214 1.41899   4
   8  -1 -20 12.6931 1.58669   2
  -8  -1  20 15.8836 1.52938   3
  -8   1  21 15.4046 1.44950   3
   8   1 -21 12.6813 1.75255   2
  -8  -1  21 13.8670 1.46208   3
  -8   1 -21 11.4772 1.28287   4
   8  -1 -21 12.1760 1.57110   2
   8   1 -22 1.80886 1.36903   2
  -8  -1  22 1.32256 1.06347   3
  -8   1  22 1.03172 0.94319   3
  -8  -1  23 5.53519 1.16461   3
   8  -1 -23 7.16185 1.37800   2
  -8   1  23 6.67250 1.14172   3
   8   1 -23 4.36093 1.53687   2
  -8  -1  24 7.45397 1.16965   3
   8   1 -24 6.39065 1.58034   2
   8  -1 -24 6.29469 1.55086   2
   8   1 -25 10.2778 1.89889   2
   8  -1 -25 8.51484 1.68739   2
   8   1 -26 4.96634 1.71641   2
   8   1 -27 1.81701 1.63172   2
   8   1 -28 4.22988 1.89146   2
  -9   1   0-0.11292 0.49136   2
  -9   1   0-0.21735 0.71194   1
  -9  -1   0 0.59038 0.64963   2
  -9  -1   0-0.51469 0.69205   3
  -9   1   0-0.06160 0.78430   3
   9  -1   0 0.27114 0.80673   3
  -9  -1   1 33.5778 1.89035   3
   9  -1  -1 30.6729 1.88821   3
  -9   1  -1 32.6759 1.66100   2
  -9  -1  -1 32.2768 1.85625   2
  -9   1  -1 32.6248 1.73473   1
  -9  -1  -1 35.2923 1.87577   3
  -9   1   1 39.0125 1.73556   2
  -9  -1   1 32.7361 1.87681   2
   9  -1   1 39.0510 2.01520   3
  -9   1  -1 36.3506 2.03686   3
  -9   1   1 34.0129 1.68102   1
  -9   1  -2 29.8940 1.88865   3
  -9   1   2 31.2154 1.46099   2
  -9  -1   2 29.3304 1.76579   2
  -9   1  -2 29.3603 1.62465   1
   9  -1   2 33.5121 1.77206   3
  -9  -1  -2 25.0674 1.68086   2
  -9   1  -2 24.3280 1.39677   2
  -9   1   2 30.3037 1.48617   1
  -9  -1  -2 29.5622 1.71201   3
  -9  -1   2 29.0259 1.69401   3
  -9  -1  -3 10.9997 1.03554   3
  -9   1   3 10.1511 0.75020   2
  -9   1  -3 10.7404 0.97510   2
  -9   1  -3 8.72328 1.09041   1
   9   1  -3 11.2771 1.08824   2
  -9  -1  -3 8.38153 0.97679   2
   9  -1   3 11.3046 1.08190   3
  -9   1   3 8.10170 0.87343   1
  -9  -1   3 10.2129 1.06518   2
   9  -1   4 1.15380 0.77485   3
  -9  -1   4 0.44395 0.65726   2
   9  -1  -4-0.36726 0.76011   3
  -9   1  -4 0.19543 0.61198   2
  -9   1  -4 0.36326 0.88017   1
  -9   1  -4-0.19430 0.78949   3
  -9   1   4 0.18153 0.35665   2
  -9   1   4-0.25915 0.71119   1
  -9  -1  -4 0.06722 0.76919   2
  -9   1   4-0.05821 0.74343   3
  -9  -1  -4 0.45280 0.63229   3
   9   1  -4-0.05895 0.66911   2
   9   1   4 0.04767 0.72564   3
   9   1   5 80.0097 3.39036   3
   9  -1   5 81.1178 3.39169   3
  -9   1  -5 84.7788 3.63770   3
  -9   1   5 83.1272 3.51371   3
   9  -1  -5 86.1279 3.54357   3
  -9   1   5 78.7884 3.02307   2
  -9  -1  -5 87.1021 3.75744   2
   9   1  -5 84.0629 3.57910   2
  -9   1   5 74.9954 2.99072   1
  -9   1  -5 85.2273 3.47519   2
  -9  -1   5 83.5625 3.49262   2
  -9   1  -5 83.7575 3.34490   1
  -9  -1  -5 77.9902 3.41046   3
   9  -1   6 1.85229 0.78491   3
  -9   1   6 0.56392 0.69124   3
  -9  -1  -6 1.30796 0.73019   3
   9   1   6 1.68165 0.74694   3
  -9  -1  -6 0.87551 0.90891   2
   9   1  -6 0.88312 0.78353   2
  -9   1   6 1.32718 0.40962   2
   9  -1  -6 1.43128 0.51484   2
  -9   1  -6 3.12750 0.94827   1
  -9  -1   6 1.56430 0.76912   3
   9  -1  -6 1.38322 0.84341   3
   9  -1  -7 0.05692 0.86748   3
   9  -1  -7 1.19295 0.51302   2
  -9  -1  -7 1.21639 0.74273   3
  -9  -1  -7 1.85082 1.01896   2
   9   1   7 0.97937 0.74131   3
  -9  -1   7 1.17076 0.65360   2
  -9  -1   7 1.59037 0.77171   3
  -9   1  -7 2.35164 0.91865   1
  -9   1   7 1.46079 0.72341   3
   9   1  -7 0.50150 0.76532   2
   9  -1   7 2.04078 0.83761   3
  -9   1   7 1.60897 0.44030   2
  -9  -1   8 111.296 4.49167   3
   9   1   8 115.267 4.35341   3
   9  -1   8 115.407 4.39432   3
  -9   1   8 109.196 4.48470   3
  -9   1  -8 119.137 4.36990   1
   9   1  -8 111.486 4.66889   2
  -9  -1   8 112.104 4.38337   2
  -9   1   8 116.453 4.04064   2
  -9  -1  -8 109.272 4.70992   2
   9  -1  -8 102.719 4.16311   2
  -9  -1  -8 101.314 4.35717   3
  -9   1   9-0.28260 0.78361   3
  -9   1   9-0.60721 0.37114   1
  -9  -1   9 0.44024 0.70515   2
   9   1  -9 1.01354 0.79480   2
   9  -1  -9 0.44154 0.54569   2
  -9   1  -9 1.27689 0.99046   1
   9  -1   9 0.62415 0.78151   3
   9   1   9 0.29996 0.72961   3
  -9  -1   9 1.09030 0.80841   3
  -9   1  10 21.0605 1.54537   3
   9  -1  10 24.0832 1.54834   3
  -9  -1  10 22.3559 1.63177   3
   9  -1 -10 21.0710 1.39735   2
  -9  -1 -10 20.4740 1.49086   3
  -9  -1  10 22.0322 1.46195   2
  -9   1 -10 26.5625 1.63612   1
   9   1 -10 23.4480 1.74787   2
   9   1  10 21.4244 1.40976   3
  -9  -1  11 1.74492 0.91513   3
   9  -1  11 1.78344 0.79677   3
  -9   1 -11 2.49770 1.14719   1
  -9   1  11 1.95301 0.88351   3
   9   1 -11 1.11551 0.89474   2
   9  -1 -11 1.03314 0.72854   2
  -9  -1  11 1.92132 0.74642   2
   9   1  11 1.29199 0.76032   3
  -9  -1 -11-1.00176 1.83772   1
   9   1 -12 40.5206 2.44403   2
  -9  -1 -12 33.9085 2.61448   1
   9   1  12 37.3360 1.88235   3
   9  -1  12 38.5511 1.99158   3
  -9   1 -12 41.2728 2.23402   1
  -9  -1  12 40.9069 2.03814   2
   9  -1 -12 36.5875 2.04257   2
  -9   1  12 34.5866 2.06127   3
  -9  -1  12 36.1539 2.17125   3
   9   1 -13 1.11944 0.97501   2
  -9  -1  13 2.08958 0.97186   3
   9   1  13 1.12972 0.75697   3
  -9  -1 -13 0.36539 1.68971   1
   9  -1  13 1.30163 0.88348   3
  -9  -1  13 2.95927 0.86968   2
   9  -1 -13 1.48787 0.76552   2
  -9   1 -13 2.62593 1.21846   1
  -9   1  13 1.88546 0.88642   3
  -9  -1  14 9.00532 1.29057   3
   9  -1 -14 9.67326 1.15538   2
  -9   1 -14 10.8040 1.56812   1
  -9  -1  14 12.7610 1.15615   2
  -9  -1  14 8.40520 0.95307   1
   9  -1  14 9.14473 1.10891   3
  -9   1  14 8.52168 1.21941   3
   9   1  14 8.00901 0.97671   3
   9   1 -14 9.43639 1.40989   2
   9   1 -15 166.325 6.78936   2
  -9  -1  15 177.267 6.47573   3
   9  -1  15 170.842 6.16623   3
   9   1  15 158.325 5.97169   3
   9  -1 -15 159.202 6.39159   2
  -9   1  15 162.979 6.34003   3
  -9  -1  15 164.768 5.85793   1
  -9   1  16 53.7966 2.78875   3
   9   1  16 54.1882 2.46779   3
  -9  -1  16 57.7378 2.88761   3
   9   1 -16 56.8468 3.15980   2
   9  -1 -16 53.0179 2.85416   2
   9  -1  16 55.3135 2.60262   3
  -9  -1  16 55.8643 2.30714   1
   9  -1  17 33.3091 1.92988   3
   9   1 -17 36.8121 2.53071   2
   9  -1 -17 31.8974 2.19835   2
  -9  -1  17 36.0012 1.65937   1
  -9   1  17 40.2802 2.22642   3
  -9  -1  17 38.3004 2.33163   3
   9  -1  18 2.41731 0.91518   3
  -9   1 -18 2.81649 1.11179   4
  -9   1  18 4.73072 1.15181   3
  -9  -1  18 2.41258 1.16899   3
   9  -1 -18 2.91424 1.11357   2
   9   1 -18 2.40824 1.24789   2
  -9  -1  19 6.59504 1.28669   3
  -9   1  19 3.60863 1.11969   3
   9  -1 -19 6.98283 1.29321   2
   9   1 -19 3.63742 1.26905   2
  -9   1 -19 5.62420 1.17876   4
  -9   1 -20 2.25422 1.03777   4
  -9  -1  20 1.45242 1.08052   3
  -9   1  20 0.59895 1.03097   3
   9  -1 -20 0.87644 1.08156   2
   9   1 -21 4.40451 1.48182   2
  -9   1  21 4.70893 1.14566   3
   9  -1 -21 4.91106 1.34322   2
  -9  -1  21 6.75267 1.22232   3
   9  -1 -22 12.1674 1.64188   2
  -9  -1  22 16.3247 1.59266   3
   9   1 -22 11.2728 1.80963   2
  -9   1  22 14.1835 1.50731   3
  -9  -1  23 39.8948 2.38962   3
  -9   1  23 43.3970 2.46293   3
   9   1 -23 39.1960 2.94696   2
  -9  -1  24 2.49052 1.18369   3
   9   1 -24 0.49899 1.42273   2
   9   1 -25 0.90814 1.40606   2
   9   1 -26 1.08258 1.59117   2
 -10  -1   0 56.4075 2.77806   3
 -10   1   0 61.0172 2.98905   3
 -10  -1   0 58.9469 2.85179   2
 -10   1   0 63.8290 2.64631   2
 -10   1   0 55.2652 2.52710   1
  10  -1   0 62.5213 2.81766   3
 -10   1  -1 35.5128 1.85115   1
  10  -1   1 41.0623 2.10210   3
 -10   1  -1 37.6664 2.22160   3
 -10  -1  -1 34.7203 2.05683   2
 -10  -1  -1 36.6066 2.04861   3
 -10   1   1 37.0098 1.81581   2
  10  -1  -1 39.2794 2.07046   3
 -10  -1   1 38.4939 2.12545   2
 -10   1  -1 33.2240 1.81426   2
 -10   1   1 34.9412 1.77153   1
 -10  -1   1 34.6480 2.03838   3
 -10   1  -2 147.378 5.74721   3
 -10   1  -2 146.195 5.25741   1
 -10   1  -2 135.548 5.32096   2
 -10   1   2 142.183 5.13264   1
  10  -1   2 166.918 5.71629   3
 -10  -1  -2 138.071 5.50942   3
 -10  -1   2 140.562 5.53180   3
 -10  -1  -2 128.463 5.51110   2
 -10  -1   2 142.474 5.58279   2
 -10   1   2 144.120 5.17812   2
 -10   1  -3 21.7550 1.66883   3
 -10  -1  -3 19.3563 1.44868   3
 -10   1  -3 20.4543 1.41796   1
 -10   1  -3 17.1269 1.30745   2
 -10   1   3 17.4164 1.07743   2
  10  -1   3 23.1096 1.64522   3
 -10   1   3 17.2743 1.17138   1
 -10  -1   3 18.1758 1.44764   2
 -10  -1  -3 18.2410 1.51619   2
 -10   1  -4 22.2205 1.54930   2
  10  -1  -4 22.2257 1.62561   3
 -10   1  -4 23.9663 1.48715   1
 -10   1   4 19.5464 1.21878   1
 -10  -1  -4 23.8385 1.60401   3
 -10   1   4 20.7307 1.14649   2
  10   1  -4 22.9333 1.64205   2
 -10   1   4 23.4978 1.65819   3
 -10  -1   4 23.3825 1.59586   2
 -10  -1  -4 18.9949 1.49318   2
  10  -1   4 22.3035 1.59730   3
 -10   1  -4 23.4566 1.76440   3
  10  -1  -5-0.53954 0.90229   3
 -10   1  -5 0.56780 0.74124   2
  10  -1   5-0.05450 0.84078   3
 -10   1  -5 0.15900 0.98086   1
 -10  -1  -5-0.31111 0.85758   2
 -10   1  -5 1.32923 0.95944   3
 -10   1   5-0.46650 0.71431   1
 -10   1   5-0.73943 0.48010   2
 -10  -1   5-0.40714 0.81295   2
 -10   1   5-0.06451 0.81603   3
  10   1  -5-0.06427 0.79966   2
 -10  -1  -5-0.17080 0.76997   3
 -10   1  -6 21.8894 1.57353   1
 -10   1   6 19.7802 1.55844   3
  10   1  -6 19.7422 1.59694   2
 -10   1   6 18.5620 1.08731   1
 -10  -1  -6 21.4170 1.80036   2
  10  -1  -6 18.9642 1.57734   3
 -10  -1   6 22.8590 1.59588   3
 -10   1  -6 22.9943 1.57947   2
 -10  -1  -6 17.9499 1.45056   3
  10  -1   6 22.5940 1.55751   3
 -10   1   6 19.6155 1.07516   2
  10   1   6 21.2845 1.51256   3
  10  -1   7 45.2235 2.26323   3
 -10  -1   7 40.9985 2.29628   3
  10   1   7 42.4682 2.17464   3
 -10   1   7 41.7992 2.32905   3
 -10   1   7 41.4533 1.69647   1
 -10  -1  -7 39.0427 2.22692   3
 -10   1   7 43.2762 1.80272   2
 -10   1  -7 44.0907 2.20377   1
  10  -1  -7 41.5301 1.97666   2
 -10  -1   7 44.5195 2.21827   2
  10   1  -7 41.5956 2.39661   2
 -10  -1  -7 43.9460 2.55929   2
 -10   1   8 1.89952 0.50804   2
 -10  -1  -8 0.05704 0.83300   3
  10   1   8 1.29175 0.84637   3
  10  -1  -8 0.45358 0.60245   2
 -10  -1   8 1.51137 0.89911   3
  10   1  -8 0.62171 0.73958   2
 -10   1   8 0.18552 0.46149   1
 -10   1   8 0.62946 0.83705   3
 -10  -1   8 1.56242 0.72650   2
 -10  -1  -8 0.55350 0.91231   2
  10  -1   8 0.15838 0.86146   3
 -10   1  -8 1.96357 1.04168   1
 -10   1  -9 1.81490 1.10740   1
  10   1   9 0.68371 0.73669   3
 -10  -1  -9-0.07869 0.86392   2
  10  -1   9-0.15726 0.80684   3
 -10  -1   9 0.06386 0.85373   3
 -10  -1   9 0.35679 0.72923   2
 -10   1   9-0.50604 0.88173   3
  10   1  -9 0.58520 0.85669   2
 -10   1   9-0.04725 0.33350   1
  10  -1  -9-0.27239 0.63955   2
 -10  -1  -9 0.59145 0.90232   3
  10   1 -10 52.9383 2.84959   2
 -10   1 -10 56.6846 2.67697   1
 -10  -1  10 52.1785 2.68897   3
 -10  -1 -10 52.8382 3.15696   1
 -10   1  10 49.9629 2.67102   3
 -10  -1 -10 51.5285 2.85759   2
  10   1  10 53.0492 2.50795   3
 -10  -1  10 51.2726 2.48465   2
 -10  -1 -10 50.7348 2.63073   3
  10  -1  10 55.2181 2.58879   3
 -10  -1  11 14.5133 1.44766   3
  10   1  11 13.0700 1.22183   3
  10  -1  11 19.2285 1.39157   3
  10  -1 -11 15.7198 1.27549   2
 -10   1  11 14.6310 1.45575   3
  10   1 -11 14.0401 1.55015   2
 -10  -1 -11 12.8477 2.03151   1
 -10   1 -11 16.1706 1.55432   1
 -10  -1  11 14.7353 1.27546   2
 -10   1 -12 72.0892 3.18806   1
  10   1 -12 62.7001 3.36505   2
 -10  -1  12 64.3098 3.17331   3
  10  -1 -12 67.9497 3.06292   2
 -10   1  12 62.1709 3.10853   3
  10  -1  12 68.1333 3.00678   3
 -10  -1  12 68.8306 2.98657   2
  10   1  12 60.9821 2.86933   3
  10  -1 -13 43.7329 2.38349   2
  10  -1  13 43.3241 2.24816   3
  10   1 -13 45.2748 2.78050   2
 -10   1  13 43.5168 2.46101   3
  10   1  13 43.3631 2.20622   3
 -10  -1  13 44.8443 2.26478   2
 -10  -1  13 41.9792 2.47368   3
 -10  -1  14-1.19839 0.90175   1
  10   1  14 0.31893 0.82297   3
  10  -1  14-0.31163 0.89064   3
  10   1 -14 0.19126 1.11998   2
 -10  -1  14 1.40973 0.81604   2
 -10   1  14-0.06751 0.90508   3
 -10  -1  14 0.42291 1.10374   3
  10  -1 -14 0.75248 0.89299   2
  10  -1  15 52.3461 2.52134   3
  10   1 -15 52.9183 3.13649   2
 -10   1  15 50.9854 2.74943   3
  10  -1 -15 56.2723 2.84178   2
 -10  -1  15 53.6647 2.27872   1
 -10  -1  15 53.7813 2.86690   3
  10   1  15 51.3582 2.46420   3
  10  -1 -16 15.9868 1.59658   2
 -10  -1  16 16.0983 1.57368   3
  10  -1  16 16.2837 1.38782   3
 -10   1  16 15.9489 1.60529   3
  10   1 -16 17.9240 1.90383   2
  10   1 -17 2.11807 1.33697   2
  10  -1 -17 1.59116 1.04701   2
 -10   1  17 2.34499 1.20742   3
 -10  -1  17 2.22731 1.18888   3
  10  -1  17 2.20358 0.96129   3
  10   1 -18 56.2959 3.46249   2
 -10   1  18 59.2445 3.04663   3
 -10  -1  18 58.9592 3.07538   3
  10  -1 -18 57.8207 3.15588   2
 -10   1 -18 59.8808 3.16889   4
 -10  -1  19 29.4242 2.15994   3
  10   1 -19 28.5058 2.44988   2
 -10   1 -19 26.7568 2.02537   4
 -10   1  19 26.2408 2.05706   3
 -10   1 -20 3.95221 1.15462   4
 -10   1  20 3.02764 1.24807   3
  10   1 -20 4.11420 1.42778   2
 -10  -1  20 4.95513 1.31354   3
 -10   1  21 0.14894 1.18581   3
 -10  -1  21 0.99127 1.16334   3
  10   1 -21-0.23529 1.25206   2
 -10  -1  22 2.04055 1.23268   3
  10   1 -22 2.06840 1.44315   2
 -10   1  22 3.14051 1.30034   3
 -10   1  23-0.22495 1.30388   3
  10   1 -23 0.24944 1.38683   2
 -10  -1  23 0.67309 1.23162   3
 -10  -1  24 6.12656 1.38109   3
  11  -1   0 0.78317 1.02022   3
 -11  -1   0 0.26971 0.89354   2
 -11   1   0 0.15039 1.07037   3
 -11  -1   0 2.16759 1.06079   3
 -11   1   0 0.56628 0.93610   1
 -11   1   0-0.93577 0.79667   2
  11  -1  -1 239.811 8.54236   3
 -11  -1   1 230.405 8.56998   3
 -11   1  -1 232.766 8.13499   1
 -11  -1  -1 223.196 8.54602   3
 -11  -1   1 245.365 8.67064   2
 -11   1   1 235.658 8.19887   2
 -11   1  -1 237.560 8.77473   3
 -11   1   1 203.591 8.59742   3
 -11   1  -1 244.232 8.37922   2
 -11   1   1 222.695 8.05442   1
 -11  -1  -1 233.569 8.63052   2
  11  -1   1 244.753 8.54219   3
 -11   1   2 1.04140 0.61702   2
 -11  -1  -2 0.41873 0.97616   2
 -11  -1  -2 2.26381 1.03482   3
 -11   1  -2 0.31044 1.11385   3
 -11  -1   2 2.96792 1.03134   3
 -11   1  -2 0.73508 0.80376   2
 -11  -1   2 1.11618 0.93540   2
 -11   1   2 1.34973 0.81235   1
  11  -1   2 1.01445 1.02039   3
 -11   1  -2 1.39004 1.00475   1
 -11   1  -3 1.64185 0.83702   2
 -11   1   3 3.53677 0.83348   1
  11  -1   3 3.35192 1.06515   3
 -11  -1  -3 3.10977 1.01132   3
 -11   1  -3 2.72081 1.02036   1
 -11  -1   3 1.25813 1.01796   3
 -11   1  -3 1.04710 1.24511   3
 -11  -1   3 3.17974 0.95398   2
 -11  -1  -3 3.45529 1.07079   2
 -11   1   3 2.19338 0.55273   2
 -11   1   4 34.2171 2.19463   3
 -11   1   4 37.7008 1.70570   1
 -11  -1  -4 35.5945 2.15604   3
 -11   1  -4 34.0316 2.31926   3
 -11   1  -4 37.6008 2.01551   1
 -11   1  -4 34.4599 2.00244   2
 -11   1   4 34.6753 1.63969   2
 -11  -1   4 38.5931 2.13896   2
  11  -1   4 40.9410 2.24712   3
 -11  -1  -4 33.0093 2.19792   2
 -11   1   5 12.0313 0.85438   2
 -11   1   5 12.7069 0.94999   1
 -11   1  -5 11.7714 1.47740   3
 -11  -1  -5 12.0883 1.31916   3
 -11  -1   5 14.4928 1.33244   2
 -11   1   5 11.8847 1.40246   3
 -11  -1  -5 11.7209 1.35234   2
 -11   1  -5 12.9425 1.32758   2
 -11   1  -5 14.1513 1.33044   1
  11  -1   5 14.2310 1.44074   3
  11   1  -5 13.9280 1.33369   2
  11  -1  -5 10.7590 1.39477   3
  11   1  -6 12.5384 1.30739   2
 -11  -1  -6 11.1191 1.29151   3
 -11   1   6 12.2230 0.87472   1
 -11   1   6 11.0173 1.37463   3
 -11  -1   6 10.1615 1.14775   2
 -11  -1   6 9.44053 1.26416   3
 -11   1  -6 12.4769 1.33378   1
 -11  -1  -6 13.6514 1.55208   2
 -11   1  -6 12.4704 1.31036   2
 -11   1   6 10.6715 0.81677   2
  11   1  -7 7.30465 1.19987   2
 -11  -1  -7 5.78602 1.27772   2
  11  -1   7 4.97503 1.17763   3
 -11  -1   7 8.61898 1.25149   3
 -11  -1   7 8.04448 1.01922   2
 -11   1   7 7.77708 0.70359   2
 -11   1   7 8.61282 0.69629   1
 -11   1  -7 8.68218 1.20056   1
 -11  -1  -7 6.38859 1.08527   3
 -11   1   7 7.54229 1.18362   3
 -11   1  -7 6.69737 1.07836   2
 -11   1   8 2.51621 0.49041   1
 -11   1   8 2.15140 0.53050   2
 -11   1  -8 2.55882 0.85912   2
  11   1  -8 2.49149 0.99732   2
 -11  -1  -8 1.86027 0.99230   3
 -11  -1   8 1.93196 0.78296   2
 -11   1   8 1.48559 1.01742   3
 -11   1  -8 3.54458 1.17942   1
  11  -1   8 2.64712 1.00108   3
 -11  -1  -8 1.87001 1.07780   2
 -11  -1   8 1.75491 1.00197   3
  11  -1  -8 2.66775 0.71488   2
 -11   1   9 8.27606 1.24110   3
  11   1   9 7.13497 1.11547   3
 -11  -1  -9 7.20682 1.22429   2
 -11  -1  -9 8.60942 1.21252   3
 -11  -1   9 6.42159 0.98257   2
  11   1  -9 7.85351 1.23157   2
 -11  -1   9 7.89673 1.21161   3
  11  -1  -9 7.06823 0.87887   2
 -11  -1  -9 5.46795 1.85599   1
  11  -1   9 7.88998 1.15850   3
 -11   1  -9 8.70042 1.31449   1
  11   1  10 25.3167 1.71009   3
 -11  -1 -10 23.5779 1.79697   3
  11  -1  10 28.5376 1.82156   3
  11   1 -10 25.2969 1.84456   2
 -11   1  10 25.6644 1.84429   3
 -11  -1 -10 24.1997 1.95756   2
 -11  -1  10 23.2907 1.83730   3
  11  -1 -10 26.6006 1.61417   2
 -11  -1  10 26.0368 1.63790   2
 -11   1 -10 31.6288 1.88433   1
  11   1 -11 0.82634 1.00568   2
 -11   1 -11 2.39009 1.17912   1
  11   1  11 1.44919 0.91925   3
  11  -1  11 1.99053 1.02341   3
  11  -1 -11 2.43318 0.84003   2
 -11  -1  11 2.22202 0.79780   2
 -11  -1 -11 2.47373 1.11682   2
 -11   1  11 2.08376 0.98736   3
 -11  -1  11 1.40273 1.04192   3
 -11  -1 -12 7.74115 1.27203   2
 -11   1  12 7.03167 1.29346   3
  11   1  12 7.62893 1.08693   3
 -11  -1  12 9.02506 1.34643   3
  11  -1  12 9.98964 1.28361   3
  11  -1 -12 8.80675 1.06624   2
 -11  -1  12 7.98987 1.03059   2
  11   1 -12 9.30676 1.39668   2
 -11   1  13 2.35805 1.16279   3
 -11  -1  13 5.01170 0.96415   2
  11  -1  13 3.06155 0.97764   3
  11   1 -13 3.92224 1.28781   2
  11  -1 -13 3.27886 0.94561   2
  11   1  13 1.15007 0.89841   3
 -11  -1  13 2.38101 1.14400   3
 -11  -1  14 11.6077 1.55085   3
 -11   1  14 11.0535 1.38898   3
  11   1  14 9.57343 1.17967   3
  11   1 -14 8.39812 1.52467   2
  11  -1  14 9.26535 1.23248   3
  11  -1 -14 8.78972 1.21735   2
  11   1 -15-1.31086 1.23347   2
  11  -1  15 1.20332 0.91616   3
 -11   1  15 0.91109 1.07522   3
 -11  -1  15 0.07988 1.13997   3
 -11   1  16 10.4255 1.42696   3
  11   1 -16 9.71845 1.61687   2
  11  -1  16 9.87912 1.24257   3
 -11  -1  16 14.1330 1.67178   3
 -11   1  17 7.23509 1.40134   3
  11   1 -17 7.13841 1.63917   2
 -11  -1  17 7.40383 1.39274   3
  11   1 -18 9.42462 1.77765   2
 -11   1  18 12.1068 1.63407   3
 -11  -1  18 11.9782 1.67106   3
 -11   1 -19 13.3405 1.59733   4
 -11   1  19 11.3248 1.61668   3
  11   1 -19 9.00975 1.78198   2
 -11  -1  19 7.85531 1.48372   3
 -11  -1  20 9.20247 1.54062   3
 -11   1  20 9.36285 1.44241   3
 -11  -1  21 7.50995 1.59864   3
 -11   1  21 6.75612 1.41392   3
 -11   1  22 24.7957 2.04922   3
 -11  -1  22 23.6136 2.06974   3
 -11  -1  23 0.48574 1.30227   3
 -11  -1  24 12.1960 1.72541   3
 -12   1   0 330.541 11.9722   3
 -12  -1   0 339.886 11.9088   2
 -12   1   0 322.509 11.2238   1
 -12   1   0 340.314 11.4335   2
 -12  -1   0 312.517 11.7747   3
 -12  -1  -1 419.202 14.3494   2
 -12  -1   1 398.439 14.2318   3
 -12   1  -1 416.346 13.6868   1
 -12   1   1 399.440 14.3803   3
 -12   1  -1 416.950 14.4838   3
 -12   1   1 374.755 13.6612   2
 -12  -1   1 430.306 14.3002   2
 -12   1   1 402.384 13.6107   1
 -12   1  -1 414.834 13.9487   2
 -12  -1  -1 383.773 14.1811   3
 -12   1  -2 77.7864 3.49869   2
 -12   1  -2 84.2832 3.97948   3
 -12  -1   2 77.7667 3.73137   3
 -12  -1  -2 73.8514 3.66394   3
 -12   1  -2 82.7581 3.27858   1
 -12   1   2 70.7445 3.08004   2
 -12  -1  -2 80.0757 3.81711   2
 -12  -1   2 82.8170 3.68860   2
 -12   1   2 80.1693 3.14498   1
 -12   1   3 126.875 4.66590   1
 -12  -1  -3 133.941 5.46154   2
 -12  -1  -3 127.520 5.31163   3
 -12   1  -3 137.977 5.24715   2
 -12   1  -3 133.307 4.86503   1
 -12  -1   3 127.215 5.32544   3
 -12   1  -3 134.458 5.58149   3
 -12   1   3 114.003 4.60481   2
 -12  -1   3 137.616 5.27510   2
 -12  -1  -4 16.8447 1.58563   3
 -12   1   4 17.8641 1.16390   1
 -12   1  -4 17.8139 1.49472   1
 -12  -1   4 16.4176 1.50176   2
 -12   1   4 12.0973 1.56586   3
 -12   1  -4 15.6681 1.46198   2
 -12   1  -4 14.1017 1.74648   3
 -12  -1  -4 13.7509 1.64011   2
 -12  -1   5 49.1078 2.53625   2
 -12   1  -5 46.2422 2.51941   2
 -12  -1  -5 49.2078 2.89257   2
 -12   1  -5 49.5440 2.89132   3
 -12   1   5 50.4891 2.80510   3
 -12   1  -5 52.9043 2.45376   1
 -12  -1  -5 48.2899 2.67325   3
 -12  -1  -6 3.88974 1.06792   3
 -12   1   6 3.13162 1.07552   3
 -12  -1   6 4.48492 0.99624   2
 -12   1  -6 6.06524 1.19195   2
 -12  -1  -6 4.26100 1.16207   2
 -12   1  -6 7.04705 1.18397   1
 -12  -1   7 0.45346 0.98449   3
 -12   1   7 1.56253 1.05438   3
 -12  -1  -7 0.49468 1.01197   3
 -12   1  -7 3.77649 1.17553   1
  12   1  -7 3.14121 1.02089   2
 -12  -1  -7 1.09308 1.08765   2
 -12  -1   7 0.44835 0.79890   2
 -12   1  -7 1.06013 0.95942   2
 -12   1  -8 25.7812 1.76659   1
  12   1  -8 22.2477 1.77187   2
 -12  -1  -8 20.1649 1.90130   2
 -12   1  -8 16.7144 1.50613   2
 -12   1   8 18.1928 1.75606   3
 -12  -1   8 17.5978 1.38654   2
 -12  -1   8 18.1355 1.71198   3
 -12  -1  -9 18.4368 1.71213   3
 -12  -1   9 19.8518 1.75791   3
 -12   1  -9 25.6817 1.75021   1
 -12   1   9 18.3261 1.75743   3
  12   1  -9 18.7001 1.72361   2
 -12   1  -9 16.8672 1.50304   2
 -12  -1  -9 16.5454 1.70129   2
 -12   1  10 12.3503 1.50833   3
 -12   1 -10 10.3382 1.22010   2
 -12  -1  10 12.5429 1.54125   3
 -12  -1 -10 13.1733 1.49219   3
 -12  -1 -10 13.5617 1.53907   2
  12   1 -10 14.8109 1.58327   2
 -12  -1 -11 5.91699 1.28993   2
 -12   1  11 6.43729 1.35438   3
  12   1 -11 6.33149 1.31965   2
 -12  -1  11 5.55006 1.25063   3
 -12   1  12 0.65328 1.13550   3
 -12  -1  12 0.65666 1.09759   3
  12   1 -12 0.93397 0.94904   2
 -12   1  13 1.47967 1.15841   3
 -12  -1  13 0.58625 1.21668   3
  12   1 -13 0.62732 1.10416   2
 -12   1  14 13.0287 1.61927   3
  12   1 -14 12.4026 1.65148   2
 -12  -1  14 16.5534 1.74088   3
 -12   1  15 30.1279 2.23877   3
  12   1 -15 27.9838 2.29147   2
 -12  -1  15 26.4976 2.18122   3
 -12   1  16 0.51716 1.20828   3
 -12  -1  16 1.41101 1.18278   3
 -12  -1  17-0.62447 1.33028   3
 -12   1  17 0.26219 1.17177   3
 -12  -1  18 0.08992 1.39028   3
 -12   1  18 1.60604 1.39153   3
 -12   1  19 8.63747 1.56781   3
 -12  -1  19 11.5274 1.74226   3
 -12  -1  20 1.34785 1.34318   3
 -12   1  20-0.18129 1.37064   3
 -12   1  21 9.73249 1.84786   3
 -12  -1  21 10.2583 1.64349   3
 -12   1  22 15.2443 1.93400   3
 -12  -1  22 12.0083 1.78300   3
 -13   1   0-0.73489 1.24578   3
 -13  -1   0 0.47785 1.03330   2
 -13  -1   0-0.65214 1.18683   3
 -13   1   1 18.1267 1.87367   3
 -13  -1  -1 17.2945 1.75334   3
 -13  -1  -1 18.8679 1.82203   2
 -13  -1   1 16.5695 1.75193   3
 -13   1  -1 18.9751 2.02431   3
 -13  -1   1 19.8569 1.72865   2
 -13   1  -2 105.535 4.10013   1
 -13  -1  -2 101.265 4.65562   3
 -13   1  -2 106.575 4.89503   3
 -13  -1  -2 106.310 4.77928   2
 -13  -1   2 102.350 4.63286   3
 -13  -1  -3 162.934 6.57335   2
 -13  -1   3 157.467 6.39715   3
 -13   1  -3 157.018 6.56643   3
 -13   1  -3 155.885 5.80348   1
 -13  -1  -3 152.056 6.34487   3
 -13  -1   4 69.2461 3.72630   3
 -13   1  -4 83.9598 3.34810   1
 -13  -1  -4 76.1890 3.77444   3
 -13  -1  -4 83.4633 4.02586   2
 -13   1  -4 75.6108 3.94712   3
 -13   1  -5 17.4933 1.58353   1
 -13  -1  -5 15.9530 1.70986   3
 -13  -1  -5 14.2962 1.76271   2
 -13   1   5 13.4754 1.65206   3
 -13   1  -6 6.28616 1.39797   1
 -13  -1  -6 2.86712 1.31447   2
 -13   1   6 3.05347 1.25221   3
 -13  -1  -6 1.64391 1.00486   3
 -13  -1   7 8.17080 1.43170   3
 -13   1  -7 9.67671 1.35249   1
 -13  -1  -7 7.68570 1.39878   3
 -13  -1  -7 9.34282 1.48720   2
 -13   1   7 8.30040 1.39640   3
 -13  -1  -8 0.81405 1.06519   3
 -13  -1   8 3.70166 1.23301   3
 -13   1   8 2.84633 1.18186   3
 -13  -1  -8 1.74796 1.06787   2
  13   1  -8 2.77661 1.10531   2
 -13  -1  -9 1.25531 1.09664   3
  13   1  -9 0.56943 1.00203   2
 -13   1   9 0.17332 1.13132   3
 -13  -1  -9-0.28179 1.14503   2
 -13  -1   9 0.59658 1.10240   3
 -13  -1  10 27.7388 2.14714   3
  13   1 -10 27.3631 2.07242   2
 -13   1  10 23.9080 2.08729   3
 -13  -1  11 2.71532 1.27127   3
 -13   1  11 2.02696 1.24710   3
 -13  -1  12 1.24926 1.21425   3
 -13   1  12 1.33744 1.24356   3
 -13  -1  13 27.4589 2.21377   3
 -13   1  13 30.2331 2.33683   3
 -13   1  14 0.09194 1.26436   3
 -13  -1  14 0.55299 1.26397   3
 -13   1  15 0.37356 1.29851   3
 -13  -1  15 1.12414 1.28846   3
 -13  -1  16 0.28504 1.31039   3
 -13   1  16 1.23199 1.41663   3
 -13  -1  17 0.48191 1.47410   3
 -13   1  17 1.63158 1.46133   3
 -13   1  18 1.64823 1.37718   3
 -13  -1  18 0.97016 1.38160   3
 -13   1  19 1.95677 1.52662   3
 -13  -1  19 1.56119 1.45608   3
 -13   1  20 1.87582 1.51411   3
 -14   1   0 229.141 8.69303   3
 -14  -1   0 204.742 8.35898   3
 -14  -1   1 1.71801 1.31670   3
 -14  -1  -1 1.15759 1.35568   3
 -14   1   1 0.09925 1.36877   3
 -14   1  -1 0.10136 1.37871   3
 -14   1   2 25.8349 2.30323   3
 -14   1  -2 23.4751 2.31257   3
 -14  -1   2 28.8228 2.26325   3
 -14  -1  -2 25.5410 2.21642   3
 -14  -1  -3-0.35476 1.19273   3
 -14  -1   3-0.35906 1.29421   3
 -14   1  -3-1.67719 1.50195   3
 -14  -1   4 6.94060 1.44468   3
 -14  -1  -4 3.50576 1.35316   3
 -14  -1  -5 11.9195 1.60600   3
 -14   1   5 10.6134 1.66553   3
 -14  -1  -6 0.61010 1.16899   3
 -14   1   6 1.42906 1.20948   3
 -14   1   7 2.58796 1.38146   3
 -14  -1   7 3.03021 1.29358   3
 -14  -1  -7 3.06669 1.40353   3
 -14  -1   8 3.24688 1.32770   3
 -14  -1  -8 2.51948 1.24706   3
 -14   1   8 3.74092 1.39674   3
 -14  -1   9 4.02732 1.33388   3
 -14  -1  -9 4.66596 1.37466   3
 -14   1   9 4.52172 1.43156   3
 -14  -1  10 3.31568 1.36157   3
 -14   1  10 2.02937 1.39578   3
 -14   1  11 8.70340 1.56925   3
 -14  -1  11 9.64855 1.60082   3
 -14   1  12 5.61669 1.58234   3
 -14  -1  12 7.09630 1.59864   3
 -14   1  13 5.29676 1.62364   3
 -14  -1  13 7.31761 1.59412   3
 -14  -1  14 1.40245 1.39404   3
 -14   1  14 2.53685 1.44947   3
 -14   1  15 8.95633 1.71663   3
 -14   1  16 1.98215 1.58930   3
 -15   1   0 1.31280 1.47987   3
 -15  -1   0 0.98765 1.39548   3
 -15   1   1 42.2355 2.92210   3
 -15   1  -1 32.7019 2.75778   3
 -15  -1  -1 36.1029 2.68054   3
 -15  -1   1 40.8480 2.72783   3
 -15  -1  -2 0.29436 1.36404   3
 -15  -1   2-0.29643 1.33999   3
 -15   1  -2-0.21256 1.40837   3
 -15   1   2-0.10986 1.42974   3
 -15  -1  -3 3.20233 1.42498   3
 -15  -1   3 1.29560 1.39478   3
 -15  -1   4 0.49974 1.27249   3
 -15  -1  -4-0.19363 1.34953   3
 -15  -1  -5 0.09738 1.41076   3
 -15   1   5-0.10473 1.40418   3
 -15   1   6 0.10445 1.32548   3
 -15  -1  -6-0.19946 1.40860   3
 -15  -1  -7 0.19172 1.40599   3
 -15   1   7 0.93832 1.33596   3
 -15  -1  -8 1.40456 1.35744   3
 -15  -1   8 1.10437 1.31147   3
 -15   1   8 2.09085 1.45023   3
 -15   1   9 2.62900 1.53208   3
 -15  -1   9 1.11853 1.31232   3
 -15   1  10 2.96215 1.58409   3
 -16  -1  -1 7.12565 1.77241   3
 -16  -1  -2 0.21509 1.54255   3
 -16  -1  -3-0.85742 1.48621   3
 -16  -1  -5 1.42977 1.52965   3
 -16  -1  -6-1.58512 1.61658   3
 -16  -1  -7 1.23607 1.45543   3
   0   2   0 1821.33 58.2239   2
   0   2   0 1764.30 58.1442   4
   0   2   1 711.336 23.6903   2
   0   2  -1 713.036 23.7312   2
   0   2   1 740.564 23.6500   4
   0   2  -2 3311.06 108.362   2
   0   2   2 3073.21 108.302   2
   0   2  -3 17.6732 0.98103   2
   0   2   3 18.5346 0.82101   4
   0   2   4 296.921 9.68883   4
   0   2  -4 286.032 9.92143   2
   0   2   5 102.437 1.15837   4
   0   2  -5 98.8883 1.84207   2
   0  -2   6 70.2920 2.62500   4
   0   2  -6 65.1467 2.66769   2
   0  -2   6 60.3961 2.57621   1
   0   2   6 69.3752 2.32725   4
   0  -2   7 348.150 11.4919   1
   0  -2  -7 342.191 11.1099   3
   0   2   7 336.372 11.1455   4
   0  -2   7 345.204 11.5052   4
   0  -2   8 5.94907 0.59192   4
   0  -2   8 5.43233 0.58733   1
   0  -2   9 1478.02 49.6520   4
   0  -2   9 1560.00 49.6156   1
   0  -2  10 1069.45 35.3666   4
   0  -2  10 1083.93 35.2903   1
   0  -2  11 506.001 16.9448   4
   0  -2  11 513.316 16.8647   1
   0  -2 -11 497.974 16.9709   1
   0  -2 -12 753.310 24.4249   1
   0  -2  12 730.823 24.4500   4
   0  -2  12 729.681 24.3509   1
   0  -2 -13 72.1850 2.88898   1
   0  -2  13 70.8071 2.86233   1
   0  -2  13 71.1742 2.91971   4
   0  -2  14 37.3268 1.85862   1
   0  -2  14 39.8038 1.89187   4
   0  -2 -14 38.2201 1.85291   1
   0  -2 -15 251.750 8.64561   1
   0  -2  15 250.450 8.72588   1
   0  -2  15 249.372 8.79113   4
   0  -2  16 1.62097 0.81871   1
   0  -2 -16 2.11800 0.73769   1
   0  -2  16 0.48987 0.60871   4
   0  -2  17 48.9373 2.32492   4
   0  -2  17 51.1304 2.35576   1
   0  -2 -17 49.5241 2.23406   1
   0  -2  18 119.141 4.55317   4
   0  -2 -18 120.149 4.40578   1
   0  -2  18 109.768 4.49997   1
   0  -2  19 69.4138 3.14165   1
   0  -2  19 73.2970 3.11549   4
   0  -2 -19 70.7341 2.97850   1
   0  -2 -20 121.251 4.55946   1
   0  -2  20 120.595 4.82725   1
   0   2 -20 109.394 5.10456   2
   0  -2  20 120.317 4.67883   4
   0  -2  21 108.158 4.74804   1
   0   2 -21 118.578 5.08251   2
   0  -2 -21 118.014 4.45224   1
   0  -2  21 111.179 4.51353   4
   0   2 -22 0.27922 1.09013   2
   0  -2  22-0.33469 1.41826   1
   0  -2 -22 1.21381 0.92916   1
   0  -2  22 0.43118 0.82059   4
   0  -2  23 0.96763 1.43705   1
   0  -2  23 5.03170 0.99549   4
   0  -2 -23 4.48418 1.07821   1
   0   2 -23 3.53022 1.30549   2
   0  -2  24-1.39999 1.71717   1
   0  -2 -24 3.05536 1.08455   1
   0   2 -24 2.16614 1.25418   2
   0  -2  25 10.4595 2.01889   1
   0   2 -25 13.4842 1.80856   2
   0  -2 -25 18.0211 1.59489   1
   0   2 -26 18.6551 2.04641   2
   0   2 -27 43.2457 3.06862   2
   0  -2 -28 3.90247 1.35846   2
   0   2 -28 1.25748 1.48079   2
   0  -2 -29 16.7244 2.02019   2
   0   2 -29 13.7771 2.08936   2
   0  -2 -30 1.14963 1.39692   2
  -1   2   0 0.15862 0.25601   2
   1   2   0 0.05533 0.42862   2
  -1   2   0 0.18872 0.33117   4
  -1   2   1 1.42342 0.26753   2
   1   2   1 1.05033 0.43283   2
  -1   2   1 1.55900 0.35108   4
  -1   2  -1 1.24579 0.28058   2
   1   2  -1 1.25336 0.47176   2
   1   2   2 520.363 16.9598   2
  -1   2  -2 505.610 16.8432   2
  -1   2  -3 5956.14 192.832   2
  -1   2  -4 863.798 29.4794   4
  -1   2  -4 930.851 29.4403   2
  -1  -2  -5 25.7526 0.91996   4
   1  -2   5 20.3642 1.06999   2
  -1   2  -5 25.2879 1.16838   2
   1  -2   5 15.2167 1.07207   4
  -1   2  -5 24.7164 1.19366   4
   1  -2  -5 24.9636 0.97283   3
   1  -2  -6 482.133 16.2367   3
  -1   2  -6 489.495 16.5217   2
  -1  -2  -6 503.520 16.1839   4
   1  -2   6 519.284 16.5828   4
  -1   2  -6 498.965 16.5506   4
  -1   2  -7 103.672 3.77293   4
  -1   2  -7 102.379 3.76238   2
   1  -2   7 101.219 3.76688   4
   1  -2  -7 99.2018 3.42923   3
   1  -2  -8 30.6597 1.12504   3
   1  -2   8 29.8041 1.45153   4
  -1   2  -8 27.1931 1.42344   2
  -1  -2   8 27.3834 1.41773   1
  -1   2  -9 5.79920 0.67966   2
   1  -2   9 6.81825 0.64811   1
   1  -2  -9 6.07513 0.36599   3
  -1  -2   9 6.59605 0.74238   1
   1  -2   9 5.04178 0.65849   4
   1  -2  10 934.976 30.0625   4
  -1   2 -10 876.098 30.0723   1
  -1   2 -10 914.689 30.1338   2
   1  -2  10 891.942 29.9209   1
  -1  -2  10 939.136 29.9971   1
   1  -2 -10 913.789 29.9081   1
   1  -2 -11 747.311 24.6243   1
  -1  -2  11 756.788 24.7336   1
  -1   2 -11 737.923 24.9335   2
  -1   2 -11 741.314 24.8962   1
   1  -2  11 767.217 24.8351   4
   1  -2  11 741.937 24.7006   1
  -1   2 -12 34.0285 1.79119   2
  -1   2 -12 32.5089 1.78915   1
  -1  -2  12 31.1438 1.58790   1
  -1   2  12 33.3103 1.24788   3
   1  -2  12 31.0480 1.59266   1
   1  -2 -12 33.8294 1.51148   1
  -1  -2 -12 30.7866 1.83807   1
   1  -2  12 32.5621 1.64972   4
  -1  -2  13 60.1074 2.55511   1
  -1  -2 -13 64.4935 2.77747   1
  -1   2 -13 61.1062 2.80552   1
   1  -2 -13 66.2686 2.47285   1
   1  -2  13 63.7554 2.60450   1
  -1   2 -13 66.6671 2.87174   2
   1  -2  13 64.7841 2.66658   4
   1   2 -13 52.1537 2.75988   2
  -1   2  13 62.3723 2.21083   3
  -1   2 -14 5.29623 0.96359   1
  -1   2  14 5.66780 0.39821   3
  -1  -2  14 7.46823 0.79380   1
  -1  -2 -14 5.55746 0.93878   1
  -1   2 -14 5.32231 0.81201   2
   1  -2  14 6.00193 0.75787   4
   1  -2 -14 6.30289 0.72473   1
   1  -2  14 6.82348 0.86378   1
   1   2 -14 5.32795 0.83400   2
   1  -2  15 18.3005 1.22620   4
   1  -2  15 19.5433 1.30832   1
  -1   2  15 18.4368 0.80485   3
   1   2 -15 18.9830 1.46285   2
  -1  -2  15 21.2864 1.24870   1
  -1   2 -15 17.4552 1.41429   1
  -1  -2  15 18.4528 1.23393   4
  -1  -2 -15 19.7846 1.34969   1
   1  -2 -15 19.4571 1.12444   1
   1  -2 -16 129.426 4.71043   1
  -1  -2  16 131.790 4.84271   1
   1  -2  16 131.104 4.94348   1
  -1  -2 -16 132.918 4.88063   1
   1   2 -16 130.400 5.26150   2
   1  -2  16 131.964 4.95185   4
  -1  -2  16 124.689 4.90581   4
  -1   2 -16 126.893 5.12377   1
  -1   2  16 131.088 4.39456   3
  -1  -2  17 0.78970 0.61576   4
  -1  -2 -17 0.83306 0.84403   1
   1  -2  17 0.27880 0.63743   4
  -1   2  17 0.11175 0.24577   3
   1  -2  17 0.97321 0.92583   1
  -1   2 -17-0.64598 1.14062   1
  -1  -2  17 1.47169 0.81591   1
   1  -2 -17 2.82129 0.73779   1
   1   2 -17 0.71815 0.80205   2
  -1  -2  18 5.05936 1.02786   1
  -1  -2  18 4.73244 0.82488   4
   1  -2 -18 7.12982 0.91425   1
  -1   2 -18 3.02357 1.17011   1
   1  -2  18 2.79205 0.74472   4
   1   2 -18 3.73116 0.95168   2
   1  -2  18 3.00913 1.10214   1
  -1  -2 -18 5.94659 1.04128   1
  -1  -2  19 14.9894 1.40006   1
   1   2 -19 11.1359 1.39944   2
  -1   2 -19 13.0610 1.56403   1
  -1  -2 -19 16.2274 1.38360   1
   1  -2  19 14.4043 1.21013   4
   1  -2 -19 14.4653 1.13247   1
   1  -2  19 15.1702 1.51732   1
  -1  -2  19 14.3746 1.20804   4
  -1  -2  20 43.2712 2.12600   4
   1   2 -20 37.7125 2.43438   2
   1  -2  20 36.8578 2.37800   1
   1  -2 -20 36.9173 1.96359   1
  -1  -2  20 39.5390 2.20971   1
  -1  -2 -20 39.4267 2.09326   1
  -1   2 -20 35.2507 2.43929   1
  -1  -2 -21 3.75150 1.11972   1
   1  -2 -21 2.79443 0.94105   1
  -1  -2  21 1.55473 1.21951   1
   1   2 -21 1.08756 1.10992   2
  -1  -2  21 1.08727 0.82186   4
  -1   2 -21-0.58063 1.56860   1
   1  -2  21 1.38862 1.39154   1
  -1  -2 -22 11.5786 1.28195   1
   1  -2 -22 8.15588 1.19965   1
   1  -2  22 3.60639 1.58918   1
  -1  -2  22 7.52591 1.06674   4
  -1  -2  22 11.0113 1.59368   1
   1   2 -22 5.43386 1.32531   2
   1  -2  23 75.6638 4.06963   1
  -1  -2  23 78.9017 3.78357   1
   1  -2 -23 78.5706 3.50499   1
  -1  -2 -23 83.7962 3.55265   1
   1   2 -23 82.5944 4.16190   2
  -1  -2  23 91.1468 3.66728   4
   1  -2  24 95.3282 4.91203   1
  -1  -2 -24 112.060 4.39613   1
   1   2 -24 108.375 5.01954   2
   1  -2 -24 108.629 4.36337   1
  -1  -2  24 101.156 4.67635   1
   1  -2 -25 4.81383 1.17403   1
  -1  -2  25 2.48100 1.75139   1
   1   2 -25 4.59008 1.41359   2
  -1   2 -26 23.2400 2.21620   2
   1  -2 -26 25.6768 2.17738   2
   1   2 -26 24.7599 2.31646   2
  -1  -2  26 20.3902 2.43624   1
  -1   2 -27 0.82855 1.38649   2
   1   2 -27 0.49397 1.37350   2
   1  -2 -27 1.30023 1.28184   2
  -1   2 -28 3.85448 1.53823   2
   1  -2 -28 5.03716 1.47380   2
   1  -2 -29 1.10556 1.44326   2
  -1   2 -29 0.13008 1.42196   2
   1   2 -29 0.13587 1.62705   2
   1  -2 -30 1.98099 1.52712   2
  -2   2   0 30.9458 1.20254   2
   2  -2   0 30.8650 1.17310   2
   2  -2   1 12143.9 384.004   2
  -2   2  -1 11658.7 384.022   2
  -2   2   1 11557.1 383.960   2
   2  -2  -1 12182.0 383.980   2
   2  -2  -2 935.458 29.3925   2
  -2   2  -2 908.612 29.4692   2
   2  -2   2 862.224 29.4285   2
  -2   2  -3 41.5438 1.01136   2
   2  -2   3 18.9928 0.71423   1
   2  -2  -3 38.5817 0.96780   3
  -2   2  -4 7255.68 222.237   4
  -2   2  -4 7311.21 222.075   2
  -2   2  -4 7438.62 222.117   1
   2  -2  -4 7355.12 222.008   3
   2  -2  -5 1124.48 35.7565   3
  -2   2  -5 1100.13 35.8688   2
  -2   2  -5 1108.25 36.0060   4
  -2  -2   5 1087.28 36.0143   2
  -2   2  -5 1129.73 35.9189   1
   2  -2   5 1043.51 35.7978   1
  -2   2  -6 266.361 8.66898   2
  -2   2  -6 257.785 8.68251   1
  -2  -2  -6 246.041 8.35407   3
   2  -2  -6 263.269 8.48484   3
  -2  -2   6 253.580 8.75265   2
  -2   2  -6 250.419 8.75149   4
   2  -2  -7 210.991 6.67333   3
  -2  -2  -7 202.650 6.52323   3
  -2   2   7 188.879 6.68602   3
  -2   2  -7 198.393 6.88548   2
  -2  -2   7 198.329 6.95022   2
   2   2  -7 183.820 7.04238   2
  -2   2  -7 180.087 6.85807   1
  -2   2  -7 200.164 6.95846   4
  -2  -2  -8 47.1296 1.68307   3
  -2   2   8 50.7842 1.91038   3
   2  -2  -8 53.8643 1.87701   3
  -2   2  -8 47.5028 2.10195   2
  -2  -2   8 49.6577 2.14832   2
  -2   2  -8 50.5350 2.14358   4
   2   2  -8 50.8520 2.28685   2
   2   2  -9 318.608 10.9774   2
  -2   2  -9 319.668 10.7808   2
  -2  -2   9 312.038 10.7826   2
  -2   2   9 311.424 10.4658   3
   2  -2  -9 323.129 10.4590   1
   2  -2  -9 309.910 10.4230   3
  -2   2  -9 315.657 10.7965   4
  -2  -2   9 312.622 10.7381   1
  -2  -2  10 638.687 21.1299   1
  -2   2 -10 644.414 21.1795   4
  -2   2 -10 626.041 21.2111   2
   2   2 -10 644.553 21.3959   2
   2  -2 -10 646.098 20.8212   1
  -2  -2  10 612.057 21.1803   2
  -2   2  10 631.499 20.8280   3
  -2  -2  11 1.11911 0.59311   2
  -2  -2  11-0.27121 0.57629   1
  -2   2  11-0.05176 0.31725   3
   2  -2  11 0.62765 0.63587   1
  -2   2 -11 0.65077 0.56645   2
  -2   2 -11 0.15614 0.43236   4
   2  -2 -11 0.64310 0.45053   1
   2   2 -11 0.96823 0.54014   2
   2  -2 -12 269.828 9.17120   1
   2  -2  12 273.959 9.45334   1
  -2  -2  12 283.262 9.45767   1
   2   2 -12 280.681 9.80511   2
  -2   2 -12 279.240 9.64117   2
  -2   2  12 271.330 9.15410   3
  -2  -2 -13 12.9219 1.40175   1
   2  -2  13 15.8712 1.17305   1
  -2   2 -13 13.5696 1.20158   1
  -2   2 -13 15.5986 1.20219   2
   2  -2 -13 15.5092 0.88856   1
  -2   2  13 15.5280 0.79576   3
   2   2 -13 16.0708 1.29965   2
  -2  -2  13 16.3058 1.05497   1
   2   2 -14 62.0798 2.98043   2
   2  -2  14 63.6116 2.75039   1
   2  -2 -14 62.1632 2.42232   1
  -2   2  14 63.7698 2.33538   3
  -2   2 -14 69.5693 2.94726   2
  -2  -2 -14 61.4310 2.92313   1
  -2   2 -14 60.9641 2.82721   1
  -2  -2  14 63.3079 2.60318   1
  -2   2  15 8.43373 0.56321   3
   2  -2  15 8.00128 1.04344   1
  -2   2 -15 8.97876 1.03965   2
   2   2 -15 7.45561 1.04561   2
  -2   2 -15 7.68856 1.06445   1
  -2  -2 -15 8.62050 1.17443   1
   2  -2 -15 8.90125 0.75207   1
  -2  -2  15 9.86353 0.87819   1
  -2   2  16 0.46991 0.31672   3
  -2  -2  16 2.42012 0.73225   1
  -2   2 -16-0.10916 0.86038   1
   2  -2  16 0.68475 0.91282   1
  -2   2 -16 1.07817 0.76801   2
   2   2 -16 0.07192 0.76220   2
   2  -2 -16 1.26363 0.60824   1
  -2  -2 -16 0.40473 0.94972   1
  -2   2  17 27.6759 1.17430   3
   2  -2  17 28.7405 1.86082   1
   2   2 -17 24.2951 1.84988   2
  -2  -2 -17 29.2711 1.73761   1
  -2   2 -17 26.5588 1.79701   2
  -2   2 -17 26.4146 1.81967   1
  -2  -2  17 27.1402 1.58769   1
   2  -2 -17 24.7088 1.40195   1
  -2  -2 -18 28.6491 1.73699   1
  -2   2 -18 25.3172 1.87767   1
   2  -2  18 22.6145 1.79615   1
  -2   2  18 22.8584 1.08867   3
  -2  -2  18 24.8604 1.54673   1
  -2   2 -18 28.0788 1.86589   2
   2  -2 -18 25.4250 1.43294   1
  -2  -2 -19 191.785 6.78999   1
  -2  -2  19 190.689 6.72630   1
   2  -2  19 184.180 7.11624   1
  -2   2 -19 181.305 7.12999   1
  -2   2 -19 184.669 7.20771   2
  -2   2  19 179.113 6.24887   3
   2  -2 -19 188.308 6.58516   1
  -2   2 -20 32.9350 2.43178   1
   2  -2  20 37.8330 2.61445   1
  -2  -2  20 38.0887 2.10226   4
  -2   2  20 38.8725 1.57677   3
  -2   2 -20 39.9017 2.44102   2
   2  -2 -20 40.3437 2.01713   1
  -2  -2 -20 43.4000 2.21106   1
  -2  -2  20 42.2427 2.20347   1
  -2   2 -21 92.4773 4.34232   1
  -2  -2 -21 103.762 3.95677   1
  -2   2  21 93.5912 3.35151   3
   2  -2 -21 94.2067 3.87527   1
   2  -2  21 89.1624 4.46781   1
  -2   2 -21 88.6275 4.33316   2
  -2  -2  21 97.1934 3.97491   4
  -2  -2  21 99.0249 3.99301   1
   2  -2  22 8.54554 1.98364   1
  -2   2  22 14.8658 0.79223   3
  -2  -2  22 15.1785 1.36968   4
  -2  -2  22 14.4351 1.59725   1
   2   2 -22 15.3622 1.78002   2
   2  -2 -22 14.4339 1.39728   1
  -2   2 -22 12.1366 1.65425   2
  -2  -2 -22 16.3355 1.53450   1
  -2  -2  23 42.8365 2.39359   1
  -2  -2  23 40.6300 2.22739   4
   2  -2 -23 39.1971 2.22266   1
   2  -2 -23 40.4149 2.45189   2
   2   2 -23 35.7052 2.63008   2
   2  -2 -24 5.39277 1.16112   1
  -2  -2  24 5.74212 1.50991   1
   2  -2 -24 8.67521 1.42780   2
   2   2 -24 4.60031 1.42123   2
  -2  -2  25 17.4978 2.04286   1
   2   2 -25 20.6016 2.06497   2
   2  -2 -25 18.2866 1.85267   2
  -2  -2  26 3.76171 1.74392   1
   2   2 -26 3.88004 1.51026   2
   2  -2 -26 9.37258 1.52816   2
  -2  -2  27-2.84155 1.95323   1
   2  -2 -27 1.42163 1.19821   2
   2   2 -27-0.37969 1.44240   2
   2  -2 -28 8.93314 1.65618   2
   2   2 -28 6.59738 1.71462   2
   2   2 -29-0.13935 1.50326   2
   2  -2 -29 0.33374 1.39346   2
   2  -2 -30 14.8296 2.07751   2
  -3  -2   0-0.13572 0.37572   2
   3   2   0-1.18875 0.59910   2
  -3   2   0 0.04627 0.14107   2
   3  -2   0 0.58299 0.25478   1
   3  -2  -1 572.644 22.0917   3
   3   2  -1 719.162 22.4644   2
  -3  -2   1 524.370 22.2413   2
  -3   2  -1 672.705 22.0424   1
   3  -2   1 696.152 21.9687   1
   3  -2  -1 707.680 21.9130   1
  -3   2  -1 711.999 21.9362   2
   3  -2   2 76.6688 2.68293   1
  -3  -2   2 78.6974 3.06408   2
   3   2  -2 79.2457 3.09193   2
   3  -2  -2 75.6617 2.80599   3
  -3  -2  -2 61.1949 2.92414   2
  -3   2  -2 75.5548 2.75752   1
   3  -2  -2 76.2657 2.57152   1
  -3   2  -2 77.1288 2.66201   2
  -3  -2   3 493.426 16.1207   2
  -3   2  -3 434.192 15.7622   2
   3  -2   3 486.448 15.7688   1
  -3  -2  -3 485.854 16.1553   2
  -3   2  -3 478.203 15.8505   1
   3  -2  -3 480.868 15.8557   3
   3   2  -3 501.489 16.2107   2
   3  -2  -3 488.491 15.6036   1
   3  -2  -4 63.2848 2.39764   3
   3  -2   4 63.6633 2.35656   1
  -3   2  -4 65.7911 2.36970   2
  -3   2  -4 61.2186 2.42422   1
  -3  -2  -4 58.8183 2.67825   2
  -3  -2   4 66.3652 2.65330   2
   3   2  -4 64.2704 2.70422   2
  -3   2   4 62.9672 2.45401   3
  -3   2  -5 53.8658 2.10455   2
  -3  -2  -5 51.4468 1.97148   3
   3  -2  -5 54.4885 2.09145   3
  -3   2   5 57.9570 2.17819   3
  -3   2  -5 53.8481 2.17193   1
   3  -2   5 54.2688 2.10473   1
  -3  -2   5 57.0035 2.33290   2
   3   2  -5 50.6456 2.35983   2
   3  -2  -6 1303.06 43.0959   3
  -3   2  -6 1310.19 43.1595   2
   3   2  -6 1293.66 43.4599   2
  -3  -2   6 1298.61 43.3346   2
  -3   2  -6 1314.53 43.1780   1
  -3  -2  -6 1367.83 42.9801   3
   3  -2   6 1282.64 43.1013   1
  -3   2   6 1365.03 43.1469   3
   3  -2  -7 2.96716 0.47315   3
  -3  -2  -7 2.30177 0.30029   3
   3  -2  -7 2.50941 0.25347   1
   3  -2   7 2.44071 0.55965   1
  -3  -2   7 1.74071 0.55737   2
   3   2  -7 2.38519 0.61583   2
  -3   2   7 1.90866 0.42819   3
  -3   2  -7 2.37327 0.58301   1
  -3   2  -7 1.81095 0.49672   4
   3  -2   8 461.848 16.7366   1
  -3  -2  -8 498.972 16.4932   3
  -3   2   8 501.776 16.6963   3
  -3  -2   8 501.960 16.9293   2
   3  -2  -8 500.868 16.4235   1
  -3   2  -8 495.085 16.8248   1
  -3   2  -8 497.835 16.9351   4
   3   2  -8 512.003 17.1419   2
   3  -2  -8 588.297 16.7453   3
   3   2  -9 8.08136 0.87680   2
   3  -2  -9 6.84573 0.57618   3
  -3  -2  -9 6.30574 0.40982   3
  -3  -2   9 5.98959 0.76475   2
  -3   2  -9 6.83136 0.79711   1
   3  -2  -9 7.49071 0.42754   1
  -3   2  -9 6.28968 0.72141   4
  -3   2   9 7.27483 0.60941   3
   3  -2 -10 0.62076 0.36817   3
  -3   2  10 1.14637 0.37829   3
  -3   2 -10 0.62436 0.47798   4
   3   2 -10 0.89392 0.58219   2
  -3  -2  10 1.47450 0.54105   2
  -3   2 -10 2.84566 0.70704   1
   3  -2 -10 1.73663 0.30273   1
  -3  -2  11 80.2405 3.17561   2
  -3   2  11 75.4994 2.85245   3
   3   2 -11 74.3835 3.35819   2
  -3   2 -11 75.4336 3.13646   4
   3  -2 -11 76.7364 2.70113   1
  -3  -2  11 77.7029 3.07344   1
   3   2 -12 26.8800 1.67783   2
  -3  -2  12 25.3407 1.49392   2
  -3   2  12 26.1632 1.20393   3
  -3  -2  12 22.8545 1.38502   1
  -3   2 -12 26.5172 1.47314   4
   3  -2 -12 25.6519 1.10532   1
  -3  -2  13 226.923 7.75201   1
   3   2 -13 229.765 8.21612   2
  -3   2  13 215.873 7.51545   3
   3  -2 -13 213.719 7.44231   1
  -3   2 -13 235.259 7.90114   4
  -3  -2 -14 18.6829 1.63226   1
  -3   2  14 19.1264 1.02612   3
  -3  -2  14 19.6748 1.25642   1
   3  -2  14 20.5889 1.49040   1
   3   2 -14 21.1469 1.53890   2
  -3   2 -14 20.4685 1.39559   2
  -3   2 -14 18.6756 1.26345   4
   3  -2 -14 19.5630 1.02296   1
   3  -2  15 30.1309 1.86409   1
  -3  -2  15 27.4737 1.50610   1
   3  -2 -15 30.9302 1.40903   1
  -3   2  15 29.9039 1.36000   3
  -3   2 -15 31.9395 1.81654   2
  -3   2 -15 27.1829 1.77305   1
   3   2 -15 30.2361 1.91736   2
  -3  -2 -15 28.6808 1.97593   1
   3   2 -16 121.881 5.02359   2
   3  -2 -16 117.219 4.30170   1
  -3   2 -16 130.676 4.88298   2
  -3  -2  16 115.329 4.42915   1
  -3   2 -16 120.474 4.76935   1
  -3   2  16 114.115 4.22483   3
   3  -2  16 117.820 4.85832   1
  -3  -2 -16 125.744 4.80418   1
   3   2 -17 97.9232 4.14197   2
  -3   2 -17 87.1848 3.91044   2
   3  -2 -17 91.4816 3.41387   1
  -3   2 -17 86.4255 3.81917   1
   3  -2  17 82.9891 3.93670   1
  -3   2  17 84.3014 3.24157   3
  -3  -2 -17 91.4639 3.81758   1
  -3  -2  17 90.4996 3.51043   1
   3  -2  18-1.41282 1.42932   1
  -3   2 -18-0.36902 1.16955   1
  -3  -2  18 0.64786 0.84847   1
  -3   2  18 0.31441 0.47431   3
  -3   2 -18 1.65265 0.90602   2
  -3  -2 -18 0.79607 1.09251   1
   3   2 -18 0.08384 0.81977   2
   3  -2 -18-0.10197 0.74881   1
   3  -2 -19 118.456 4.96010   2
   3  -2 -19 122.491 4.63285   1
   3   2 -19 114.751 5.26175   2
  -3   2 -19 125.414 5.17107   2
  -3   2 -19 123.662 5.10996   1
  -3  -2  19 126.172 4.69989   1
  -3   2  19 123.068 4.37972   3
   3  -2  19 114.908 5.25240   1
  -3  -2 -19 130.356 4.90563   1
  -3  -2  20 3.99254 1.05515   1
  -3   2 -20 1.38245 1.31012   1
   3  -2 -20 0.49388 0.89987   1
  -3   2  20 1.71358 0.57225   3
  -3  -2 -20 3.71435 1.20687   1
   3  -2 -20 2.16666 1.00909   2
   3  -2  20-0.58433 1.82002   1
  -3   2 -20 1.95049 1.07226   2
   3   2 -20 2.04615 1.05318   2
   3  -2 -21 33.9516 2.21531   2
  -3  -2  21 33.6875 1.96899   1
   3  -2 -21 31.1066 1.90118   1
  -3   2  21 32.1334 1.49786   3
  -3  -2 -21 35.1219 2.08797   1
  -3   2 -21 31.6143 2.30252   2
   3   2 -21 36.8020 2.43476   2
   3  -2 -22 3.69138 1.15630   2
  -3   2 -22 3.03475 1.20923   2
  -3   2  22 1.32650 0.49899   3
   3   2 -22 3.60110 1.19267   2
  -3  -2  22 1.88698 1.13905   1
   3  -2 -22 0.63533 1.03112   1
  -3  -2  23 2.51941 0.89598   4
   3  -2 -23 2.54447 1.09851   1
   3  -2 -23 4.43100 1.23556   2
  -3  -2  23 5.71016 1.34197   1
   3   2 -23 5.51311 1.34176   2
  -3   2 -23 4.55138 1.28546   2
  -3  -2  24 2.31714 1.39563   1
  -3   2 -24 0.61457 1.21497   2
   3   2 -24 1.93473 1.27257   2
   3  -2 -24 3.48060 1.21800   2
   3  -2 -25 0.64399 1.08277   2
  -3   2 -25 2.45874 1.26719   2
  -3  -2  25 1.30620 1.54894   1
   3   2 -25 2.38384 1.29259   2
   3  -2 -26 1.06475 1.18412   2
   3   2 -26-0.25108 1.21413   2
  -3   2 -26-1.34662 1.34386   2
  -3  -2  26-1.91622 1.69392   1
  -3  -2  27-1.29045 1.88739   1
   3  -2 -27 2.63484 1.31137   2
   3   2 -27 2.10532 1.39449   2
  -3   2 -27 0.94296 1.34393   2
   3  -2 -28 10.1403 1.71820   2
  -3   2 -28 11.3888 1.88423   2
   3   2 -28 9.38311 1.94701   2
   3  -2 -29 20.0204 2.14514   2
   3   2 -29 18.0468 2.35304   2
   3  -2 -30 1.89417 1.43424   2
  -4  -2   0 20.8458 1.25160   2
   4   2   0 24.3343 1.37775   2
  -4   2   0 21.5012 0.98067   1
   4  -2   0 23.0159 0.96355   1
   4  -2  -1 72.4732 2.39588   1
  -4  -2   1 67.0778 2.83050   2
   4  -2  -1 62.7616 2.61041   3
   4   2  -1 63.3869 2.78548   2
  -4   2  -1 69.3392 2.48655   1
   4  -2   1 70.7195 2.46652   1
  -4  -2  -1 56.6291 2.68498   2
   4   2   1 70.5673 2.87577   2
  -4   2   1 62.6945 2.40845   1
  -4   2  -1 73.1492 2.37028   2
  -4  -2  -2 1254.19 41.9553   3
  -4  -2   2 1333.17 42.3174   2
   4   2  -2 1359.16 42.3945   2
  -4   2  -2 1320.46 41.8761   1
  -4   2   2 1344.10 42.1095   3
  -4  -2  -2 1234.13 42.2207   2
   4  -2   2 1214.61 42.0644   3
   4  -2   2 1271.96 41.8634   1
   4  -2  -2 1291.01 41.7261   1
   4  -2  -2 1270.77 42.0096   3
  -4  -2   3 10.3985 0.91973   2
  -4  -2  -3 11.1347 0.68492   3
   4  -2  -3 10.4610 0.74827   3
  -4  -2  -3 9.80439 0.92608   2
  -4   2  -3 11.6576 0.73839   1
   4  -2   3 13.0168 0.86437   3
  -4   2   3 11.9819 0.84062   3
   4   2  -3 10.4227 0.92128   2
   4  -2   3 9.83056 0.68348   1
  -4  -2  -4 55.6762 2.18969   3
   4  -2   4 56.0939 2.24745   1
  -4   2  -4 53.0927 2.23672   1
   4   2  -4 59.5274 2.61721   2
  -4  -2  -4 63.7576 2.68605   2
  -4  -2   4 61.6552 2.55667   2
  -4   2   4 62.3291 2.41661   3
   4  -2   4 59.3135 2.41037   3
   4  -2  -4 60.1783 2.31182   3
  -4   2   5 68.3633 2.66343   3
  -4   2  -5 62.7992 2.56782   1
  -4  -2  -5 71.5470 2.52185   3
   4   2  -5 67.3453 2.92092   2
   4  -2  -5 66.1553 2.59870   3
   4  -2  -5 66.7876 2.32552   2
  -4  -2   5 66.6850 2.81114   2
   4  -2   5 66.1291 2.59064   1
  -4  -2  -6 372.779 12.7715   3
  -4   2   6 408.089 13.0037   3
   4  -2  -6 391.701 12.6989   2
   4  -2  -6 408.801 12.9355   3
  -4  -2   6 385.339 13.1557   2
   4  -2   6 369.095 12.9325   1
  -4   2  -6 378.397 12.9087   1
   4   2  -6 375.201 13.2818   2
  -4   2  -7 115.485 4.27023   1
  -4  -2  -7 116.706 4.08139   3
  -4  -2   7 114.100 4.43088   2
   4  -2  -7 111.438 4.05752   2
  -4   2   7 122.145 4.29774   3
   4  -2   7 119.220 4.32699   1
   4   2  -7 116.587 4.60306   2
   4  -2  -7 126.866 4.26200   3
  -4  -2  -8 15.6415 0.81314   3
   4  -2   8 15.6856 1.14682   1
   4  -2  -8 17.2658 0.85714   2
  -4   2   8 16.9459 0.99627   3
   4  -2  -8 19.5237 1.05853   3
   4   2  -8 19.1299 1.30706   2
  -4   2  -8 14.0691 1.03676   1
  -4  -2   8 14.7959 1.09377   2
  -4   2  -9 63.4201 2.67157   1
   4  -2   9 64.9253 2.74182   1
  -4   2   9 69.4331 2.59827   3
   4   2  -9 66.4812 2.97794   2
   4  -2  -9 66.4531 2.48157   2
  -4  -2   9 59.6631 2.71903   2
   4  -2  -9 67.1242 2.54606   3
  -4  -2  -9 62.2071 2.36779   3
  -4   2  -9 64.5907 2.76490   4
   4  -2  10 2.60810 0.83623   1
  -4   2 -10 4.20670 0.73506   1
  -4   2  10 2.76815 0.51550   3
  -4  -2  10 2.22173 0.59796   2
   4  -2 -10 2.36224 0.45862   2
   4   2 -10 3.07163 0.73208   2
   4  -2 -10 2.77344 0.50591   3
  -4   2 -10 1.58286 0.57224   4
  -4  -2 -10 2.26051 0.35656   3
   4  -2  11 4.93442 0.95397   1
   4   2 -11 7.10625 0.94034   2
   4  -2 -11 7.05183 0.65043   2
  -4   2  11 7.73044 0.69259   3
  -4   2 -11 6.10465 0.85110   1
  -4  -2  11 6.80599 0.79694   2
  -4   2 -11 6.48374 0.78624   4
  -4   2  12 25.0742 1.28815   3
  -4   2 -12 27.0198 1.53091   1
  -4  -2  12 25.3524 1.45708   1
   4  -2 -12 25.1971 1.11630   1
   4  -2 -12 26.0633 1.34018   2
  -4  -2  12 25.9901 1.52135   2
  -4   2 -12 27.3165 1.54805   4
   4   2 -12 24.5372 1.68586   2
  -4  -2  13 75.0469 3.28281   2
   4  -2 -13 80.2472 2.89105   1
   4   2 -13 84.2435 3.64309   2
   4  -2 -13 82.0476 3.18687   2
  -4  -2  13 78.0579 3.19009   1
  -4   2  13 77.6252 3.03470   3
  -4   2 -13 78.5735 3.33303   4
  -4   2  14 16.0725 1.00916   3
   4  -2 -14 17.0720 0.95326   1
  -4   2 -14 17.8592 1.25999   4
  -4  -2 -14 13.3521 1.65857   1
  -4  -2  14 16.1425 1.20584   1
  -4  -2 -14 17.3795 0.78575   4
   4   2 -14 17.5152 1.47049   2
   4  -2 -14 17.6966 1.14852   2
  -4  -2  15 135.426 4.97063   1
  -4   2 -15 139.897 5.20094   4
  -4   2  15 135.688 4.83997   3
   4  -2 -15 136.768 4.79122   1
  -4  -2 -15 134.462 4.51510   4
   4   2 -15 146.808 5.61670   2
  -4  -2 -15 139.694 5.49396   1
   4  -2 -15 115.441 5.00205   2
  -4   2  16 1.85115 0.57744   3
   4  -2 -16 0.47302 0.62222   1
   4  -2 -16 1.36518 0.73014   2
  -4   2 -16 1.70476 0.68792   4
   4   2 -16 1.46051 0.86060   2
  -4  -2 -16 0.78101 1.32550   1
   4  -2  16 0.57213 1.38765   1
  -4  -2  16 1.58317 0.76966   1
  -4   2  17 31.5920 1.53644   3
  -4   2 -17 30.3373 2.03365   1
  -4  -2 -17 32.5264 2.18112   1
  -4  -2  17 33.3139 1.72582   1
   4  -2 -17 32.7155 1.61500   1
   4  -2 -17 31.9234 1.86582   2
   4   2 -17 31.2240 2.20702   2
   4  -2  17 29.0394 2.29401   1
  -4   2  18 0.39722 0.56060   3
  -4   2 -18 2.92418 1.04417   2
  -4  -2  18 2.44091 0.87565   1
   4   2 -18 0.26783 1.02245   2
  -4  -2 -18 0.72897 1.29283   1
   4  -2 -18 3.15208 0.90229   2
  -4   2 -18 0.73835 1.07447   1
   4   2 -19 51.5196 2.94745   2
  -4   2  19 48.7118 2.12089   3
  -4   2 -19 55.1521 2.82523   2
  -4  -2  19 47.7611 2.32200   1
  -4   2 -19 48.4729 2.75087   1
  -4  -2 -19 57.3072 2.81056   1
   4  -2 -19 42.9890 2.50966   2
  -4   2  20 157.190 5.76568   3
  -4  -2  20 163.629 5.99442   1
  -4   2 -20 163.256 6.52124   2
   4   2 -20 165.010 6.80198   2
   4  -2 -20 165.401 6.37624   2
  -4  -2 -20 168.641 6.28358   1
  -4   2  21 25.0987 1.36000   3
   4  -2 -21 25.1771 1.86758   2
  -4  -2  21 27.2702 1.73959   1
  -4   2 -21 25.0375 2.00448   2
   4   2 -21 29.2185 2.23701   2
  -4   2  22 11.9212 0.93762   3
   4  -2 -22 12.2286 1.45793   2
  -4   2 -22 14.8981 1.68598   2
   4   2 -22 11.4200 1.61471   2
  -4  -2  22 15.1077 1.38553   1
   4  -2 -23 1.72049 1.05853   2
  -4   2 -23 2.24620 1.19237   2
  -4  -2  23 2.29564 1.19228   1
   4   2 -23 2.25853 1.28360   2
  -4  -2  24 4.73986 1.36207   1
  -4   2 -24 4.76884 1.38997   2
   4  -2 -24 4.35069 1.25702   2
   4   2 -24 4.74126 1.42211   2
   4   2 -25 4.21205 1.40827   2
  -4  -2  25 3.27648 1.31358   1
  -4   2 -25 6.00060 1.59914   2
   4  -2 -25 5.26329 1.36223   2
  -4   2 -26 6.43349 1.63218   2
  -4  -2  26 3.76842 1.51214   1
   4  -2 -26 3.23515 1.27478   2
   4   2 -26 3.51257 1.52924   2
   4  -2 -27 1.03741 1.32505   2
  -4  -2  27-2.71765 1.77015   1
   4   2 -27-0.54618 1.38491   2
  -4   2 -27 0.35908 1.27384   2
  -4   2 -28 6.13963 1.71310   2
  -4  -2  28 2.66461 1.89219   1
   4  -2 -28 5.00662 1.59822   2
   4   2 -28 8.55771 1.92036   2
   4  -2 -29 3.54481 1.56874   2
   4   2 -29 4.32237 1.97314   2
   4  -2 -30 1.08678 1.48770   2
  -5  -2   0 0.38686 0.44896   3
  -5   2   0 0.30255 0.33625   1
   5   2   0 0.04882 0.53367   2
  -5  -2   0 0.04101 0.46365   2
   5   2  -1 0.46573 0.56849   2
  -5   2  -1 0.85304 0.39531   1
  -5   2   1 0.87994 0.51039   3
  -5  -2  -1-0.40249 0.49276   2
  -5  -2   1 0.48503 0.57244   2
  -5  -2  -1 0.85343 0.39282   3
  -5  -2   1 0.68730 0.42774   3
  -5   2   1 0.80417 0.29485   1
   5   2   1 0.57920 0.52109   2
  -5  -2  -2 14.0536 0.87451   3
   5  -2  -2 15.5903 0.96737   3
   5  -2   2 12.2936 0.97960   1
  -5  -2  -2 11.9949 1.04049   2
  -5   2   2 16.9120 1.09336   3
   5  -2   2 12.7712 0.93968   3
  -5  -2   2 13.3403 1.08472   2
  -5   2   2 13.9415 0.66005   1
   5   2  -2 13.3316 1.07901   2
  -5   2  -2 14.0354 0.79258   1
  -5  -2   3 1613.11 51.4049   2
   5   2  -3 1604.26 51.5045   2
  -5  -2  -3 1532.34 51.0355   3
   5  -2  -3 1621.76 51.1264   3
  -5  -2  -3 1537.41 51.4309   2
   5  -2   3 1579.11 51.1193   1
   5  -2   3 1570.13 51.1941   3
  -5   2  -3 1523.53 50.9361   1
  -5   2  -4 161.035 5.80873   1
   5   2  -4 162.924 6.26077   2
   5  -2   4 162.974 5.99591   1
  -5   2   4 173.061 6.06955   3
   5  -2   4 166.814 6.02217   3
  -5  -2  -4 175.098 6.33450   2
   5  -2  -4 168.666 5.95140   3
  -5  -2  -4 178.428 5.92147   3
  -5  -2   4 170.951 6.19756   2
   5  -2  -5 57.8922 2.12112   2
  -5  -2  -5 57.7673 2.33540   3
   5   2  -5 64.1057 2.83077   2
   5  -2   5 56.8234 2.57921   1
  -5  -2  -5 69.3386 2.92481   2
  -5   2  -5 61.7680 2.39241   1
  -5   2   5 64.3819 2.57876   3
  -5  -2   5 62.6956 2.69065   2
   5  -2  -5 64.0034 2.50515   3
   5  -2   5 59.3734 2.53461   3
  -5  -2  -6 172.153 6.04971   3
   5  -2   6 169.374 6.33074   1
  -5   2  -6 174.366 6.12517   1
  -5   2   6 187.327 6.30654   3
   5  -2  -6 180.611 6.21822   3
  -5  -2   6 174.535 6.40125   2
   5  -2  -6 173.589 5.90988   2
   5   2  -6 175.529 6.57946   2
   5   2  -7 144.832 5.60029   2
   5  -2   7 136.547 5.36345   1
  -5   2   7 155.775 5.29858   3
   5  -2  -7 156.711 5.25531   3
  -5  -2  -7 139.355 5.02961   3
   5  -2  -7 140.714 4.96072   2
  -5  -2   7 142.882 5.38168   2
  -5   2  -7 137.135 5.14817   1
   5  -2   7 154.323 5.35858   3
  -5  -2   8 15.8606 1.10322   2
  -5   2  -8 16.6455 1.07140   1
  -5   2   8 15.3643 1.02022   3
   5  -2   8 12.0404 1.23560   1
   5  -2  -8 15.2722 0.83211   2
   5  -2  -8 16.3234 1.02623   3
   5  -2   8 15.7585 1.14010   3
  -5  -2  -8 15.5726 0.85266   3
   5   2  -8 14.8187 1.19503   2
   5  -2  -9 18.2167 1.07857   3
  -5  -2  -9 17.1134 0.91599   3
   5  -2   9 14.3890 1.36914   1
   5   2  -9 16.8932 1.37248   2
   5  -2   9 16.2097 1.16677   3
   5  -2  -9 17.0374 0.92622   2
  -5  -2   9 15.9014 1.19963   2
  -5   2   9 17.0788 1.08290   3
  -5   2  -9 18.2727 1.16254   1
   5  -2 -10 318.125 10.5017   3
   5   2 -10 312.900 11.0306   2
   5  -2  10 305.977 10.8523   1
  -5  -2 -10 300.588 10.3219   3
  -5  -2  10 310.607 10.7080   2
   5  -2 -10 308.150 10.4020   2
  -5   2  10 306.869 10.5277   3
   5  -2  10 312.358 10.6174   3
  -5   2 -10 301.042 10.5498   1
   5  -2 -11-0.50480 0.40806   2
  -5   2 -11 0.34504 0.63375   1
   5  -2  11 0.04044 0.61694   3
   5  -2  11-1.16810 1.09290   1
  -5   2  11 0.10473 0.52298   3
   5   2 -11 0.41445 0.62978   2
  -5  -2 -11 0.27369 0.38483   3
  -5   2 -11 0.20451 0.56852   4
   5  -2 -11-0.32833 0.55197   3
  -5  -2  11 0.14250 0.59696   2
  -5   2  12-0.06968 0.49847   3
  -5  -2  12 0.29190 0.52949   2
  -5   2 -12 0.49518 0.73820   1
   5   2 -12-0.07266 0.72190   2
   5  -2 -12 0.07042 0.42919   2
  -5   2 -12-0.26064 0.56734   4
   5  -2  12-1.31425 1.16935   1
  -5   2 -13 33.6877 1.90853   4
  -5   2  13 33.8170 1.67599   3
  -5   2 -13 36.1780 1.89444   1
  -5  -2  13 34.3563 1.78595   1
  -5  -2  13 35.7469 1.89589   2
   5  -2 -13 35.3985 1.74149   2
   5   2 -13 36.6857 2.19536   2
  -5   2 -14 82.4337 3.51374   1
  -5  -2  14 87.9372 3.56353   2
   5   2 -14 85.4181 3.87793   2
  -5  -2  14 81.4527 3.35970   1
   5  -2 -14 85.9888 3.41903   2
  -5   2  14 81.4238 3.27538   3
  -5   2 -14 84.3829 3.61171   4
  -5  -2 -15 76.9489 3.69914   1
  -5   2 -15 71.1974 3.29094   1
  -5   2  15 73.0940 2.98176   3
  -5   2 -15 76.8473 3.30312   4
  -5  -2  15 71.9838 3.07339   1
   5   2 -15 78.0935 3.66157   2
   5  -2 -15 76.4902 3.16272   2
  -5  -2  16 138.685 5.07766   1
   5   2 -16 138.596 5.74843   2
  -5  -2 -16 148.837 5.66155   1
  -5   2  16 136.072 5.00348   3
  -5  -2 -16 129.635 4.70112   4
   5  -2 -16 136.366 5.20373   2
  -5   2 -16 142.070 5.35198   4
  -5  -2  17 25.2823 1.49171   1
  -5   2  17 21.5146 1.36494   3
  -5  -2 -17 23.0702 1.03248   4
  -5   2 -17 25.7506 1.66014   4
   5  -2 -17 24.9196 1.62348   2
  -5  -2 -17 26.6341 2.09206   1
   5  -2 -18 367.794 13.2250   2
  -5   2  18 363.876 12.8666   3
  -5  -2 -18 389.226 13.3843   1
   5  -2  18 381.966 13.0109   3
   5   2 -18 393.014 13.8067   2
  -5   2 -18 397.315 13.2617   4
  -5  -2  18 379.411 12.9084   1
  -5  -2 -19 56.3254 3.09406   1
   5  -2 -19 62.2086 2.95597   2
   5  -2  19 57.8732 2.67226   3
  -5  -2  19 61.1694 2.64374   1
   5   2 -19 58.6367 3.32409   2
  -5   2  19 57.7634 2.54240   3
  -5   2  20 0.18960 0.65715   3
   5  -2  20 0.36858 0.83223   3
  -5  -2  20 0.11930 0.91906   1
   5   2 -20-0.51018 1.12505   2
   5  -2 -20 1.03325 0.91822   2
   5   2 -21 4.47052 1.23620   2
  -5  -2  21 4.75462 1.08124   1
  -5   2  21 4.07082 0.76311   3
   5  -2  21 4.47750 0.95020   3
   5  -2 -21 4.55907 1.12134   2
  -5   2 -21 5.69880 1.33272   2
  -5   2  22-0.15248 0.64788   3
   5   2 -22-0.33515 1.12156   2
   5  -2 -22-0.54881 1.01719   2
  -5   2 -22 1.40880 1.11236   2
  -5  -2  22 1.15922 1.06391   1
  -5  -2  23 17.1558 1.40542   3
   5   2 -23 25.9154 2.31149   2
  -5   2 -23 25.4655 2.16079   2
   5  -2 -23 20.1146 1.79910   2
  -5  -2  23 25.7028 1.71340   1
   5   2 -24 4.51535 1.43326   2
  -5   2 -24 4.81902 1.35926   2
   5  -2 -24 4.35927 1.21806   2
  -5  -2  24 3.76126 1.27900   1
  -5  -2  24 1.91135 0.78824   3
  -5  -2  25 2.96171 0.80750   3
   5   2 -25 1.91485 1.41677   2
  -5  -2  25 3.16606 1.39211   1
   5  -2 -25 2.81992 1.33455   2
  -5   2 -25 4.09562 1.47428   2
  -5   2 -26 16.6405 2.01102   2
  -5  -2  26 11.3570 1.72441   1
   5  -2 -26 10.5739 1.69889   2
   5   2 -26 15.3648 2.06344   2
   5   2 -27-0.13988 1.34547   2
  -5   2 -27 2.45445 1.59743   2
   5  -2 -27 1.05857 1.24948   2
   5  -2 -28 0.22384 1.42044   2
   5   2 -28 1.16513 1.75038   2
   5   2 -29 0.91372 1.64282   2
   5  -2 -29-0.47473 1.50128   2
  -6  -2   0 1.36106 0.48374   3
   6   2   0 0.54672 0.57805   2
  -6  -2   0 1.12201 0.54491   2
  -6   2   0 1.79353 0.40927   1
  -6  -2  -1 72.5189 2.86970   3
  -6   2   1 69.6583 3.06341   3
  -6  -2  -1 61.4606 2.94883   2
   6   2  -1 76.6084 3.20886   2
  -6   2   1 73.8975 2.56325   1
  -6  -2   1 67.8231 3.02317   2
  -6   2  -1 75.4143 2.64504   1
  -6  -2   1 71.8407 2.89052   3
  -6  -2   2 197.059 7.08512   3
  -6  -2   2 197.516 7.29639   2
  -6   2   2 200.396 6.69804   1
  -6  -2  -2 161.710 7.07530   2
  -6  -2  -2 220.146 7.12029   3
   6  -2   2 206.129 7.12748   3
   6  -2  -2 210.012 7.10798   3
   6   2  -2 203.506 7.43481   2
  -6   2  -2 199.063 6.82918   1
  -6   2   2 233.364 7.36473   3
  -6  -2  -3 49.0136 2.09586   3
  -6   2   3 55.2677 2.37344   3
  -6   2   3 46.5368 1.76725   1
  -6  -2   3 50.1537 2.37705   2
  -6   2  -3 51.0066 1.99249   1
   6  -2   3 52.5276 2.23487   3
  -6  -2  -3 45.5774 2.38555   2
   6  -2  -3 53.5299 2.21493   3
   6   2  -3 48.0255 2.40548   2
  -6  -2   4 44.1128 2.22173   2
  -6   2   4 47.5024 2.16067   3
   6  -2  -4 44.8652 2.03234   3
   6   2  -4 45.6098 2.31556   2
  -6   2  -4 45.4040 1.87627   1
  -6  -2  -4 42.5249 1.92446   3
   6  -2   4 45.3075 2.07819   3
  -6  -2  -4 45.7046 2.37170   2
   6   2  -5 550.873 18.3255   2
  -6  -2   5 533.870 18.1808   2
  -6   2  -5 534.744 17.7452   1
  -6  -2  -5 532.143 17.8009   3
  -6   2   5 567.755 18.0645   3
   6  -2  -5 517.352 17.4661   2
   6  -2  -5 550.903 17.9372   3
  -6  -2  -5 565.468 18.4139   2
   6  -2   5 552.981 17.9799   3
  -6  -2  -6 8.79983 1.13654   2
   6  -2  -6 8.86022 0.86833   3
  -6  -2   6 8.94719 0.96271   2
  -6  -2  -6 7.78781 0.70263   3
   6  -2  -6 8.95164 0.53751   2
   6   2  -6 7.40107 0.97766   2
   6  -2   6 8.29479 0.88724   3
  -6  -2   6 7.92762 0.85835   3
  -6   2  -6 8.28430 0.80099   1
  -6   2   6 7.50774 0.85933   3
  -6   2   7 100.233 3.81040   3
   6  -2  -7 115.869 3.88491   3
  -6  -2  -7 87.5286 3.53920   3
   6  -2  -7 92.1724 3.42119   2
  -6  -2   7 93.2425 3.87273   2
  -6   2  -7 97.0229 3.62665   1
   6  -2   7 101.656 3.80385   3
   6   2  -7 93.7282 4.07122   2
   6   2  -8 114.629 4.67165   2
  -6   2   8 111.332 4.27528   3
  -6  -2   8 109.524 4.36718   2
  -6  -2  -8 104.671 4.03878   3
   6  -2  -8 117.791 4.24819   3
   6  -2   8 112.554 4.28708   3
   6  -2  -8 112.811 4.00448   2
  -6   2  -8 112.036 4.16849   1
   6  -2  -9 0.27940 0.35461   2
  -6  -2  -9 0.17018 0.43945   3
  -6   2   9 0.04083 0.51649   3
   6  -2   9 0.16929 0.61921   3
  -6  -2   9-0.29295 0.65463   2
   6  -2  -9-0.29972 0.55343   3
  -6   2  -9 1.04879 0.66955   1
   6   2  -9 0.27565 0.68827   2
  -6   2  10 2.00470 0.60969   3
   6  -2 -10 2.28993 0.49055   2
  -6  -2 -10 2.75186 0.50997   3
  -6  -2  10 1.78594 0.68882   2
   6   2 -10 2.40137 0.80251   2
   6  -2  10 2.23621 0.70870   3
  -6   2 -10 3.00881 0.77572   1
   6  -2 -10 3.58530 0.66129   3
   6  -2  11 0.78613 0.71115   3
  -6   2 -11 1.24775 0.74669   1
   6  -2 -11 0.34782 0.44606   2
   6  -2 -11 0.62308 0.60622   3
  -6   2  11 0.53153 0.55638   3
  -6  -2  11 0.55034 0.58844   2
   6   2 -11 0.51439 0.70293   2
  -6   2 -12 18.7110 1.30805   1
  -6   2  12 16.8080 1.13564   3
   6   2 -12 14.4577 1.40890   2
   6  -2  12 17.7416 1.25302   3
  -6  -2  12 15.8975 1.23763   2
   6  -2 -12 16.0378 1.06598   2
   6   2 -13 5.91352 1.07512   2
  -6   2 -13 9.44102 1.08469   1
   6  -2 -13 8.26962 0.83409   2
  -6   2 -13 7.27692 1.03423   4
   6  -2  13 8.66648 1.02983   3
  -6  -2  13 9.08317 1.02736   2
  -6   2  13 7.69723 0.85623   3
  -6  -2  14 3.58103 0.86563   1
  -6   2  14 5.07788 0.74806   3
  -6   2 -14 4.63860 0.94727   4
  -6  -2  14 6.90646 0.96232   2
   6   2 -14 7.20406 1.17429   2
   6  -2 -14 4.08037 0.77216   2
   6  -2  14 6.97997 0.96757   3
  -6   2 -14 6.91160 1.10633   1
   6  -2  15 1.56679 0.86517   3
  -6   2 -15 0.66888 0.82495   4
  -6  -2  15-0.28123 0.83558   1
  -6   2  15 0.62658 0.72796   3
  -6  -2 -15-2.85682 1.75436   1
  -6  -2  15 4.08968 0.94990   2
   6   2 -15 0.87433 1.05101   2
   6  -2 -15-0.19580 0.78454   2
  -6   2 -15 1.20108 1.02969   1
   6  -2  16 436.596 14.3205   3
  -6   2 -16 419.070 14.4911   1
  -6  -2 -16 429.814 14.7918   1
  -6   2  16 396.198 14.1774   3
  -6  -2  16 418.037 14.1757   1
   6  -2 -16 400.893 14.3625   2
   6   2 -16 427.996 15.0265   2
  -6   2 -16 432.913 14.5725   4
  -6  -2  17 187.246 6.82877   1
  -6   2 -17 193.842 7.22604   4
  -6   2  17 192.947 6.91093   3
  -6  -2 -17 200.095 7.46381   1
   6   2 -17 193.843 7.68177   2
  -6  -2 -17 183.435 6.59644   4
  -6   2 -17 194.575 7.26101   1
   6  -2  17 197.303 6.98830   3
  -6   2  18 60.4646 2.71053   3
  -6  -2  18 60.8678 2.65540   1
  -6   2 -18 65.3790 3.01768   4
  -6  -2  18 60.1073 2.86756   3
   6  -2  18 61.3330 2.76138   3
   6   2 -18 64.7183 3.44119   2
  -6  -2 -18 58.2834 2.32473   4
  -6  -2  19-0.21761 0.81502   3
  -6  -2  19 2.10000 0.89940   1
  -6   2  19 0.08877 0.78237   3
  -6  -2 -19-0.19455 0.39048   4
   6  -2  19 0.18930 0.83418   3
   6  -2 -19 0.99479 0.87624   2
  -6   2 -19 0.12730 0.86805   4
   6   2 -19 0.91051 1.12496   2
  -6  -2  20 18.0738 1.47226   3
   6  -2  20 20.5422 1.43230   3
  -6   2 -20 18.5819 1.53530   4
   6  -2 -20 21.1256 1.69499   2
  -6   2  20 20.6373 1.44213   3
  -6  -2  20 23.0471 1.43798   1
   6   2 -20 19.1494 1.91632   2
  -6   2  21 4.28068 0.86344   3
   6  -2  21 4.60458 0.98734   3
   6   2 -21 4.72806 1.35309   2
  -6  -2  21 3.88077 0.97610   3
  -6  -2  21 5.82089 1.09243   1
  -6  -2  22 14.0827 1.32762   1
  -6   2 -22 18.8848 1.87544   2
  -6   2  22 12.5783 1.16831   3
  -6  -2  22 11.3749 1.18230   3
  -6   2 -23 1.83263 1.27121   2
   6  -2 -23-0.51660 1.12753   2
  -6  -2  23 1.73136 1.07842   1
  -6  -2  23 0.20672 0.76908   3
  -6   2 -24 3.96694 1.44333   2
  -6  -2  24 1.71158 0.80793   3
   6  -2 -24 1.82457 1.23570   2
  -6  -2  24 2.33967 1.15035   1
  -6   2 -25 6.31282 1.62876   2
  -6  -2  25 3.21272 0.89667   3
   6  -2 -25 4.29335 1.43177   2
   6   2 -25 0.91797 1.38063   2
  -6   2 -26 2.14477 1.52783   2
   6  -2 -26 0.62039 1.37546   2
   6   2 -26 3.01087 1.56080   2
   6  -2 -27 4.19957 1.57338   2
  -6   2 -27 6.92223 1.84941   2
   6  -2 -28 4.35554 1.63341   2
   7   2   0 0.11914 0.62220   2
  -7  -2   0-0.30389 0.55449   3
  -7  -2   0-0.29752 0.65708   2
  -7   2   0 0.72719 0.41202   1
  -7   2   0 0.01617 0.15018   2
  -7  -2   1 86.0174 3.40446   3
  -7  -2  -1 72.9493 3.40069   2
  -7  -2  -1 93.5468 3.43987   3
   7  -2   1 87.7001 3.38326   3
  -7   2  -1 88.2845 3.07029   1
   7   2  -1 90.1609 3.68717   2
  -7   2   1 88.5093 2.99437   1
  -7   2  -1 75.8119 3.01268   2
  -7  -2   1 76.9571 3.48701   2
  -7  -2  -2 144.769 6.23278   2
  -7  -2   2 167.707 6.19840   3
  -7  -2   2 170.621 6.39250   2
   7  -2  -2 166.572 6.18192   3
   7   2  -2 177.659 6.53801   2
   7  -2   2 183.870 6.25039   3
  -7   2   2 172.523 5.75209   1
  -7   2  -2 178.827 5.91033   1
  -7  -2  -2 168.279 6.13868   3
  -7   2   3 83.1811 2.92353   1
   7  -2  -3 82.9780 3.37630   3
  -7  -2  -3 84.3891 3.32918   3
  -7   2   3 92.2855 3.61770   3
  -7  -2  -3 76.4775 3.54860   2
  -7   2  -3 86.5393 3.15835   1
   7   2  -3 92.7150 3.77190   2
   7  -2   3 86.4343 3.41763   3
  -7  -2   3 82.5063 3.57311   2
  -7  -2  -4 430.389 14.9084   3
  -7   2   4 475.105 15.2128   3
  -7  -2   4 438.645 15.2242   2
   7  -2  -4 453.922 15.0202   3
   7  -2   4 464.860 15.0577   3
  -7   2   4 439.127 14.4812   1
  -7  -2  -4 467.464 15.4477   2
  -7   2  -4 433.497 14.7561   1
   7   2  -4 420.655 15.2534   2
  -7   2  -5 60.5285 2.51150   1
   7   2  -5 63.0787 3.00081   2
   7  -2   5 63.0254 2.70830   3
   7  -2  -5 61.7159 2.69937   3
  -7  -2  -5 72.2550 3.16224   2
  -7  -2  -5 60.3134 2.57307   3
  -7  -2   5 59.8821 2.87110   2
  -7   2   5 64.6083 2.83108   3
  -7  -2   6 18.7435 1.26486   3
  -7  -2  -6 20.6350 1.61730   2
   7  -2   6 19.5606 1.31968   3
   7   2  -6 18.9822 1.47834   2
  -7   2   6 20.3715 1.37837   3
  -7  -2   6 19.2527 1.38637   2
   7  -2  -6 19.1925 0.87609   2
  -7   2  -6 22.0320 1.21342   1
  -7  -2  -6 19.1323 1.15739   3
   7   2  -7 2.99075 0.81951   2
   7  -2  -7 3.01491 0.72516   3
   7  -2   7 2.65459 0.69864   3
  -7   2   7 2.30431 0.73138   3
   7  -2  -7 2.78516 0.38070   2
  -7  -2   7 2.31107 0.72608   2
  -7   2  -7 3.72848 0.69313   1
  -7  -2  -7 2.83928 0.93419   2
  -7  -2   7 2.11280 0.70263   3
  -7  -2  -7 3.00069 0.56658   3
   7  -2  -8 34.4287 1.47458   2
  -7   2  -8 32.2850 1.66319   1
  -7  -2  -8 32.9161 1.58895   3
   7  -2   8 30.6138 1.72538   3
  -7   2   8 31.5605 1.75456   3
  -7  -2   8 32.5228 1.82411   2
  -7  -2   8 32.1731 1.79801   3
   7   2  -8 30.5990 2.02569   2
   7  -2  -8 34.1072 1.74700   3
  -7  -2   9 6.40496 0.89170   2
  -7   2   9 4.46035 0.78618   3
   7   2  -9 5.09630 0.97194   2
   7  -2   9 4.39867 0.80932   3
  -7   2  -9 5.82691 0.88056   1
  -7  -2   9 4.47575 0.81703   3
   7  -2  -9 4.04157 0.75371   3
  -7  -2  -9 4.22353 0.62659   3
   7  -2  -9 4.34919 0.54007   2
   7  -2 -10 2.56755 0.74630   3
   7  -2 -10 2.76994 0.52477   2
   7   2 -10 2.03599 0.86505   2
  -7   2  10 3.38116 0.75842   3
  -7  -2 -10 2.67079 0.60041   3
  -7  -2  10 3.13027 0.75326   3
  -7   2 -10 5.21241 0.90293   1
   7  -2  10 2.87706 0.77372   3
   7  -2 -11 6.94510 0.90077   3
   7  -2  11 7.89992 0.95527   3
  -7  -2  11 6.85846 0.94474   3
  -7  -2  11 6.93137 0.97093   2
   7   2 -11 8.02039 1.19257   2
  -7   2  11 7.75378 0.90063   3
  -7  -2 -11 7.49698 0.80690   3
   7  -2 -11 8.74326 0.78780   2
  -7   2 -11 11.5198 1.11366   1
   7   2 -12 21.8346 1.74526   2
  -7  -2  12 22.0452 1.50954   3
  -7   2  12 22.0799 1.44304   3
  -7   2 -12 22.7585 1.55449   1
   7  -2  12 20.1035 1.40960   3
  -7  -2 -12 20.0527 1.22297   3
  -7  -2  12 20.4311 1.44829   2
   7  -2 -12 20.0960 1.25202   2
  -7  -2  13 62.5812 2.88674   2
  -7  -2  13 64.5916 2.90639   3
  -7   2  13 57.9654 2.74360   3
   7  -2  13 65.4650 2.81464   3
  -7   2 -13 64.6126 2.90285   1
   7  -2 -13 60.7073 2.71164   2
   7   2 -13 61.0814 3.22351   2
  -7   2 -14 62.4564 2.96731   1
  -7   2  14 61.6219 2.79907   3
   7  -2  14 66.2501 2.85613   3
   7  -2 -14 64.3940 2.79674   2
  -7  -2  14 57.1864 2.73277   1
  -7  -2  14 63.3211 2.93632   2
  -7   2 -14 60.4091 2.97777   4
  -7  -2  14 63.8066 2.92469   3
   7   2 -14 61.8506 3.28045   2
  -7   2 -15 155.876 5.97828   1
   7   2 -15 159.550 6.47167   2
   7  -2  15 158.534 5.84064   3
  -7  -2  15 157.344 5.98106   2
  -7   2 -15 153.366 6.06090   4
   7  -2 -15 157.646 5.88341   2
  -7   2  15 147.160 5.78296   3
  -7  -2  15 156.011 5.96945   3
  -7  -2  15 155.115 5.75047   1
   7   2 -16 26.4264 2.11577   2
  -7   2 -16 24.6184 1.90072   1
   7  -2  16 26.9990 1.66483   3
  -7   2 -16 22.3375 1.74466   4
   7  -2 -16 22.9945 1.62461   2
  -7   2  16 23.0345 1.60371   3
  -7  -2  16 20.9610 1.50853   1
  -7  -2  16 23.3994 1.69068   3
  -7  -2  17 227.002 8.50647   3
   7  -2  17 234.620 8.38493   3
   7  -2 -17 239.920 8.58362   2
  -7   2  17 232.082 8.40696   3
  -7   2 -17 233.592 8.68787   4
  -7  -2  17 236.013 8.26276   1
   7   2 -17 237.297 9.14749   2
  -7  -2  18 63.3485 3.04715   3
  -7  -2  18 60.8661 2.72194   1
  -7   2  18 62.2480 2.87777   3
   7  -2  18 63.7767 2.86101   3
   7  -2 -18 65.7292 3.07759   2
  -7   2 -18 66.3817 3.15871   4
   7   2 -18 67.7153 3.60841   2
  -7  -2 -18 59.6667 2.54102   4
  -7  -2  19 48.4702 2.51722   3
  -7   2  19 54.0545 2.48798   3
   7  -2 -19 50.2121 2.63530   2
   7  -2  19 49.3984 2.38260   3
  -7   2 -19 52.7484 2.69239   4
   7   2 -19 50.1195 3.15093   2
  -7  -2  19 52.0490 2.29688   1
  -7  -2 -19 42.6565 1.98076   4
  -7   2 -20-0.47983 0.98086   4
   7  -2 -20 0.58865 0.97520   2
   7  -2  20 0.98086 0.79221   3
  -7   2  20 0.36194 0.83186   3
  -7  -2  20-0.58186 0.99616   3
  -7  -2  20 3.51237 0.90030   1
   7   2 -20-0.88687 1.22764   2
  -7  -2  21 0.23065 0.95526   3
  -7  -2  21 1.21918 0.93268   1
  -7   2  21 1.04038 0.86344   3
   7  -2 -21 0.70820 0.94590   2
  -7   2 -21 0.26561 0.89054   4
   7   2 -21 0.34628 1.23418   2
  -7  -2  22 0.81809 0.99721   1
  -7  -2  22 0.28454 0.89490   3
   7  -2 -22-0.41910 0.97418   2
  -7   2  22-0.10510 0.86041   3
   7   2 -22-0.72068 1.24861   2
  -7  -2  23 3.19154 0.99314   3
  -7   2 -23 6.62773 1.48838   2
   7  -2 -23 3.83680 1.15148   2
  -7  -2  23 4.65340 1.11674   1
   7   2 -23 4.23885 1.43871   2
  -7  -2  24 3.47096 0.96372   3
  -7   2 -24 6.83835 1.56035   2
   7   2 -24 3.89948 1.56862   2
   7  -2 -24 4.90901 1.37512   2
   7   2 -25 1.34890 1.46254   2
  -7   2 -25 2.31715 1.57204   2
  -7  -2  25 0.81998 0.87017   3
   7  -2 -25 3.21728 1.36444   2
  -7   2 -26 19.2066 2.27517   2
   7  -2 -26 13.2787 1.84956   2
   7   2 -26 18.1288 2.22648   2
   7   2 -27 5.12436 1.85942   2
   7   2 -28 1.67740 1.59370   2
  -8  -2   0 161.330 5.81193   3
  -8   2   0 157.245 5.40991   2
  -8  -2   0 140.632 5.85665   2
  -8   2   0 160.192 5.39741   1
  -8  -2  -1 80.1312 2.10145   3
   8  -2   1 84.1103 2.19536   3
  -8   2  -1 76.8079 1.53456   1
  -8  -2   1 83.3302 2.21908   3
   8   2  -1 82.7846 2.55428   2
  -8   2   1 79.5846 1.38167   1
  -8  -2  -1 63.8386 2.10061   2
  -8   2  -1 61.4910 1.29189   2
  -8  -2   1 74.4042 2.26829   2
  -8  -2  -2 69.7602 3.03841   3
  -8  -2   2 71.7970 3.26119   2
  -8  -2   2 82.6585 3.26534   3
   8  -2   2 75.2251 3.12921   3
  -8   2  -2 73.2618 2.82470   2
  -8   2   2 76.3916 3.34606   3
  -8   2  -2 70.6695 2.78276   1
   8   2  -2 73.0097 3.35720   2
  -8   2   2 77.0424 2.65226   1
  -8  -2  -2 62.1441 3.14739   2
  -8  -2   3 0.50939 0.66954   3
   8   2  -3 0.94645 0.76784   2
  -8   2   3 0.81513 0.80331   3
  -8  -2  -3 0.17293 0.58192   3
   8  -2   3 0.64879 0.67689   3
  -8   2  -3 1.54359 0.64824   1
  -8   2   3 1.08607 0.34165   1
  -8  -2   3 1.01544 0.70270   2
  -8  -2  -3-0.17404 0.69268   2
   8  -2  -3 1.29549 0.66585   3
   8  -2  -4 108.450 4.03754   3
   8  -2   4 108.837 4.02029   3
  -8   2   4 108.034 4.16290   3
  -8  -2  -4 104.483 4.32800   2
   8   2  -4 100.069 4.30022   2
  -8   2  -4 100.410 3.69226   1
  -8   2   4 91.2823 3.38635   1
  -8  -2  -4 103.010 3.91965   3
  -8  -2   4 99.1153 4.13980   2
   8  -2   5 80.5796 3.17367   3
   8   2  -5 66.1555 3.27915   2
  -8   2   5 77.5570 3.27715   3
  -8   2  -5 74.1704 2.89683   1
  -8  -2  -5 81.1418 3.59242   2
  -8   2   5 70.5828 2.48611   1
  -8  -2  -5 70.5695 2.98332   3
  -8  -2   5 70.8787 3.26632   2
  -8  -2   6 1.82194 0.74513   2
   8  -2   6 1.89790 0.75715   3
  -8   2   6 2.38525 0.77786   3
   8  -2  -6 1.94791 0.72092   3
   8   2  -6 2.76286 0.87069   2
  -8   2  -6 4.89466 0.74540   1
  -8  -2  -6 2.58879 1.00555   2
  -8  -2  -6 2.71092 0.64981   3
  -8  -2  -7 27.8148 1.61994   3
   8  -2   7 35.7588 1.86313   3
   8   2  -7 34.6771 2.10715   2
  -8   2  -7 35.2353 1.71958   1
  -8  -2  -7 37.8234 2.28079   2
  -8  -2   7 34.3112 1.95817   2
   8  -2  -7 33.0459 1.38420   2
  -8   2   7 32.0848 1.86936   3
   8  -2  -7 31.6150 1.80711   3
  -8  -2   7 34.3360 1.86952   3
   8   2  -8 1.15038 0.83104   2
  -8  -2  -8 0.71572 0.90995   2
   8  -2  -8-0.28920 0.71204   3
   8  -2   8 0.43576 0.73208   3
  -8   2   8-0.54072 0.72079   3
  -8  -2   8 0.05267 0.65762   3
  -8   2  -8 2.64722 0.77629   1
   8  -2  -8-0.07207 0.38571   2
  -8  -2  -8 0.15941 0.55705   3
  -8  -2   8 0.47313 0.73592   2
   8  -2  -9 12.0831 0.85335   2
  -8  -2  -9 12.6650 1.45862   2
   8   2  -9 13.6139 1.41941   2
   8  -2   9 13.8630 1.16237   3
  -8  -2  -9 12.6522 1.01065   3
  -8   2   9 13.4451 1.16819   3
   8  -2  -9 14.2947 1.21190   3
  -8   2  -9 15.0548 1.17766   1
  -8  -2   9 15.1780 1.23096   3
  -8  -2   9 13.0523 1.22373   2
  -8  -2  10 29.1834 1.84990   2
   8  -2 -10 33.5691 1.61670   2
  -8  -2  10 34.5600 1.93214   3
   8   2 -10 33.7739 2.21357   2
   8  -2  10 34.9624 1.88636   3
  -8   2  10 33.2166 1.88589   3
  -8  -2 -10 29.2650 1.66401   3
  -8   2 -10 36.1599 1.85715   1
   8  -2 -10 33.4929 1.86004   3
  -8  -2  11 20.6297 1.49853   3
   8  -2  11 21.1865 1.46110   3
   8   2 -11 21.2185 1.76040   2
  -8  -2  11 18.0329 1.43895   2
  -8  -2 -11 19.1367 1.30947   3
  -8   2  11 18.1107 1.40367   3
  -8   2 -11 24.6504 1.58629   1
   8  -2 -11 19.2027 1.20796   2
   8   2 -12 4.71572 1.13667   2
   8  -2 -12 4.72783 0.74509   2
  -8   2  12 3.91329 0.86769   3
   8  -2  12 3.77921 0.92862   3
  -8  -2 -12 5.54261 0.85898   3
  -8  -2  12 5.90491 0.99858   2
  -8   2 -12 7.79567 1.12767   1
  -8  -2  12 5.82377 0.99821   3
  -8  -2  13 7.87145 1.13840   3
   8   2 -13 7.53550 1.28097   2
   8  -2  13 6.93888 1.04093   3
   8  -2 -13 7.52518 0.91129   2
  -8  -2  13 8.03470 1.04368   2
  -8   2  13 6.97767 1.05213   3
  -8   2 -13 7.42236 1.18261   1
  -8  -2 -14 45.4768 3.15305   1
  -8   2 -14 51.6921 2.65152   1
  -8   2  14 50.4214 2.54190   3
  -8  -2  14 54.8755 2.68353   3
  -8  -2  14 54.0567 2.66056   2
   8  -2  14 53.4523 2.53537   3
   8  -2 -14 54.4931 2.52057   2
   8   2 -14 51.5649 3.04373   2
  -8   2 -15 83.1206 3.76506   1
  -8  -2  15 85.3664 3.74100   3
  -8   2  15 81.0901 3.59849   3
   8  -2  15 83.4454 3.57999   3
  -8  -2  15 90.3593 3.79562   2
   8  -2 -15 83.6091 3.62530   2
  -8  -2  15 84.3346 3.49581   1
  -8   2 -15 84.5977 3.84325   4
   8   2 -15 86.0621 4.15947   2
  -8  -2  16 17.6146 1.55654   3
   8  -2 -16 13.3100 1.36607   2
   8  -2  16 15.2668 1.36577   3
  -8   2  16 16.3405 1.40328   3
  -8  -2  16 21.2971 1.55730   2
  -8  -2  16 15.2085 1.34017   1
  -8   2 -16 15.8773 1.59289   4
   8   2 -16 19.0051 1.87168   2
   8  -2  17 46.5595 2.35583   3
  -8   2  17 43.5040 2.40007   3
   8   2 -17 48.6581 2.97182   2
  -8   2 -17 49.1926 2.66523   4
  -8  -2  17 43.9362 2.21077   1
   8  -2 -17 45.1235 2.45221   2
  -8  -2  17 46.8116 2.54363   3
  -8  -2  18 49.0004 2.30577   1
  -8   2  18 48.8053 2.53119   3
  -8  -2  18 47.9069 2.61473   3
   8  -2 -18 50.8536 2.67172   2
  -8   2 -18 46.7471 2.70525   4
   8   2 -18 53.4041 3.14843   2
   8  -2  18 49.7312 2.43750   3
  -8  -2  19 20.0849 1.70800   3
  -8  -2  19 25.0204 1.49605   1
   8  -2  19 22.4708 1.54751   3
  -8   2  19 22.2615 1.67838   3
  -8   2 -19 23.5073 1.84035   4
   8   2 -19 24.1758 2.11624   2
  -8  -2  20 5.41660 1.20969   3
   8  -2 -20 4.13115 1.13471   2
  -8   2  20 3.82013 1.05139   3
  -8   2 -20 4.52077 1.12821   4
  -8  -2  20 7.38967 0.99095   1
   8   2 -20 6.26543 1.54545   2
   8   2 -21 3.30065 1.33788   2
  -8   2  21 2.91505 0.99423   3
  -8   2 -21 3.98438 1.09918   4
  -8  -2  21 4.41319 1.00029   1
  -8  -2  21 3.43969 1.12147   3
   8  -2 -21 3.81923 1.15085   2
  -8   2 -22 2.27989 1.01120   4
   8   2 -22 2.45038 1.36451   2
  -8   2  22 1.97624 0.98538   3
  -8  -2  22 1.97137 0.95575   3
   8  -2 -22 3.62265 1.19507   2
  -8  -2  23 5.88592 1.25186   3
   8   2 -23 11.5878 1.86753   2
   8  -2 -23 8.87027 1.47020   2
  -8  -2  24 4.58903 1.18394   3
   8   2 -24 5.15927 1.64612   2
  -8   2 -24 9.66129 1.72524   2
  -8   2 -25 5.47028 1.72777   2
   8   2 -25-1.10209 1.63231   2
   8   2 -26 2.99587 1.59020   2
  -8   2 -26 3.98878 1.80478   2
   8   2 -27-0.44530 1.58695   2
  -9  -2   0 0.56510 0.68681   3
  -9   2   0 0.28347 0.56190   1
  -9   2   0 0.23740 0.39796   2
  -9  -2   0-0.43272 0.82403   2
  -9  -2   1 67.8081 3.27446   2
  -9   2  -1 73.4802 2.86004   2
  -9  -2   1 75.0510 3.21167   3
  -9   2  -1 70.9558 3.39725   3
  -9  -2  -1 76.1860 3.21140   3
  -9   2  -1 75.9371 2.84654   1
  -9   2   1 77.7760 2.76629   1
   9  -2   1 79.4075 3.27302   3
  -9   2   1 72.1403 2.70915   2
  -9  -2  -1 67.4085 3.25682   2
  -9  -2   2 337.958 11.7544   3
   9  -2   2 351.422 11.7650   3
  -9   2   2 346.127 11.1838   1
  -9  -2  -2 303.186 11.8213   2
  -9  -2  -2 343.020 11.7195   3
  -9   2  -2 327.624 11.3209   1
   9   2  -2 354.940 12.0802   2
  -9  -2   2 326.197 11.8781   2
  -9   2  -2 337.194 11.4113   2
  -9   2   2 328.324 11.9758   3
  -9   2  -3 7.35161 0.81481   2
   9  -2  -3 7.26929 1.02599   3
  -9  -2   3 6.32364 1.06456   2
  -9  -2  -3 5.23928 0.89078   3
  -9   2   3 8.28588 0.59731   1
   9  -2   3 6.14324 0.97012   3
  -9   2   3 7.46064 1.14722   3
  -9   2  -3 7.21644 0.84898   1
   9   2  -3 6.32208 1.10992   2
  -9  -2  -3 7.03776 1.10631   2
  -9  -2   3 6.84315 0.97795   3
   9  -2   4 27.1472 1.69171   3
  -9  -2  -4 22.5103 1.71425   2
  -9  -2   4 25.4532 1.77667   2
   9   2  -4 27.3370 1.89310   2
  -9   2   4 28.1383 1.83602   3
  -9  -2  -4 26.2054 1.60381   3
  -9   2   4 26.9950 1.11509   1
  -9   2  -4 27.8219 1.47946   1
  -9   2  -4 28.8546 1.51881   2
  -9   2   5 66.4389 2.95830   3
   9  -2  -5 61.7552 2.79618   3
   9  -2   5 66.4390 2.81874   3
  -9   2   5 54.2418 2.08914   1
  -9  -2  -5 65.5922 3.20748   2
  -9   2  -5 60.3227 2.52672   1
   9   2  -5 66.1641 3.15600   2
  -9  -2   5 61.9269 2.94773   2
  -9  -2  -5 56.7656 2.63011   3
  -9  -2  -6 7.80760 0.91261   3
  -9   2   6 7.96115 1.12205   3
   9  -2   6 8.08539 1.03713   3
  -9   2  -6 8.00744 1.03276   1
  -9  -2  -6 7.67990 1.30653   2
   9   2  -6 6.98546 1.12029   2
   9  -2  -6 7.98550 1.05178   3
  -9  -2   6 8.62125 1.10546   2
  -9   2   7 31.3327 1.96106   3
   9  -2  -7 31.0159 1.88036   3
   9  -2   7 31.6097 1.87909   3
  -9  -2  -7 27.4773 1.68519   3
  -9  -2  -7 34.4922 2.27238   2
  -9  -2   7 37.2225 2.05237   3
   9   2  -7 29.2237 2.02632   2
  -9   2  -7 34.8330 1.74936   1
  -9  -2   7 34.4666 2.02902   2
  -9  -2  -8 2.26933 0.75721   3
  -9  -2  -8 3.75024 1.16648   2
  -9  -2   8 2.74662 0.93377   3
   9  -2   8 3.20034 0.87603   3
  -9   2  -8 6.50904 0.94243   1
   9  -2  -8 1.63340 0.87593   3
   9   2  -8 1.54608 0.99668   2
  -9   2   8 2.54887 0.87153   3
   9  -2  -8 3.16847 0.49030   2
  -9  -2   8 3.30114 0.92261   2
  -9  -2   9 46.9843 2.40365   3
   9   2  -9 50.6327 2.71820   2
  -9  -2  -9 41.8084 2.12944   3
  -9   2   9 42.7377 2.32770   3
  -9  -2   9 47.5594 2.38631   2
  -9   2  -9 46.8926 2.21577   1
  -9  -2  -9 44.8272 2.66965   2
   9  -2   9 47.6421 2.27389   3
   9  -2  -9 44.3955 2.32612   3
   9  -2  -9 36.6563 1.73573   2
   9  -2 -10 3.56934 1.00107   3
  -9  -2 -10 5.03063 1.22762   2
   9  -2  10 5.35428 1.05452   3
  -9  -2 -10 5.87818 0.91962   3
   9   2 -10 5.70081 1.20260   2
  -9   2 -10 8.41877 1.14928   1
   9  -2 -10 5.71832 0.66106   2
  -9  -2  10 5.65682 0.96289   2
  -9  -2  10 4.34346 0.99544   3
  -9   2  10 5.57104 1.06197   3
  -9  -2  11 10.3730 1.24194   3
   9  -2 -11 8.64576 0.84980   2
   9  -2  11 8.08937 1.10016   3
  -9  -2 -11 8.60786 0.99993   3
   9   2 -11 8.74157 1.41977   2
  -9   2  11 8.45781 1.17211   3
  -9  -2  11 7.30984 1.07277   2
  -9   2 -11 11.1285 1.29399   1
  -9  -2  12 4.15113 1.04169   3
   9  -2  12 4.22803 0.95880   3
   9  -2 -12 5.26617 0.78401   2
  -9   2  12 2.70291 0.91730   3
  -9  -2 -12 4.32890 0.90557   3
  -9  -2  12 5.38421 0.98237   2
  -9   2 -12 6.42917 1.15149   1
   9   2 -12 2.89823 1.12329   2
  -9  -2  13-0.19945 0.97977   3
   9  -2 -13 0.39569 0.64964   2
   9  -2  13-0.16099 0.93316   3
   9   2 -13 0.49234 1.09036   2
  -9   2  13 0.06066 0.90037   3
  -9   2 -13 1.21822 1.13895   1
  -9  -2  13 0.42407 0.90341   2
  -9  -2  14 5.62557 1.09539   2
  -9  -2  14 4.81766 1.19057   3
   9  -2 -14 4.66376 0.88113   2
   9  -2  14 3.06759 1.00080   3
   9   2 -14 3.66438 1.29553   2
  -9   2 -14 6.93275 1.27725   1
  -9   2  14 3.17983 0.99788   3
   9  -2 -15 111.738 4.53826   2
  -9  -2  15 120.466 4.85446   3
   9   2 -15 115.508 5.24717   2
  -9  -2  15 111.080 4.39571   1
  -9   2  15 103.110 4.57349   3
   9  -2  15 115.733 4.56144   3
  -9  -2  15 112.561 4.63563   2
  -9  -2  16 36.1051 2.24534   3
   9  -2  16 32.9344 1.97084   3
  -9  -2  16 30.2767 1.81391   1
  -9   2  16 28.0551 1.96299   3
  -9   2 -16 33.1180 2.22599   4
  -9  -2  16 38.3585 2.12955   2
   9   2 -16 33.3346 2.57284   2
   9  -2 -16 30.3543 1.96422   2
  -9  -2  17 19.1927 1.71882   3
   9  -2 -17 14.8191 1.44201   2
   9  -2  17 18.2699 1.48636   3
  -9   2  17 18.8644 1.63719   3
  -9   2 -17 18.6686 1.71108   4
  -9  -2  17 15.2820 1.33174   1
   9   2 -17 18.7307 1.97145   2
   9  -2 -18 10.5575 1.29107   2
   9   2 -18 12.7671 1.80232   2
   9  -2  18 14.4383 1.30914   3
  -9   2  18 10.3806 1.33581   3
  -9  -2  18 11.3125 1.17822   1
  -9  -2  18 10.5887 1.43681   3
  -9   2 -18 12.4763 1.51368   4
   9  -2 -19 0.29638 0.97020   2
  -9  -2  19-1.19919 1.21520   3
  -9   2  19 0.19671 1.02683   3
   9   2 -19 0.11615 1.16007   2
  -9   2 -19-0.40827 1.02617   4
   9   2 -20 24.8850 2.38968   2
  -9   2  20 29.5397 1.99480   3
  -9   2 -20 28.4452 2.09659   4
  -9  -2  20 28.1876 2.16086   3
  -9   2  21 1.01097 1.08848   3
  -9   2 -21-0.23466 0.94683   4
   9   2 -21 0.49366 1.36080   2
   9   2 -22 0.63422 1.21990   2
  -9  -2  22 0.43846 1.09995   3
  -9   2  22 0.54452 1.03156   3
  -9  -2  23 4.77166 1.20723   3
   9   2 -23 7.86515 1.70576   2
   9   2 -24 0.13496 1.40970   2
  -9  -2  24-0.13471 1.04576   3
  -9  -2  25 0.32715 1.06553   3
  -9   2 -25 2.80397 1.62060   2
   9   2 -25 0.83603 1.53667   2
   9   2 -26 27.6497 2.85624   2
   9   2 -27 8.03266 1.89342   2
 -10   2   0 307.774 10.0589   2
  10  -2   0 287.367 10.5009   3
 -10  -2   0 277.585 10.6133   2
 -10   2   0 293.030 9.98971   1
 -10  -2   0 305.828 10.5567   3
 -10   2   1 64.0640 2.51573   2
 -10  -2  -1 67.4831 3.09322   3
 -10  -2  -1 60.7367 3.15788   2
 -10   2  -1 72.0480 2.77936   2
 -10   2  -1 70.5726 3.40691   3
 -10   2   1 70.3240 2.60812   1
 -10  -2   1 69.3540 3.28022   2
 -10  -2   1 69.3725 3.13285   3
  10  -2   1 71.2038 3.12845   3
 -10   2  -1 65.7471 2.68786   1
 -10  -2  -2 33.3121 2.12215   2
 -10   2  -2 36.2255 1.74930   1
 -10   2   2 41.6276 1.59441   1
 -10   2   2 31.4360 1.40466   2
 -10  -2   2 39.3595 2.26392   2
 -10   2  -2 35.9898 1.76197   2
 -10  -2   2 39.5201 2.15120   3
  10  -2   2 39.1617 2.11038   3
 -10  -2  -2 37.8626 2.07338   3
  10  -2  -3 62.9626 3.02307   3
 -10  -2   3 58.6862 2.94182   3
  10  -2   3 64.4637 2.97749   3
 -10  -2   3 57.8293 3.00644   2
 -10  -2  -3 61.2275 2.89983   3
 -10  -2  -3 60.5485 3.12581   2
 -10   2   3 67.3308 3.22120   3
 -10   2  -3 63.7504 2.73144   2
 -10   2   3 65.5124 2.36839   1
  10   2  -3 64.0340 3.17832   2
 -10   2  -3 61.2522 2.59580   1
  10   2  -4 5.03618 1.08276   2
 -10  -2   4 4.37221 1.07651   2
 -10   2   4 4.41254 1.13169   3
 -10  -2  -4 2.72688 0.99708   2
 -10  -2  -4 4.20745 0.90735   3
 -10   2   4 5.07055 0.55545   1
 -10  -2   4 4.90725 1.09951   3
 -10   2  -4 5.43513 1.01213   1
  10  -2  -4 4.52754 1.00678   3
  10  -2   4 5.33449 1.03502   3
  10  -2  -5 176.689 6.64970   3
 -10   2   5 174.547 5.91950   1
 -10  -2  -5 169.936 6.55396   3
 -10  -2  -5 154.349 6.76438   2
 -10   2  -5 178.903 6.33768   1
  10   2  -5 180.695 6.99623   2
  10  -2   5 183.834 6.67644   3
 -10   2  -5 183.504 6.51619   2
 -10  -2   5 189.693 6.89450   2
 -10   2   5 179.292 6.84227   3
 -10  -2  -6 29.0189 1.82351   3
  10  -2  -6 34.7588 2.02885   3
  10  -2   6 36.3975 2.01968   3
 -10   2  -6 36.3856 1.83945   1
 -10   2   6 33.8709 2.09887   3
 -10   2   6 31.2597 1.23193   1
 -10  -2   6 33.6595 2.06851   2
  10   2  -6 33.2239 2.24701   2
 -10  -2  -6 34.6893 2.42125   2
  10  -2  -7 0.47335 0.97152   3
 -10  -2   7 1.50580 0.85832   2
  10  -2   7 1.20315 0.91876   3
 -10  -2   7 1.02548 0.87504   3
 -10  -2  -7 1.21583 0.81823   3
 -10   2   7 1.09362 0.89048   3
 -10   2  -7 2.77926 0.90116   1
  10   2  -7 1.57344 0.99249   2
 -10  -2  -7 0.37210 1.08608   2
  10  -2   8 9.64332 1.21306   3
 -10  -2  -8 7.43461 1.01881   3
 -10   2   8 8.95606 1.23086   3
  10  -2  -8 6.22239 1.15509   3
 -10   2  -8 12.1240 1.16285   1
 -10  -2   8 8.87522 1.18703   3
  10   2  -8 5.84965 1.14123   2
 -10  -2  -8 8.65392 1.46752   2
 -10  -2   8 9.46820 1.23030   2
 -10  -2   9 3.71983 1.05857   3
 -10   2  -9 5.94245 1.07643   1
 -10  -2  -9 2.90477 0.87561   3
 -10   2   9 3.51155 1.03202   3
 -10  -2  -9 2.42891 1.23220   2
  10  -2   9 4.09551 1.01809   3
  10   2  -9 2.09431 1.03222   2
 -10  -2   9 4.10845 0.99928   2
  10  -2  -9 2.41261 1.00559   3
  10  -2  -9 3.76952 0.53153   2
 -10  -2  10 3.77139 1.09415   3
  10  -2  10 2.36564 0.93693   3
 -10   2  10 2.28876 0.97839   3
 -10  -2 -10 1.96436 0.84030   3
  10   2 -10 1.56451 1.14008   2
 -10  -2 -10 2.93048 1.21360   2
 -10   2 -10 4.26009 1.10447   1
  10  -2 -10 2.41424 0.58472   2
 -10  -2  10 1.26716 0.90985   2
 -10  -2 -11 0.80380 1.08499   2
 -10  -2  11 1.21272 1.02337   3
  10  -2  11 0.80869 0.87947   3
 -10   2  11-0.26902 0.96727   3
  10   2 -11 0.57708 1.10065   2
 -10   2 -11 3.03119 1.15186   1
 -10  -2  11-0.06289 0.93137   2
  10  -2 -11 0.33278 0.52583   2
 -10  -2  12 0.44818 0.99573   3
  10  -2  12 0.34692 0.93936   3
 -10   2  12-0.47439 0.99635   3
 -10  -2 -12 0.61269 0.89237   3
  10   2 -12-0.89033 1.19317   2
  10  -2 -12 0.04124 0.61357   2
 -10   2 -12 2.32371 1.08608   1
 -10  -2  12 0.99918 0.90702   2
 -10  -2 -12 0.27032 1.00622   2
  10  -2  13 3.23865 1.04341   3
 -10   2  13 3.32387 1.02415   3
  10   2 -13 2.47184 1.28593   2
  10  -2 -13 3.36855 0.77781   2
 -10  -2  13 3.51160 0.99391   2
 -10  -2  13 3.58421 1.15268   3
  10   2 -14 10.4321 1.68060   2
  10  -2 -14 10.9806 1.14371   2
 -10   2  14 10.9139 1.39673   3
 -10  -2  14 15.0342 1.37098   2
  10  -2  14 11.0036 1.30334   3
 -10  -2  14 12.2848 1.55911   3
 -10  -2  15 17.4902 1.46603   1
  10  -2 -15 19.8920 1.52793   2
 -10  -2  15 24.0589 1.92917   3
  10   2 -15 26.2393 2.26400   2
  10  -2  15 24.2779 1.71657   3
 -10   2  15 21.0598 1.79524   3
 -10  -2  15 23.5665 1.76653   2
 -10  -2  16 3.13361 1.24146   3
  10   2 -16 3.19000 1.48415   2
  10  -2  16 1.10228 0.95768   3
 -10  -2  16 3.69404 1.00180   2
 -10  -2  16 0.78353 0.96932   1
 -10   2  16 1.75992 1.11133   3
 -10   2 -17 3.64374 1.27789   4
  10  -2  17 2.26497 1.02418   3
 -10   2  17 3.35133 1.16868   3
  10   2 -17 2.92357 1.45297   2
 -10  -2  17 2.05795 1.20009   3
 -10  -2  18 15.4938 1.72122   3
 -10   2  18 13.4203 1.57243   3
 -10   2 -18 15.2447 1.70868   4
  10   2 -18 18.7965 2.18681   2
  10   2 -19 33.8602 2.80954   2
 -10   2  19 34.7815 2.28763   3
 -10  -2  19 34.4911 2.32210   3
 -10   2 -19 32.9589 2.31957   4
  10   2 -20 2.17664 1.45334   2
 -10   2  20-1.11992 1.22006   3
 -10  -2  20-0.15551 1.14031   3
 -10   2 -20 0.08824 1.08678   4
 -10   2  21 9.06602 1.52369   3
  10   2 -21 10.5248 1.94075   2
 -10  -2  21 7.56831 1.39865   3
 -10  -2  22 22.3242 1.88974   3
  10   2 -22 21.1164 2.40522   2
 -10   2  22 17.9809 1.78454   3
 -10  -2  23 0.51496 1.24811   3
  10   2 -23 0.13838 1.49283   2
  10   2 -24 0.28385 1.50388   2
 -10  -2  24 1.71959 1.18501   3
 -10  -2  25 0.55903 1.13760   3
 -11   2   0 2.66002 0.72330   1
  11  -2   0 0.40627 1.11098   3
 -11   2   0-0.02813 0.45924   2
 -11  -2   0 0.45615 0.91100   3
 -11  -2   0 0.44998 0.94583   2
 -11   2  -1 2.94355 0.66817   2
 -11   2  -1 2.49457 1.23579   3
  11  -2   1 2.23976 1.06119   3
 -11  -2   1 2.78666 1.08005   2
 -11  -2   1 2.45314 1.03487   3
 -11   2  -1 5.02117 0.83096   1
 -11  -2  -1 3.09084 1.10783   2
 -11   2   1 2.93034 0.47006   2
 -11   2   1 5.48549 0.74608   1
 -11  -2  -1 2.18386 0.96589   3
 -11   2   2 0.37569 0.33188   2
  11  -2   2-0.87631 1.06603   3
 -11   2  -2 3.01572 0.86170   1
 -11   2  -2 0.16347 0.66828   2
 -11   2   2 2.55335 0.64937   1
 -11  -2  -2 1.88289 1.09387   2
 -11  -2   2 0.66927 1.01730   2
 -11  -2  -2 0.25371 0.91699   3
 -11  -2   2 0.26840 1.03535   3
 -11  -2   3 1.55139 0.92231   2
  11  -2  -3 0.06221 0.98248   3
 -11  -2   3-0.47314 1.00082   3
  11  -2   3-0.49467 1.05281   3
 -11  -2  -3 1.18656 0.87980   3
 -11   2  -3 1.38216 0.85525   1
 -11  -2  -3 0.82408 1.12702   2
 -11   2  -3-0.35778 0.71213   2
 -11   2   3 1.61046 0.61542   1
 -11   2   3-0.09134 0.24607   2
 -11  -2   4 149.784 5.95836   3
 -11  -2  -4 151.058 5.88362   3
 -11  -2  -4 149.459 6.20678   2
 -11   2   4 143.023 6.11509   3
 -11   2   4 147.855 5.16916   1
 -11   2  -4 157.523 5.73349   2
 -11  -2   4 159.032 6.08693   2
 -11   2  -4 146.815 5.50371   1
  11   2  -4 161.725 6.21483   2
  11  -2   4 148.804 5.87089   3
 -11   2   5 53.1799 2.85617   3
 -11   2   5 51.8424 1.94080   1
 -11  -2  -5 47.2145 2.54477   3
 -11  -2  -5 48.5497 2.92294   2
  11  -2   5 51.5039 2.67790   3
 -11   2  -5 53.3959 2.39616   1
 -11   2  -5 49.3453 2.52116   2
  11   2  -5 55.1209 2.93088   2
 -11  -2   5 50.7629 2.77515   2
  11  -2   6 3.25126 1.05997   3
 -11  -2  -6 3.41818 0.91570   3
 -11   2   6 2.50605 1.07227   3
 -11   2  -6 5.82206 1.03193   1
 -11  -2  -6 1.65984 1.03171   2
  11   2  -6 1.59012 1.00839   2
 -11   2   6 1.41872 0.39758   1
 -11  -2   6 2.03197 1.04080   2
 -11   2  -6 2.99842 0.92606   2
 -11   2  -7 4.63325 0.98310   1
 -11   2  -7 3.97877 0.86819   2
 -11   2   7 2.56212 1.07675   3
  11   2  -7 2.01399 1.01026   2
  11  -2   7 2.08724 1.02681   3
 -11  -2   7 1.64045 0.97180   2
 -11  -2  -7 3.27950 0.95792   3
 -11  -2  -7 2.46488 1.15849   2
 -11   2  -8 1.93878 1.02831   1
 -11  -2   8 0.70683 0.96413   3
 -11  -2   8 0.06975 0.85046   2
  11   2  -8-0.09128 1.06915   2
 -11  -2  -8 0.29703 0.85870   3
  11  -2   8 0.92581 0.96462   3
 -11  -2  -8 0.99249 1.19718   2
 -11   2   8 0.14961 0.97667   3
 -11   2   9 13.0452 1.47250   3
 -11  -2   9 15.2420 1.50626   3
  11  -2   9 14.9296 1.45796   3
 -11  -2  -9 12.6829 1.33320   3
 -11  -2   9 17.0251 1.41909   2
  11   2  -9 11.4593 1.52511   2
 -11  -2  -9 15.7555 1.76476   2
 -11  -2  10 5.56917 1.20357   3
 -11   2 -10 6.86596 1.14262   1
 -11  -2 -10 4.26971 1.03738   3
 -11   2  10 4.26603 1.14557   3
  11   2 -10 4.51084 1.20114   2
 -11  -2  10 2.15245 0.98073   2
 -11  -2 -10 4.12139 1.27822   2
 -11  -2  11 1.35161 1.03613   3
 -11   2  11 0.52683 1.10174   3
  11   2 -11 0.58295 1.17244   2
 -11   2 -11 2.45822 1.12277   1
 -11  -2  11 0.45213 0.88902   2
 -11  -2 -11 2.01550 1.00973   3
 -11  -2 -11 1.01545 1.09802   2
 -11  -2  12 31.4203 2.13380   3
 -11   2  12 27.7121 2.06537   3
  11   2 -12 31.6434 2.41951   2
 -11  -2 -12 31.5253 1.99077   3
 -11  -2  12 32.1800 1.99736   2
  11   2 -13 2.99756 1.34810   2
 -11  -2  13 5.31342 1.34234   3
 -11   2  13 3.43242 1.16413   3
 -11  -2  13 5.12477 1.04172   2
 -11  -2  14 3.02195 1.18373   3
 -11   2  14 2.99135 1.11486   3
  11   2 -14 1.99409 1.33441   2
 -11  -2  14 2.90406 0.96204   2
 -11  -2  15 39.2480 2.57879   3
 -11   2  15 37.9792 2.46418   3
  11   2 -15 48.7272 3.09408   2
 -11  -2  15 42.3792 2.37923   2
  11   2 -16 6.88695 1.58356   2
 -11  -2  16 9.27059 1.48362   3
 -11   2  16 6.92438 1.30446   3
 -11  -2  17 20.0555 1.83199   3
 -11   2  17 18.4398 1.83289   3
  11   2 -17 19.3054 2.14794   2
 -11   2 -18 2.25175 1.29137   4
 -11   2  18 2.10828 1.30860   3
 -11  -2  18 1.74016 1.36101   3
  11   2 -18 2.16888 1.51250   2
 -11   2 -19 15.6559 1.79973   4
 -11  -2  19 15.5983 1.72474   3
  11   2 -19 14.4947 2.23796   2
 -11   2  19 14.9022 1.74920   3
 -11   2 -20 9.73561 1.58860   4
  11   2 -20 4.50626 1.65125   2
 -11   2  20 5.47462 1.30742   3
 -11  -2  21 0.65360 1.17805   3
  11   2 -21 2.17481 1.62195   2
 -11   2  21 0.25147 1.24436   3
 -11  -2  22 23.9086 1.99931   3
 -11  -2  23 16.5803 1.78986   3
 -11  -2  24 2.96604 1.44413   3
 -12  -2   0 67.5022 3.40932   3
 -12   2   0 73.3181 2.83997   1
 -12  -2   0 71.1045 3.56644   2
 -12   2   0 65.0623 3.64704   3
 -12  -2  -1 0.93143 1.11933   2
 -12  -2   1 0.97356 1.11012   2
 -12  -2  -1-0.07171 1.03181   3
 -12   2  -1-1.25734 1.41278   3
 -12   2  -1 2.64930 0.84794   1
 -12   2   1 2.20935 0.76049   1
 -12  -2   1 0.43787 0.97345   3
 -12  -2   2 13.4683 1.50169   3
 -12  -2   2 11.6319 1.40278   2
 -12  -2  -2 12.4943 1.47340   3
 -12  -2  -2 14.6474 1.64427   2
 -12   2  -2 16.5824 1.21023   1
 -12   2   2 15.4793 1.01742   1
 -12  -2  -3 61.4825 3.17594   3
 -12  -2   3 64.8347 3.24171   3
 -12  -2   3 70.5978 3.35654   2
 -12   2  -3 64.6130 2.78142   1
 -12  -2  -3 62.6544 3.39491   2
 -12   2   3 69.3110 3.51411   3
 -12  -2   4 2.43347 0.99184   2
 -12  -2   4 2.71260 1.08019   3
 -12  -2  -4 2.68962 1.04063   3
 -12   2  -4 4.66248 0.95217   1
 -12  -2  -4 3.12463 1.17072   2
 -12  -2  -5 2.87908 1.06290   3
 -12   2  -5 3.06348 0.94687   1
 -12   2   5 2.64762 1.17737   3
 -12  -2  -5 1.17743 1.16500   2
 -12  -2   5 2.63674 1.04301   2
 -12   2   6 1.25611 1.14053   3
  12   2  -6 2.02999 1.16081   2
 -12  -2  -6 1.14985 0.93475   3
 -12   2  -6 3.14505 1.00256   1
 -12  -2  -6 2.08433 1.27725   2
 -12   2  -7 3.00596 1.02491   1
 -12  -2  -7 1.06584 0.92894   3
 -12   2   7 0.66395 1.10336   3
 -12  -2   7 0.29277 0.88001   2
 -12  -2  -7-0.37899 1.18710   2
  12   2  -7 0.26861 1.07251   2
  12   2  -8 65.2211 3.44420   2
 -12  -2   8 67.0733 3.32128   3
 -12   2   8 60.0059 3.29899   3
 -12  -2  -8 65.3402 3.61431   2
 -12  -2   8 70.7798 3.27497   2
 -12   2  -8 67.8135 2.98552   1
 -12  -2  -8 59.9713 3.12479   3
 -12   2   9-0.49374 1.12853   3
 -12  -2  -9-0.91986 1.25455   2
 -12  -2   9-0.39795 1.05780   3
 -12  -2  -9-0.33326 1.01458   3
 -12   2  -9 2.27102 1.06281   1
 -12  -2   9 0.54686 0.86752   2
  12   2  -9 0.67651 1.22253   2
 -12  -2  10-0.72482 1.04493   3
 -12   2  10 0.74194 1.13370   3
 -12  -2  10-0.60052 0.95227   2
  12   2 -10-0.80822 1.23581   2
 -12  -2 -10-0.13685 1.02514   3
 -12  -2 -11 10.6304 1.39899   3
 -12  -2  11 9.60970 1.45434   3
 -12   2  11 10.0070 1.51614   3
  12   2 -11 10.8386 1.62873   2
 -12  -2  12 0.82902 1.13425   3
 -12   2  12 2.16905 1.31783   3
 -12  -2 -12 0.48487 1.07132   3
  12   2 -12 1.04499 1.15848   2
 -12  -2  13 32.3411 2.30853   3
 -12   2  13 29.9628 2.22768   3
  12   2 -13 27.2585 2.40367   2
 -12   2  14-0.68312 1.21861   3
  12   2 -14-0.11239 1.30629   2
 -12  -2  14 0.08589 1.19412   3
 -12  -2  15 0.69834 1.29251   3
 -12   2  15-0.25949 1.28377   3
  12   2 -15-0.46614 1.37506   2
 -12  -2  16-0.08837 1.28978   3
 -12   2  16-0.78814 1.23365   3
  12   2 -16 0.97046 1.43672   2
 -12   2  17 4.43167 1.35158   3
 -12  -2  17 2.76621 1.32366   3
  12   2 -17 4.23347 1.61000   2
 -12   2 -18 3.50667 1.48575   4
 -12   2  18 0.26855 1.49991   3
 -12  -2  18 0.18066 1.40002   3
 -12  -2  19 35.2212 2.50706   3
 -12   2  19 29.1685 2.40691   3
 -12   2 -19 33.7866 2.62090   4
 -12   2  20 0.91239 1.52030   3
 -12  -2  20 1.71577 1.46188   3
 -12   2  21 1.10144 1.56927   3
 -12  -2  21 2.14493 1.50064   3
 -13  -2   0 0.98936 1.18124   2
 -13  -2   0-0.48239 1.18197   3
 -13   2   0-1.16192 1.40971   3
 -13  -2  -1 2.32069 1.22697   2
 -13  -2   1 1.11869 1.19039   2
 -13  -2   1 0.32298 1.16162   3
 -13  -2  -1 0.87831 1.22138   3
 -13  -2   2 1.75044 1.04921   2
 -13  -2  -2 1.96457 1.15677   3
 -13  -2  -2 3.17906 1.25126   2
 -13  -2   2 0.73179 1.12277   3
 -13  -2   3 6.73558 1.28526   2
 -13  -2   3 4.00257 1.26463   3
 -13  -2  -3 6.17293 1.39209   2
 -13  -2  -3 5.51616 1.31370   3
 -13  -2   4 1.47666 1.07623   3
 -13  -2  -4 2.09732 1.13842   3
 -13   2   4 2.64587 1.40006   3
 -13  -2  -4 1.93644 1.12091   2
 -13  -2   4 2.43203 1.08581   2
 -13  -2  -5 0.30434 1.04402   3
 -13  -2  -5 0.10644 1.24710   2
 -13   2  -5 3.36517 1.01801   1
 -13  -2   5 0.24788 1.06926   3
 -13  -2  -6 8.32449 1.35260   3
 -13   2   6 10.1411 1.62856   3
 -13   2  -6 10.5410 1.19740   1
 -13  -2  -6 9.57550 1.64921   2
  13   2  -7 1.01580 1.13767   2
 -13  -2  -7 0.52616 0.96036   3
 -13   2   7 1.28822 1.15665   3
 -13  -2  -7-0.53157 1.30067   2
 -13   2  -7 1.41846 1.03512   1
  13   2  -8 5.35275 1.35153   2
 -13  -2   8 3.94315 1.32874   3
 -13  -2  -8 6.69257 1.24470   3
 -13   2   8 6.20276 1.40321   3
 -13  -2   9 0.78237 1.13482   3
 -13   2   9-0.45460 1.20843   3
 -13  -2  -9 0.07493 1.02192   3
  13   2  -9 1.16283 1.20171   2
 -13  -2  10 6.10668 1.41935   3
 -13   2  10 5.08459 1.45562   3
 -13  -2 -10 5.66748 1.29698   3
  13   2 -10 4.20656 1.32233   2
 -13   2  11 0.72702 1.15830   3
 -13  -2 -11 2.69215 1.23843   3
 -13  -2  11 1.52395 1.22718   3
  13   2 -11 1.99983 1.29754   2
 -13  -2  12 23.2585 2.10629   3
  13   2 -12 18.3543 2.10474   2
 -13   2  12 23.1196 2.10486   3
 -13  -2  13 5.56988 1.44954   3
 -13   2  13 5.54471 1.42141   3
  13   2 -13 5.70210 1.53125   2
 -13  -2  14 1.22269 1.35665   3
 -13   2  14 1.68313 1.32156   3
 -13   2  15 2.46198 1.49982   3
 -13  -2  15 1.62189 1.35607   3
 -13  -2  16-1.35616 1.50401   3
 -13   2  16 0.86264 1.41587   3
 -13   2  17 0.38799 1.34120   3
 -13  -2  17 0.09761 1.48591   3
 -13   2  18 0.88474 1.43150   3
 -13   2  19 8.81678 1.78356   3
 -13   2  20-0.80111 1.55498   3
 -14  -2   0 128.876 5.59389   3
 -14  -2  -1 10.7559 1.65221   3
 -14  -2   1 10.5241 1.61855   3
 -14   2   1 11.4979 1.81688   3
 -14  -2   2 4.57658 1.36535   3
 -14  -2  -2 3.06793 1.32191   3
 -14  -2   3 42.4159 2.68829   3
 -14  -2  -3 40.0133 2.62916   3
 -14  -2   4 3.69920 1.33390   3
 -14   2   4 4.36516 1.48235   3
 -14  -2  -4 5.02436 1.30684   3
 -14  -2   5 5.34095 1.37727   3
 -14  -2  -5 4.73932 1.29452   3
 -14   2   5 4.07583 1.52185   3
 -14  -2  -6-0.33816 1.15623   3
 -14   2   6-0.62949 1.30986   3
 -14  -2  -7 4.73489 1.34220   3
 -14  -2  -8 5.42232 1.38805   3
 -14   2   8 7.13992 1.61674   3
 -14  -2   9-0.65477 1.27217   3
 -14   2   9-0.19995 1.30515   3
 -14   2  10 0.50272 1.42395   3
 -14  -2 -10 0.94126 1.19931   3
 -14  -2  10 0.47304 1.31539   3
 -14  -2  11 4.22530 1.51656   3
 -14   2  11 3.31399 1.45830   3
 -14  -2 -11 2.18494 1.22154   3
 -14  -2  12 2.43825 1.40319   3
 -14   2  12 0.40569 1.45180   3
 -14   2  13 15.5897 1.95297   3
 -14  -2  13 12.3776 1.80178   3
 -14   2  14-0.30934 1.42188   3
 -14   2  15 0.83480 1.54532   3
 -15  -2   0 0.19579 1.34624   3
 -15  -2   1 8.10151 1.69186   3
 -15  -2  -1 9.45492 1.66900   3
 -15  -2   2 6.45987 1.55728   3
 -15  -2  -2 3.74499 1.45755   3
 -15  -2   3 2.36396 1.39534   3
 -15  -2  -3 0.09519 1.30229   3
 -15  -2  -4 5.04428 1.52297   3
 -15   2   4 3.75294 1.61022   3
 -15  -2   4 5.14245 1.49605   3
 -15  -2   5 9.25597 1.59198   3
 -15  -2  -5 8.08410 1.58353   3
 -15   2   5 7.93804 1.71508   3
 -15   2   6 0.88937 1.42453   3
 -15  -2   6-0.49798 1.35078   3
 -15  -2  -6 1.39138 1.30344   3
 -15  -2  -7 0.27797 1.32226   3
 -15   2   7-0.11224 1.41519   3
 -15   2   8 2.15227 1.55929   3
 -15   2   9 14.8654 2.07381   3
 -15  -2  -9 11.4032 1.79138   3
 -15  -2 -10 0.09275 1.34037   3
 -16  -2  -3 10.7459 1.86144   3
 -16  -2  -4 1.76897 1.62701   3
 -16  -2  -5 0.82581 1.58206   3
 -16  -2  -6 2.79062 1.55815   3
 -16  -2  -7 9.58469 1.88213   3
 -16  -2  -8 23.7602 2.36185   3
 -16  -2  -9 2.03279 1.53111   3
   0   3   0-0.20521 0.39444   2
   0  -3   0 0.10059 0.37905   2
   0  -3   0 0.11257 0.32328   4
   0  -3   1 0.09652 0.36225   2
   0   3  -1 0.27995 0.39237   2
   0  -3  -1 0.03249 0.37176   2
   0  -3   1 0.17768 0.35332   4
   0   3   1-0.25165 0.36276   2
   0  -3  -1-0.05363 0.31047   4
   0  -3   2 0.06459 0.39500   2
   0   3   2-0.22682 0.34802   2
   0   3  -2-0.13837 0.42313   2
   0  -3  -2 0.24964 0.26930   4
   0  -3  -2 0.72654 0.39959   2
   0   3   2-0.27026 0.31975   4
   0   3   3-0.18211 0.28325   4
   0  -3  -3 0.16283 0.23831   4
   0  -3  -3-0.43956 0.40489   2
   0   3  -3 0.13804 0.38214   2
   0   3  -4 0.10949 0.33894   2
   0  -3   4 0.16448 0.37937   2
   0  -3  -4 0.10465 0.40229   2
   0  -3  -4-0.06531 0.31774   4
   0   3   4 0.10482 0.26261   4
   0  -3  -5 0.39998 0.41772   2
   0  -3   5 0.03318 0.42250   2
   0   3  -5 0.27345 0.42518   2
   0  -3   5-0.14250 0.49261   4
   0   3   5 0.09594 0.25430   4
   0   3   6 0.03476 0.24162   4
   0  -3   6 0.06898 0.37206   2
   0   3  -6-0.08312 0.43819   2
   0  -3   6 0.03708 0.42429   4
   0  -3   7 0.03851 0.41908   4
   0  -3   7-0.07223 0.44175   2
   0   3  -7-0.04400 0.50348   2
   0   3   7 0.01556 0.22648   4
   0   3  -8-0.09329 0.48019   2
   0  -3   8 0.48863 0.51547   2
   0  -3   8-0.76867 0.68307   1
   0  -3   8 0.03998 0.53129   4
   0  -3  -9-0.15476 0.20898   3
   0  -3   9 0.36032 0.53367   2
   0  -3   9-0.81946 0.74735   1
   0   3  -9 0.19669 0.54908   2
   0  -3   9-0.16562 0.54050   4
   0  -3  10-0.19652 0.66199   1
   0  -3 -10 0.17731 0.16561   3
   0   3 -10 0.36492 0.61055   2
   0  -3  10 0.58723 0.55585   2
   0  -3  10-0.34304 0.64241   4
   0  -3  11 0.66667 0.56949   4
   0  -3  11 0.11761 0.57774   1
   0   3 -11-0.27579 0.62611   2
   0  -3  12 0.39125 0.59290   1
   0  -3  12-0.09214 0.53131   4
   0   3 -12-0.58328 0.61504   2
   0  -3  13 0.54737 0.62649   1
   0   3 -13 0.24933 0.64497   2
   0  -3  13 0.43045 0.57078   4
   0  -3  14 0.34629 0.59240   4
   0  -3 -14-1.75573 1.05945   1
   0  -3  14 0.44028 0.66545   1
   0   3 -14-0.33034 0.74084   2
   0  -3 -15 0.25756 0.94990   1
   0  -3  15-0.15423 0.63144   4
   0  -3  15 2.06545 0.68196   1
   0  -3  16 1.77971 0.76313   1
   0  -3 -16 0.08160 0.91417   1
   0  -3  16-0.16022 0.67137   4
   0  -3  17 0.53216 0.85172   1
   0  -3  17 0.22231 0.67749   4
   0  -3 -17-0.34902 0.86697   1
   0  -3  18 2.68878 1.01252   1
   0  -3  18-0.46145 0.70082   4
   0  -3 -18 0.60920 0.93403   1
   0  -3 -19 0.99846 0.92082   1
   0  -3  19 1.91200 1.08824   1
   0  -3  19-0.11911 0.82157   4
   0  -3 -20 1.06334 1.02754   1
   0  -3  20-0.30412 0.86148   4
   0  -3  20 1.46075 1.15422   1
   0  -3 -21 0.40803 1.01012   1
   0  -3  21 1.67017 1.28840   1
   0  -3  21 1.62044 0.97464   4
   0  -3  22 0.96309 0.91894   4
   0  -3  22-0.06060 1.34789   1
   0  -3 -22 1.02840 1.02652   1
   0  -3 -23 3.24759 1.08852   1
   0  -3  23-0.26422 1.39661   1
   0  -3  23 0.13203 0.85976   4
   0  -3  24 0.14440 1.46177   1
   0  -3 -24 2.36013 0.98214   1
   0  -3  25-0.72576 1.56004   1
   0   3 -25 1.18359 1.36010   2
   0  -3 -25 2.03937 1.09936   1
   0  -3  26 0.89143 1.85782   1
   0   3 -26-1.12427 1.32949   2
   0  -3  27-2.35216 2.22761   1
   0   3 -27-0.91379 1.47045   2
   0  -3  28-3.94633 2.50793   1
   0   3 -28 0.27316 1.47386   2
  -1  -3   0-0.34688 0.48913   2
  -1   3   0-0.23049 0.39621   2
  -1   3   0 0.03019 0.37692   4
   1   3   0 0.03905 0.47597   2
   1  -3   0 0.02641 0.28992   2
   1  -3   1 372.586 12.4293   2
  -1   3  -1 379.721 12.4749   2
   1  -3   1 338.842 12.4727   4
  -1  -3  -1 356.321 12.5682   2
   1   3  -1 393.460 12.6822   2
  -1   3   1 379.812 12.4764   4
  -1   3   1 346.812 12.3805   2
  -1   3  -1 379.479 12.5185   4
  -1  -3   1 372.431 12.6253   2
   1  -3  -1 383.570 12.4614   2
   1   3   1 395.736 12.6592   2
  -1  -3   2 105.604 3.94311   2
   1   3  -2 109.745 3.98573   2
   1  -3  -2 103.337 3.76781   2
  -1   3   2 108.970 3.78387   4
  -1   3  -2 94.3091 3.82483   4
  -1  -3  -2 100.929 3.88379   2
  -1   3  -2 103.105 3.78013   2
   1   3   2 98.8098 3.86524   2
  -1   3   2 94.2298 3.66612   2
   1  -3   2 105.974 3.77030   2
  -1  -3  -2 110.145 3.73638   4
   1   3  -3 56.3831 2.43706   2
   1  -3   3 58.0689 2.27580   2
   1  -3  -3 54.5538 2.22468   2
  -1  -3  -3 57.8028 2.18161   4
  -1  -3   3 52.0487 2.36862   2
  -1  -3  -3 56.9402 2.43116   2
  -1   3  -3 54.5745 2.28247   2
  -1   3   3 59.5594 2.24395   4
  -1   3   4 0.89273 0.31732   4
   1   3  -4 0.53186 0.49257   2
   1  -3   4 0.77382 0.40060   2
  -1  -3  -4 0.65409 0.29616   4
  -1   3  -4 0.97582 0.39063   2
   1  -3  -4 1.19948 0.36156   2
  -1  -3  -4 1.77688 0.50504   2
   1   3  -5 81.7039 3.42104   2
   1  -3   5 87.6989 3.40788   4
   1  -3  -5 90.7004 3.29058   2
  -1  -3  -5 83.5825 3.07775   4
   1  -3   5 88.1855 3.26178   2
  -1   3   5 83.5022 3.14255   4
  -1   3  -5 84.4361 3.31677   2
  -1  -3  -5 92.5912 3.48673   2
   1   3  -6 0.46029 0.46948   2
  -1  -3  -6 0.30317 0.26814   4
  -1   3  -6 0.18759 0.41927   2
  -1   3  -6 1.22647 0.50236   4
   1  -3   6 0.28136 0.39064   2
   1  -3   6 1.26064 0.53601   4
  -1   3   6 0.63108 0.33092   4
   1  -3   7 37.7399 1.73693   2
   1  -3  -7 38.9765 1.50688   3
  -1  -3  -7 37.0000 1.45642   4
  -1   3  -7 39.2575 1.83978   2
  -1   3   7 38.2426 1.55466   4
   1   3  -7 31.3681 1.83710   2
   1  -3   7 41.4100 1.88060   4
   1  -3  -8 7.88449 0.51528   3
  -1   3  -8 7.19971 0.81615   2
   1  -3   8 9.36133 0.78907   2
   1  -3   8 10.3583 0.89007   4
  -1   3   8 7.68414 0.55101   4
   1  -3  -9 584.216 19.5879   3
  -1  -3   9 609.010 20.0806   1
  -1   3  -9 619.193 20.1472   2
   1  -3   9 625.735 20.1336   4
   1  -3  10 751.582 24.9714   4
  -1  -3  10 795.717 24.9842   1
   1  -3 -10 737.476 24.4199   3
   1  -3  11 7.21707 0.82050   1
  -1  -3  11 5.89212 0.86145   1
   1  -3 -11 5.98029 0.40081   3
  -1   3 -11 6.31288 0.89006   2
   1  -3  11 8.60226 0.87399   4
  -1  -3  12 3.11793 0.67496   4
  -1   3 -12 3.54052 0.77894   2
   1  -3  12 3.68825 0.72598   4
   1  -3  12 3.42030 0.73721   1
  -1  -3  12 3.32071 0.77552   1
   1  -3 -13 5.49822 0.95170   1
  -1  -3  13 8.26236 0.90171   4
   1  -3  13 7.05327 0.86114   4
   1  -3  13 7.44456 0.86137   1
  -1  -3  13 7.78891 0.89257   1
  -1   3 -13 6.86016 0.94715   2
   1  -3 -14 35.5176 1.74310   1
  -1  -3  14 29.9188 1.69945   1
  -1  -3  14 32.2805 1.76785   4
  -1   3  14 32.3388 1.23556   4
  -1   3 -14 33.1643 1.94075   2
   1  -3  14 34.2295 1.74938   1
   1  -3  14 32.8607 1.80635   4
  -1   3  15 13.7588 0.59117   4
   1  -3 -15 13.7728 1.11056   1
  -1  -3 -15 9.60908 1.36157   1
  -1   3 -15 14.2264 1.31516   2
   1  -3  15 15.2247 1.23203   1
  -1  -3  15 14.5746 1.14900   1
  -1  -3  15 13.9668 1.13848   4
   1  -3  15 15.1526 1.18054   4
   1  -3  16 39.7540 2.10366   4
   1  -3  16 40.8872 2.05270   1
  -1  -3 -16 39.4516 2.20336   1
   1  -3 -16 39.5282 1.90040   1
  -1  -3  16 41.7865 2.01155   1
  -1   3 -16 41.5111 2.32366   2
  -1  -3  16 38.5949 2.07728   4
   1  -3  17 7.45424 1.10267   1
   1  -3  17 7.96596 1.01328   4
  -1   3 -17 6.48501 1.09923   2
  -1  -3 -17 6.27855 1.23557   1
  -1  -3  17 8.84777 1.04332   1
  -1  -3  17 7.75020 1.01023   4
   1  -3 -17 8.48336 0.97604   1
   1  -3 -18 8.63209 0.97553   1
  -1  -3  18 8.19875 1.08725   1
   1  -3  18 7.51900 1.03692   4
  -1  -3 -18 5.89798 1.22731   1
  -1   3 -18 5.43076 1.13247   2
  -1  -3  18 6.55030 0.95618   4
   1  -3  18 5.32030 1.10672   1
   1  -3 -19 1.73232 0.91260   1
  -1  -3  19 1.55013 0.98056   1
   1  -3  19 1.51980 1.16219   1
  -1   3 -19 0.16904 0.95983   2
   1   3 -19-1.26967 1.22328   2
  -1  -3 -19 1.24829 1.03570   1
   1  -3  19 1.61542 0.86515   4
  -1  -3  19 0.65450 0.75324   4
   1  -3  20 117.160 4.70654   1
  -1  -3  20 113.816 4.56894   1
  -1  -3 -20 117.602 4.50619   1
   1  -3 -20 117.560 4.35548   1
  -1   3 -20 106.447 4.99106   2
   1   3 -20 107.670 5.09034   2
   1  -3  20 114.117 4.65286   4
  -1  -3  20 110.490 4.62602   4
   1  -3 -21 97.8664 3.79703   1
   1  -3  21 95.9910 4.19418   1
  -1  -3  21 99.3412 4.04539   1
  -1  -3 -21 100.504 3.93939   1
  -1   3 -21 83.3694 4.42057   2
   1   3 -21 90.6680 4.55022   2
  -1  -3  21 94.0728 4.08260   4
   1   3 -22 118.422 5.66303   2
   1  -3  22 132.343 5.38138   1
  -1  -3  22 133.507 5.18347   1
  -1  -3 -22 131.988 5.03052   1
   1  -3 -22 131.688 4.91181   1
  -1  -3  22 124.602 5.21002   4
   1   3 -23-0.98560 1.29224   2
  -1  -3 -23-0.28793 1.08508   1
   1  -3 -23 2.26531 0.95040   1
   1  -3  23-0.66862 1.50890   1
  -1  -3  23 1.39016 1.32861   1
  -1  -3  23 0.06829 0.91559   4
   1  -3  24 7.38144 1.80171   1
   1  -3 -24 11.7784 1.22011   1
  -1  -3  24 11.6402 1.63734   1
   1   3 -24 9.44967 1.66262   2
   1  -3  25 36.4313 2.74863   1
  -1  -3  25 35.7075 2.57326   1
   1   3 -25 36.2709 2.81715   2
   1  -3  26 1.47225 1.96594   1
  -1  -3  26 7.03038 1.70376   1
   1   3 -26 7.15224 1.66134   2
   1  -3  27-0.64004 2.19966   1
  -1  -3  27 0.26857 1.79595   1
   1   3 -27 4.00822 1.51743   2
  -1  -3  28-3.05434 2.40626   1
   1   3 -28 0.97732 1.45147   2
  -1  -3  29-2.78829 2.35474   1
   1  -3 -29 1.94222 1.41284   2
   1  -3 -30 5.75128 1.67218   2
  -2   3   0 597.060 18.7708   2
   2   3   0 492.326 18.9522   2
   2  -3   0 573.236 18.6946   2
  -2   3   0 591.650 18.9348   4
  -2   3  -1 1947.30 61.1681   4
  -2   3   1 1731.03 60.8606   2
   2  -3  -1 1901.38 60.9191   2
   2   3   1 1886.60 61.3011   2
   2  -3   1 1961.49 60.9329   2
  -2   3  -1 1889.39 60.9702   2
   2  -3  -2 124.390 4.15203   2
   2  -3   2 123.897 4.13962   2
   2   3   2 118.728 4.42636   2
  -2   3   2 106.741 4.02900   2
  -2   3  -2 113.314 4.15471   2
   2  -3   3 561.830 18.0066   2
   2  -3  -3 548.580 17.9821   2
   2  -3   3 577.147 18.1113   1
  -2  -3  -3 491.761 18.2794   2
  -2   3  -3 529.850 18.0521   2
   2  -3   4 181.485 6.39442   1
   2  -3   4 181.968 6.31748   2
   2  -3  -4 191.402 6.32722   2
  -2  -3  -4 172.823 6.61760   2
  -2   3  -4 182.770 6.39501   2
   2  -3   5 121.287 4.43163   2
  -2   3  -5 123.119 4.49941   2
   2  -3   5 124.151 4.49259   1
  -2  -3  -5 128.768 4.78876   2
   2  -3  -5 133.512 4.43993   2
   2  -3  -5 119.275 4.34246   3
  -2   3  -5 114.955 4.60972   4
  -2   3  -6 62.3813 2.64046   4
   2  -3   6 62.6350 2.45913   2
   2  -3   6 63.6516 2.51052   1
  -2   3  -6 60.0454 2.50620   2
   2  -3  -6 60.2808 2.32882   3
   2  -3  -7 700.084 23.3734   3
   2  -3   7 706.375 23.5731   1
  -2   3  -7 724.300 23.6744   2
  -2   3  -7 742.539 23.8047   4
  -2  -3  -8 38.2483 1.46839   4
  -2   3  -8 41.2504 1.93504   4
  -2   3  -8 36.7756 1.82617   2
   2  -3  -8 38.6687 1.55696   3
  -2  -3  -9 35.3222 1.32833   3
   2  -3  -9 36.8988 1.49907   3
  -2  -3  -9 39.5432 1.39398   4
  -2  -3   9 34.9645 1.85539   2
  -2   3  -9 38.5705 1.86700   2
  -2   3  -9 41.4989 1.93542   4
   2  -3 -10 0.47388 0.28551   3
  -2   3 -10 2.08309 0.59373   4
  -2  -3  10 1.74373 0.60337   2
  -2   3 -10 0.82940 0.53838   2
  -2  -3  11 18.1534 1.35127   1
   2  -3 -11 21.4180 0.96125   3
  -2  -3  11 21.3581 1.37323   2
  -2   3 -11 20.7324 1.38123   2
   2  -3 -12 39.4209 1.56000   3
  -2  -3  12 40.5127 2.03419   1
  -2  -3  12 44.6127 2.11265   2
  -2   3 -12 40.5786 2.09927   2
   2  -3 -12 40.7302 1.83722   1
   2   3 -13 1.64209 0.74399   2
  -2  -3  13 1.15733 0.72216   1
   2  -3  13 1.55632 0.72993   1
  -2  -3  13 1.39709 0.69369   2
   2  -3 -13 1.93218 0.63675   1
  -2   3 -13 1.89403 0.70155   2
   2  -3 -14 74.6842 2.95225   1
   2  -3  14 77.0058 3.24122   1
  -2  -3  14 81.4418 3.27747   1
  -2   3 -14 84.1277 3.54149   2
   2   3 -14 77.8278 3.61430   2
   2  -3  15 37.8604 1.91736   1
  -2  -3  15 36.6793 1.88242   1
   2  -3 -15 32.9528 1.59521   1
  -2   3 -15 34.1222 2.05775   2
   2   3 -15 36.0154 2.21429   2
  -2  -3  16 10.4913 1.07535   1
   2  -3 -16 9.54621 0.86031   1
  -2  -3 -16 7.20308 1.36687   1
  -2   3 -16 8.39762 1.09709   2
   2   3 -16 7.56172 1.15109   2
   2  -3  16 8.85808 1.16170   1
   2  -3 -17 5.55692 0.81835   1
  -2  -3 -17 4.11854 1.30787   1
  -2   3 -17 5.31141 1.01412   2
   2   3 -17 4.48584 1.03513   2
  -2  -3  17 5.71645 0.98458   1
   2  -3  17 4.92147 1.10061   1
  -2  -3  18 2.24679 0.84130   4
   2  -3 -18 2.82198 0.76626   1
  -2   3 -18 1.64582 0.95216   2
  -2  -3 -18 0.97385 1.27823   1
  -2  -3  18 4.29038 0.95585   1
   2  -3  18 2.15029 1.14319   1
   2   3 -18 2.80900 1.00669   2
  -2  -3 -19 43.2920 2.43742   1
   2  -3  19 45.5665 2.50532   1
  -2   3 -19 37.6556 2.54030   2
  -2  -3  19 44.6873 2.22549   1
   2   3 -19 47.1360 2.78420   2
   2  -3 -19 44.9090 2.02050   1
  -2  -3  19 44.5965 2.36025   4
  -2   3 -20 25.0788 2.05870   2
   2  -3  20 27.8748 2.10180   1
  -2  -3  20 24.4516 1.75352   4
   2   3 -20 24.0605 2.06054   2
   2  -3 -20 25.7023 1.49327   1
  -2  -3 -20 29.1667 1.90731   1
  -2  -3  20 27.1252 1.74158   1
  -2  -3  21 65.8869 3.27128   4
   2  -3 -21 69.7831 2.95599   1
  -2  -3 -21 72.9596 3.22307   1
  -2  -3  21 72.9287 3.20327   1
  -2   3 -21 71.1925 3.71650   2
   2   3 -21 75.1775 3.82308   2
   2  -3  21 69.7218 3.53451   1
   2  -3 -22 19.0680 1.43941   1
  -2  -3  22 23.1742 1.73653   1
  -2  -3  22 20.4589 1.65348   4
   2  -3  22 17.4316 1.97822   1
   2   3 -22 20.7847 1.97701   2
  -2  -3 -22 22.3771 1.69060   1
  -2   3 -22 17.6371 1.92161   2
  -2  -3  23 7.91403 1.17398   4
  -2  -3  23 9.55489 1.46925   1
   2  -3 -23 7.55104 1.10307   1
   2  -3  23 5.80539 1.68569   1
  -2   3 -23 8.19274 1.48593   2
   2   3 -23 6.53987 1.40577   2
   2  -3  24-1.57050 1.93906   1
  -2   3 -24-0.21576 1.14810   2
  -2  -3  24 2.25764 1.32528   1
   2   3 -24 0.12056 1.17229   2
  -2  -3  24 0.28440 0.92534   4
   2  -3  25 14.5004 2.33135   1
  -2   3 -25 18.9623 2.04871   2
  -2  -3  25 18.9819 1.85287   1
   2   3 -25 18.6025 2.15223   2
   2  -3  26 0.53914 2.09116   1
  -2  -3  26 3.73029 1.65899   1
  -2   3 -26 3.22291 1.45907   2
   2   3 -26 5.14119 1.61614   2
  -2  -3  27 18.4914 2.21515   1
  -2   3 -27 19.0640 2.21433   2
   2  -3 -27 23.1056 2.06776   2
   2   3 -27 21.1911 2.31086   2
  -2  -3  28-1.26760 1.98435   1
   2  -3 -28 3.79627 1.43861   2
  -2   3 -28-0.39572 1.59731   2
   2   3 -28 2.88753 1.65919   2
  -2  -3  29-1.61421 2.29725   1
   2  -3 -29 1.19046 1.52461   2
  -2  -3  30-1.08800 2.59307   1
   2  -3 -30 5.13162 1.65465   2
   3  -3   0-0.34765 0.25719   2
   3  -3   0-0.02060 0.42045   1
  -3   3   0 0.01888 0.29512   2
  -3   3   1 861.955 29.1607   2
  -3   3  -1 877.678 29.2465   2
   3  -3   1 889.358 29.1932   2
   3  -3  -1 925.394 29.1664   2
   3  -3   1 934.008 29.3205   1
   3  -3   2 21.9813 1.08684   1
   3  -3   2 22.6392 0.98236   2
  -3   3  -2 21.6402 1.02519   2
   3  -3  -2 20.7811 0.90897   2
  -3  -3   2 17.3384 1.26610   2
   3  -3  -3 88.2057 3.28972   3
   3  -3   3 89.6324 3.22980   1
  -3   3  -3 83.0335 3.19899   2
  -3  -3   3 81.5247 3.54062   2
   3  -3  -3 90.7008 3.10157   2
   3  -3   4 727.828 24.1800   1
   3  -3  -4 776.255 24.0861   2
  -3   3  -4 708.643 24.1993   2
   3  -3  -4 718.113 24.2118   3
  -3  -3   4 729.788 24.5716   2
   3  -3  -5 22.5128 1.12630   3
  -3   3  -5 20.1190 1.11592   2
   3  -3  -5 21.6315 1.03151   2
  -3  -3   5 21.5985 1.37448   2
  -3   3  -5 21.2467 1.30405   4
   3  -3   5 21.6547 1.12091   1
  -3  -3   6 34.4966 1.75108   2
   3  -3  -6 32.3121 1.42160   3
  -3   3  -6 32.6630 1.66768   4
  -3   3  -6 32.4808 1.51162   2
   3  -3   6 30.0485 1.45916   1
   3   3  -6 26.5835 1.69448   2
   3  -3  -7 0.96967 0.39061   3
  -3   3  -7 0.06881 0.41086   2
   3  -3   7 1.25766 0.56898   1
  -3  -3   7 0.33176 0.53390   2
  -3   3  -7 0.37128 0.50319   4
   3   3  -7 0.28648 0.61000   2
   3   3  -8 573.659 19.8238   2
  -3   3  -8 600.370 19.6576   4
  -3  -3  -8 566.370 19.0545   3
  -3   3  -8 590.656 19.4724   2
  -3   3  -8 562.068 19.5139   1
  -3  -3   8 598.985 19.6366   2
   3  -3   8 600.313 19.3635   1
   3  -3  -8 595.653 19.2315   3
   3  -3  -9 39.4185 1.65369   3
  -3   3  -9 38.6072 1.99175   1
  -3   3  -9 38.2188 1.88080   2
  -3  -3   9 39.2127 1.98948   2
   3  -3   9 39.7132 1.81841   1
   3   3  -9 40.4508 2.19641   2
  -3   3  -9 40.7399 2.00507   4
   3  -3 -10 12.1164 0.80566   1
   3  -3 -10 14.4478 0.82024   3
  -3  -3 -10 13.6660 0.61768   3
  -3   3 -10 12.9612 1.15759   1
  -3   3 -10 15.0440 1.09088   2
  -3  -3  10 13.2153 1.08856   2
  -3   3 -10 14.6019 1.11882   4
   3   3 -10 15.4840 1.27930   2
   3  -3  10 12.5734 1.04879   1
  -3  -3  11 201.200 7.09013   2
  -3   3 -11 190.926 7.05217   2
  -3  -3 -11 187.936 6.39664   3
  -3   3 -11 186.525 7.07027   1
   3   3 -11 196.563 7.36178   2
   3  -3 -11 198.479 6.56800   1
  -3   3 -11 196.687 7.12515   4
   3  -3 -11 206.091 6.66939   3
  -3   3 -12 2.54658 0.66996   2
  -3  -3  12 2.16427 0.68680   2
   3  -3 -12 3.04715 0.48785   1
  -3  -3  12 1.33683 0.72864   1
  -3   3 -12 0.97609 0.85884   1
   3  -3 -12 1.93678 0.43966   3
  -3   3 -12 3.19642 0.72417   4
   3  -3 -13 47.3981 1.80839   1
  -3  -3  13 42.5261 2.23178   1
  -3   3 -13 44.6726 2.30890   2
  -3  -3  13 47.8986 2.31540   2
  -3   3 -13 44.3696 2.26784   4
   3  -3 -14 22.8081 1.11458   1
  -3  -3  14 22.9981 1.54080   2
  -3   3 -14 24.2414 1.58985   2
   3   3 -14 23.6280 1.75680   2
  -3  -3  14 22.7266 1.50089   1
   3  -3 -15 11.4193 0.79570   1
  -3   3 -15 11.0637 1.17028   2
  -3  -3  15 9.50698 1.06076   1
   3   3 -15 10.1252 1.27120   2
   3   3 -16 0.69658 0.89678   2
   3  -3 -16 1.50331 0.55617   1
  -3  -3  16-0.36180 0.80421   1
  -3   3 -16 0.75046 0.76226   2
   3  -3  16 0.98205 1.00277   1
  -3  -3  17-0.04448 0.82617   1
  -3   3 -17-1.20458 1.32801   1
  -3   3 -17 0.14493 0.80915   2
   3   3 -17-0.45494 0.97715   2
   3  -3  17-0.05647 1.09678   1
   3  -3 -17 0.84527 0.59431   1
  -3  -3  18 2.14535 0.89909   1
  -3   3 -18 1.77376 0.95684   2
   3  -3 -18 1.17104 0.69135   1
  -3  -3 -18-1.37253 1.53185   1
  -3   3 -18-1.12602 1.44223   1
   3  -3  18 1.89034 1.26357   1
   3   3 -18 0.47937 1.00188   2
   3  -3 -19 30.8876 1.58034   1
   3  -3  19 32.0731 2.22858   1
  -3   3 -19 31.5312 2.14850   2
   3   3 -19 29.4771 2.25407   2
  -3  -3  19 32.3063 1.84541   1
  -3   3 -19 24.6644 2.16171   1
  -3  -3 -19 29.8312 2.12881   1
  -3  -3  20 3.44549 1.03945   1
   3  -3 -20 0.72331 0.79615   1
  -3   3 -20 0.43227 0.94584   2
  -3  -3 -20 0.11396 1.27968   1
   3   3 -20 1.98835 1.14956   2
   3  -3  20 0.44449 1.35980   1
   3   3 -21-0.21935 0.96818   2
  -3  -3  21-0.38784 1.02595   1
  -3   3 -21-0.54900 1.02595   2
   3  -3  21-0.48499 1.50129   1
  -3  -3 -21 1.45288 1.31750   1
   3  -3 -21 0.61501 0.79336   1
  -3  -3  22 2.32910 1.15222   1
   3  -3  22 1.24348 1.73079   1
  -3   3 -22 2.31879 1.17103   2
   3   3 -22 2.17743 1.16392   2
   3  -3 -22 2.44429 0.96538   1
  -3  -3  22 0.83748 0.97474   4
  -3  -3  23-0.28601 1.04123   4
  -3   3 -23 0.20405 1.11547   2
   3  -3  23-2.79571 1.95561   1
  -3  -3  23 2.30483 1.28965   1
   3  -3 -23 1.42822 1.01363   2
   3   3 -23 2.51559 1.29817   2
  -3  -3  24 2.79421 1.19613   1
   3  -3  24 0.10373 2.17068   1
   3  -3 -24 4.18168 1.25777   2
  -3   3 -24 0.75621 1.19316   2
   3   3 -24 4.50886 1.47952   2
  -3  -3  24 1.10706 0.96008   4
   3   3 -25 0.13106 1.32299   2
  -3   3 -25 0.11340 1.24010   2
  -3  -3  25 2.35333 1.34851   1
   3  -3 -25 1.85207 1.15184   2
   3  -3 -26 1.49271 1.15702   2
   3   3 -26 0.68297 1.35719   2
  -3   3 -26-0.47714 1.31529   2
  -3  -3  26-0.06793 1.53909   1
   3  -3 -27 2.97263 1.38199   2
  -3  -3  27 2.33258 1.70365   1
  -3   3 -27 0.75258 1.46412   2
   3   3 -27 0.14291 1.47194   2
  -3  -3  28 9.77635 2.07253   1
   3  -3 -28 13.2890 1.89359   2
  -3   3 -28 13.6544 2.07969   2
   3   3 -28 14.4392 2.24228   2
  -3  -3  29-2.87640 2.21623   1
   3  -3 -29 0.76131 1.45834   2
  -3  -3  30-2.58844 2.53312   1
   3  -3 -30 2.94835 1.55541   2
  -4  -3   0 19.6198 1.41665   2
   4  -3   0 23.2730 1.02456   1
   4  -3   0 23.0728 1.30631   3
   4   3   0 19.2316 1.46326   2
  -4   3   0 24.8967 0.98686   2
  -4  -3   1 119.384 4.74148   2
   4  -3  -1 127.052 4.20194   1
  -4  -3  -1 110.855 4.64838   2
   4   3  -1 112.085 4.68948   2
   4  -3   1 122.664 4.25536   1
   4   3   1 110.364 4.72996   2
  -4   3  -1 124.176 4.22411   2
   4  -3  -1 136.583 4.58703   3
  -4  -3   2 193.302 6.94979   2
  -4  -3  -2 170.860 6.79247   2
   4  -3  -2 198.007 6.64535   3
   4   3  -2 196.218 7.04410   2
   4  -3  -2 187.990 6.29442   1
  -4   3  -2 185.344 6.40148   2
   4  -3   2 189.172 6.40680   1
   4   3  -3 174.391 6.50027   2
   4  -3  -3 171.377 6.06525   3
  -4  -3   3 175.448 6.39539   2
  -4  -3  -3 165.410 6.37518   2
   4  -3  -3 172.311 5.74151   1
  -4   3  -3 171.534 5.90468   2
   4  -3   3 170.994 5.89959   1
   4   3  -4 244.741 8.95271   2
   4  -3  -4 246.930 8.49197   3
   4  -3  -4 250.929 8.16705   2
  -4   3  -4 243.534 8.39021   2
  -4  -3  -4 240.729 8.92698   2
   4  -3   4 236.386 8.36975   1
   4  -3  -4 251.936 8.16833   1
  -4  -3   4 250.413 8.85697   2
   4   3  -5 514.686 17.6809   2
  -4   3  -5 489.324 17.2273   1
   4  -3  -5 507.144 17.1621   3
  -4   3  -5 510.855 17.1276   2
   4  -3   5 511.076 17.1009   1
   4  -3  -5 539.388 16.9281   2
  -4  -3  -5 496.424 17.6441   2
  -4  -3   5 535.271 17.5913   2
   4  -3  -6 232.686 8.18047   3
  -4   3  -6 229.055 8.32309   1
  -4   3  -6 246.521 8.22566   2
  -4  -3  -6 239.802 8.07179   3
   4  -3   6 241.758 8.18239   1
  -4  -3   6 237.485 8.56671   2
   4   3  -6 247.372 8.75941   2
   4  -3   7 2.89407 0.64630   1
   4   3  -7 1.14689 0.69407   2
   4  -3  -7 0.61816 0.48101   3
  -4   3  -7 0.15048 0.74709   1
  -4   3  -7 0.89881 0.46618   2
  -4   3  -7 1.86163 0.60319   4
  -4  -3  -7 0.43461 0.33489   3
  -4  -3   7 0.67875 0.57887   2
   4  -3  -8 78.5322 2.72196   1
   4  -3  -8 84.0884 3.07356   3
   4  -3   8 79.7075 3.12912   1
  -4  -3  -8 85.5070 2.92774   3
  -4   3  -8 78.7661 3.16932   2
   4   3  -8 75.2884 3.53890   2
  -4  -3   8 78.8724 3.37344   2
  -4   3  -8 80.5133 3.28392   1
  -4   3  -8 78.3182 3.36487   4
   4   3  -9 49.5234 2.56969   2
   4  -3  -9 52.6124 2.10113   3
   4  -3  -9 52.5503 1.75007   1
  -4   3  -9 51.6110 2.27652   2
  -4  -3   9 45.4960 2.35209   2
  -4  -3  -9 46.4343 1.87102   3
  -4   3  -9 51.7869 2.37025   1
  -4   3  -9 50.2736 2.40934   4
   4  -3   9 48.3387 2.20709   1
  -4   3 -10 23.4298 1.52743   4
  -4  -3 -10 22.4693 1.01898   3
   4  -3  10 24.8305 1.40118   1
   4  -3 -10 24.4831 0.92520   1
  -4   3 -10 25.3475 1.44808   2
  -4  -3  10 23.7662 1.51672   2
   4   3 -10 26.7203 1.74820   2
  -4   3 -10 23.2556 1.53469   1
   4  -3 -10 24.2113 1.22701   3
  -4   3 -11 29.8881 1.70988   4
   4  -3 -11 30.0992 1.39568   3
  -4  -3 -11 26.8256 1.15595   3
   4  -3  11 29.7008 1.60993   1
  -4   3 -11 27.5955 1.74951   1
  -4   3 -11 26.4427 1.60107   2
  -4  -3  11 29.7152 1.71214   2
   4  -3 -11 29.6541 1.10603   1
   4   3 -11 28.8972 1.91851   2
   4  -3 -12 15.5890 0.94690   3
   4  -3  12 16.6910 1.26425   1
  -4   3 -12 14.3709 1.21864   4
  -4   3  12 14.5751 0.99631   3
  -4   3 -12 16.0173 1.21188   2
  -4  -3  12 16.0654 1.26435   2
   4  -3 -12 16.3800 0.72716   1
   4   3 -12 14.6887 1.42497   2
  -4   3 -12 14.3659 1.30341   1
  -4  -3 -12 15.5070 0.74025   3
  -4   3 -13 68.3735 3.07704   1
   4  -3  13 58.6348 2.89413   1
  -4  -3  13 66.8660 3.00586   2
  -4  -3  13 67.8455 2.95615   1
  -4   3 -13 69.1196 3.03655   2
  -4   3  13 62.4788 2.66876   3
   4   3 -13 72.0644 3.39572   2
  -4   3 -13 67.0190 3.02322   4
   4  -3 -13 67.1270 2.59996   3
   4  -3 -13 67.7218 2.38719   1
   4  -3 -14 19.1528 0.93646   1
  -4   3 -14 21.0839 1.47697   4
  -4   3 -14 19.8749 1.45152   2
  -4   3  14 18.9165 1.15861   3
  -4  -3  14 19.4828 1.47385   2
  -4  -3  14 19.6819 1.42958   1
   4   3 -14 18.8861 1.64744   2
  -4   3 -14 17.2464 1.54577   1
  -4  -3  15 280.561 9.86716   1
  -4   3  15 273.887 9.56932   3
  -4  -3  15 276.050 9.99176   2
  -4   3 -15 294.092 10.1161   2
   4   3 -15 275.725 10.4183   2
   4  -3 -15 277.444 9.37284   1
  -4   3 -15 292.796 10.0637   4
  -4   3 -16 46.4749 2.46891   4
  -4   3  16 43.8134 2.04170   3
   4  -3 -16 47.6094 1.93027   1
  -4   3 -16 48.7371 2.56199   2
  -4  -3  16 50.5017 2.38919   1
   4   3 -16 47.2083 2.80539   2
  -4  -3 -17 5.89923 1.65448   1
  -4   3  17 10.4423 0.87654   3
  -4  -3  17 10.2715 1.15008   1
   4  -3 -17 10.2205 0.86032   1
  -4   3 -17 11.7071 1.31423   2
   4   3 -17 10.5736 1.43768   2
   4   3 -18 14.4841 1.72701   2
  -4   3 -18 18.7995 1.64629   2
   4  -3  18 13.1353 1.79018   1
   4  -3 -18 17.3286 1.11217   1
  -4  -3 -18 14.1629 1.91619   1
  -4  -3  18 15.1692 1.33732   1
   4  -3 -19 11.8694 1.02434   1
   4  -3 -19 15.3959 1.32742   2
  -4  -3 -19 11.2462 1.71280   1
   4   3 -19 13.7219 1.65657   2
  -4   3 -19 12.6769 1.43886   2
   4  -3  19 12.6694 1.80041   1
  -4  -3  19 12.8342 1.24470   1
   4  -3  20-2.14832 1.77368   1
  -4  -3  20 1.72226 0.94187   1
   4  -3 -20 2.86271 0.95653   2
  -4   3 -20 0.34515 1.02955   2
   4  -3 -20-0.81812 0.87703   1
   4   3 -20-0.86754 1.09990   2
  -4  -3 -20 0.31875 1.34285   1
  -4   3 -21 1.18649 1.06678   2
   4  -3  21 0.37753 1.79847   1
   4  -3 -21 0.58640 0.90313   1
   4  -3 -21 2.91879 0.97087   2
  -4  -3  21 4.26740 0.95669   1
   4   3 -21 2.03319 1.18720   2
  -4  -3  22 8.43636 1.27501   1
   4  -3 -22 9.72996 1.27703   2
   4   3 -22 8.75219 1.58178   2
  -4   3 -22 7.24109 1.37856   2
   4  -3  22 1.50615 2.02580   1
  -4  -3  23 14.4900 1.49542   1
   4   3 -23 12.2095 1.83865   2
  -4   3 -23 13.4689 1.69444   2
   4  -3 -23 13.1098 1.50367   2
   4   3 -24 1.02937 1.37052   2
  -4   3 -24 1.72603 1.25986   2
   4  -3 -24 1.60348 1.07251   2
  -4  -3  24 2.68283 1.31484   1
  -4  -3  25 6.18382 1.35501   1
   4  -3 -25 8.49299 1.41698   2
  -4   3 -25 4.44458 1.48285   2
   4   3 -25 5.23293 1.54208   2
   4   3 -26 3.22100 1.56042   2
   4  -3 -26 2.81273 1.23906   2
  -4   3 -26 1.91618 1.49347   2
  -4  -3  26 4.57181 1.51293   1
   4  -3 -27 5.22430 1.44509   2
  -4  -3  27 4.32241 1.64632   1
  -4   3 -27 2.65707 1.53755   2
   4   3 -27 4.67494 1.73563   2
  -4  -3  28 12.1162 2.10247   1
   4  -3 -28 17.5809 2.00848   2
   4   3 -28 14.8700 2.27187   2
   4  -3 -29 21.7749 2.23854   2
   4  -3 -30 7.94597 1.79483   2
   5  -3   0 0.23848 0.38317   1
   5  -3   0 0.15352 0.56827   3
  -5  -3   0-0.56444 0.60547   2
   5   3   0-0.55932 0.70542   2
  -5   3   0 0.00945 0.18054   2
  -5  -3   1 62.6283 2.92449   2
   5  -3  -1 67.3260 2.39121   1
   5  -3   1 68.0669 2.47587   1
   5   3  -1 71.5109 3.17181   2
   5   3   1 67.8715 3.07357   2
  -5  -3  -1 54.4572 2.82344   2
   5  -3  -1 68.9482 2.76339   3
  -5  -3   2 55.3147 2.62214   2
   5  -3  -2 57.3387 2.02311   1
   5   3   2 61.8498 2.76715   2
   5  -3  -2 55.9379 2.38929   3
   5  -3   2 57.5606 2.17936   1
  -5  -3  -2 49.5346 2.53893   2
   5   3  -2 53.3535 2.65702   2
  -5   3  -2 52.9664 2.23609   1
  -5   3  -2 55.5361 2.08197   2
   5  -3  -3 756.299 24.4914   3
  -5   3  -3 721.373 24.3797   1
   5  -3  -3 738.052 24.0540   1
  -5  -3  -3 647.564 24.6673   2
  -5  -3   3 739.156 24.8220   2
   5  -3   3 772.613 24.6249   3
  -5   3  -3 756.512 24.2293   2
   5  -3   3 746.137 24.2785   1
   5   3  -3 763.612 24.9912   2
  -5   3  -4 277.202 9.48077   1
   5  -3  -4 277.431 9.51632   3
   5   3  -4 287.061 10.0404   2
   5  -3   4 267.499 9.35982   1
   5  -3   4 287.523 9.67866   3
  -5  -3  -4 282.700 9.44631   3
  -5   3  -4 276.876 9.33300   2
  -5  -3  -4 289.519 10.0352   2
  -5  -3   4 274.986 9.84814   2
   5  -3  -4 274.201 9.07742   1
  -5  -3  -5 27.8168 1.34196   3
   5   3  -5 25.8950 1.76248   2
   5  -3  -5 26.2384 1.44328   3
   5  -3   5 27.8249 1.40066   1
  -5   3  -5 28.4595 1.32116   2
  -5  -3  -5 30.6543 1.89238   2
  -5   3  -5 27.6950 1.47521   1
  -5  -3   5 30.5661 1.77795   2
  -5   3  -6 207.679 6.97885   2
   5  -3   6 194.201 6.97892   1
   5  -3  -6 202.158 6.62041   2
  -5  -3  -6 210.138 7.63064   2
  -5  -3   6 203.487 7.39183   2
  -5   3  -6 196.552 7.07233   1
   5  -3  -6 197.232 7.00846   3
  -5  -3  -6 194.055 6.87784   3
   5   3  -6 201.969 7.57726   2
   5   3  -7 21.8474 1.63361   2
   5  -3  -7 22.0595 1.23500   3
   5  -3   7 20.7712 1.28416   1
  -5   3  -7 22.3402 1.20548   2
   5  -3  -7 20.9878 0.90015   2
  -5  -3   7 24.2467 1.52433   2
  -5  -3  -7 22.1493 1.67389   2
  -5   3  -7 20.6987 1.35130   1
  -5  -3  -8 0.72518 0.36545   3
   5  -3  -8-0.03300 0.48984   3
   5   3  -8-0.21815 0.65049   2
  -5   3  -8 0.04056 0.75222   1
  -5  -3   8 0.28342 0.59775   2
  -5   3   8 0.35592 0.55718   3
  -5   3  -8 0.55373 0.47606   2
   5  -3  -8 0.21397 0.25295   2
   5  -3   8 0.10907 0.70029   1
   5  -3  -9 9.94663 0.86690   3
  -5  -3  -9 10.2783 0.69303   3
   5   3  -9 11.8118 1.26206   2
  -5   3  -9 11.5381 1.11901   1
  -5   3   9 9.91809 0.92953   3
  -5   3  -9 10.7905 0.94171   2
   5  -3  -9 12.0065 0.68151   2
  -5  -3   9 11.6882 1.09269   2
   5  -3   9 11.5150 1.05270   1
  -5   3  -9 10.3608 1.03328   4
  -5  -3 -10 56.1359 2.29570   3
   5  -3 -10 71.7884 2.66199   3
  -5   3  10 62.4157 2.62109   3
   5  -3 -10 59.6449 2.35889   2
  -5   3 -10 62.9308 2.67929   2
  -5  -3  10 59.6244 2.80745   2
  -5   3 -10 63.4024 2.78034   1
  -5   3 -10 59.4985 2.83335   4
   5   3 -10 64.7191 3.11920   2
   5  -3  10 62.2572 2.74086   1
   5  -3 -11 86.0581 3.22355   3
  -5  -3 -11 79.6355 2.98850   3
   5  -3  11 81.3299 3.48969   1
   5  -3 -11 81.9501 3.11333   2
  -5   3  11 87.8900 3.34122   3
  -5   3 -11 87.0703 3.44611   2
  -5  -3  11 77.5140 3.50290   2
  -5   3 -11 81.9781 3.55314   4
  -5   3 -11 81.8176 3.49227   1
   5   3 -11 81.9343 3.82992   2
   5  -3 -12 6.29393 0.73916   3
  -5   3  12 6.62135 0.81606   3
   5  -3  12 5.55966 1.12331   1
  -5   3 -12 6.67199 1.02360   1
  -5  -3 -12 6.17001 0.53988   3
  -5   3 -12 6.09634 0.88592   2
   5  -3 -12 7.21414 0.66868   2
  -5  -3  12 7.16469 0.96330   2
  -5   3 -12 7.40192 0.94118   4
   5   3 -12 5.87240 1.04707   2
  -5   3  13 31.0134 1.66219   3
   5  -3  13 32.6631 1.98970   1
  -5   3 -13 33.0566 1.93213   4
   5  -3 -13 29.3560 1.53773   3
  -5   3 -13 33.1638 1.85888   2
   5  -3 -13 32.1614 1.57588   2
  -5  -3  13 32.9130 1.89188   2
  -5   3 -13 31.7620 1.98829   1
   5   3 -13 28.0164 2.06515   2
  -5   3 -14 125.328 5.00357   4
   5  -3  14 120.835 5.01515   1
  -5  -3  14 122.508 4.83467   1
  -5   3 -14 129.401 4.97214   2
   5  -3 -14 127.854 4.64651   2
  -5  -3  14 117.808 4.91512   2
  -5   3  14 125.482 4.66230   3
  -5   3 -14 119.655 4.98335   1
   5   3 -14 115.086 5.28787   2
  -5   3 -15 337.292 11.9500   4
  -5   3  15 334.929 11.5533   3
  -5  -3  15 333.119 11.7214   1
  -5  -3  15 344.960 11.9120   2
  -5   3 -15 349.377 11.9735   2
   5  -3 -15 335.567 11.5852   2
  -5   3 -15 334.329 11.9320   1
   5   3 -15 346.183 12.4096   2
   5  -3  15 318.286 12.0167   1
  -5   3  16 44.1187 2.05385   3
  -5  -3  16 49.1012 2.43883   2
  -5   3 -16 45.6727 2.45178   2
   5  -3 -16 43.4393 2.13769   2
  -5  -3  16 43.2147 2.23997   1
  -5   3 -16 40.9130 2.52715   1
   5   3 -16 47.0756 2.80348   2
  -5  -3 -16 38.9769 1.49846   4
  -5   3 -16 46.9435 2.43668   4
  -5  -3 -17 30.9242 2.55994   1
  -5   3  17 35.9930 1.87582   3
  -5   3 -17 41.9445 2.36837   2
   5  -3 -17 35.2637 1.98917   2
  -5  -3  17 35.1760 2.04636   1
   5   3 -17 39.6473 2.59842   2
  -5   3 -17 34.6499 2.40783   1
  -5   3 -17 36.2892 2.19467   4
  -5  -3 -18 19.2620 2.15726   1
  -5  -3  18 22.5093 1.63772   1
  -5   3  18 23.9815 1.44359   3
  -5   3 -18 23.0786 1.77588   4
  -5   3 -18 26.3780 1.90192   2
   5  -3 -18 24.6784 1.62280   2
   5   3 -18 23.7839 2.10351   2
  -5  -3  19 1.06041 0.90900   1
  -5   3  19 0.03877 0.66145   3
  -5   3 -19 2.57318 1.09025   2
   5  -3 -19 0.66294 0.87972   2
   5   3 -19-0.97050 1.17885   2
  -5   3  20 2.13475 0.73142   3
  -5   3 -20 3.69434 1.20625   2
   5  -3 -20 2.84520 0.97062   2
  -5  -3  20 3.53297 1.04952   1
   5   3 -20 2.46479 1.20110   2
  -5   3  21 11.6456 1.04642   3
  -5   3 -21 13.9109 1.65254   2
   5  -3 -21 12.6549 1.37486   2
  -5  -3  21 15.5047 1.39908   1
   5   3 -21 16.1326 1.88073   2
  -5  -3  22 6.98527 1.22409   1
  -5   3 -22 5.67001 1.38942   2
   5  -3 -22 4.57792 1.14882   2
  -5  -3  23 0.95335 1.14252   1
  -5   3 -23 0.51447 1.20959   2
   5  -3 -23-0.71101 1.03441   2
  -5  -3  24 3.11101 1.16557   1
  -5   3 -24 2.28179 1.31300   2
   5  -3 -24 2.10440 1.12494   2
  -5   3 -25 1.83175 1.31239   2
   5  -3 -25 1.07256 1.19410   2
  -5  -3  25 3.86191 1.31835   1
   5   3 -25 3.87121 1.55231   2
  -5  -3  26 27.5619 2.02779   1
   5  -3 -26 28.1145 2.21505   2
  -5   3 -26 30.8386 2.64096   2
   5   3 -26 25.9123 2.65388   2
  -5  -3  27 25.6835 2.17464   1
  -5   3 -27 27.0690 2.57195   2
   5  -3 -27 19.4634 2.13508   2
   5  -3 -28 35.8264 2.73059   2
   6  -3   0 114.378 4.09451   1
  -6  -3   0 105.886 4.44910   2
   6   3   0 118.483 4.71253   2
  -6  -3  -1 34.1283 1.67130   3
   6  -3  -1 32.1591 1.49864   1
  -6  -3   1 32.2861 1.86601   2
   6  -3  -1 34.2247 1.72070   3
  -6   3  -1 33.8973 1.53577   1
  -6  -3  -1 28.8286 1.78336   2
   6  -3   1 33.1077 1.58797   1
   6   3  -1 35.2958 2.06588   2
  -6   3  -1 35.7095 1.30347   2
   6   3   1 36.1433 2.03079   2
  -6   3  -2 0.74166 0.50987   1
  -6  -3   2 0.52765 0.60983   2
   6  -3   2 0.50032 0.66577   1
  -6  -3  -2 0.79801 0.67042   2
  -6   3  -2 0.68096 0.25716   2
   6   3  -2 0.56007 0.73156   2
  -6  -3  -2 0.64990 0.51175   3
   6  -3  -2 0.75453 0.54802   3
  -6  -3  -3 4.53559 0.64900   3
   6  -3   3 3.63686 0.76455   3
  -6  -3   3 3.50623 0.78155   2
   6  -3  -3 3.64042 0.67594   3
   6  -3   3 3.27398 0.74528   1
  -6   3  -3 3.46034 0.65840   1
   6   3  -3 2.73134 0.81417   2
  -6  -3  -3 2.97854 0.76735   2
  -6   3  -3 3.37590 0.40767   2
   6  -3   4 376.436 12.9292   1
   6   3  -4 375.536 13.4839   2
   6  -3  -4 370.322 12.9618   3
   6  -3   4 400.664 13.1444   3
  -6   3  -4 381.890 12.7257   2
  -6  -3  -4 386.072 12.8925   3
  -6   3  -4 378.394 12.8864   1
  -6  -3  -4 405.057 13.5361   2
  -6  -3   4 374.501 13.2973   2
  -6  -3   5 11.6378 1.17936   2
   6  -3  -5 13.5042 1.00770   3
  -6   3  -5 10.5325 0.99148   1
   6  -3   5 12.5785 1.12000   3
  -6   3  -5 13.0262 0.82673   2
   6  -3   5 11.0511 1.06165   1
   6   3  -5 12.2109 1.27706   2
  -6  -3  -5 11.8183 0.87688   3
  -6  -3  -5 13.6684 1.37992   2
  -6  -3  -6 125.798 4.43595   3
   6  -3   6 117.173 4.57953   1
   6   3  -6 117.710 5.01360   2
  -6   3   6 118.189 4.62919   3
  -6   3  -6 117.533 4.36696   2
  -6   3  -6 115.618 4.48246   1
  -6  -3  -6 138.918 5.19230   2
  -6  -3   6 120.846 4.86909   2
   6  -3  -6 120.955 4.52034   3
  -6  -3  -7 0.56751 0.43210   3
  -6   3  -7-0.07687 0.64980   1
   6  -3   7 0.05064 0.73009   3
  -6  -3   7 0.56096 0.68144   2
   6  -3  -7 0.53249 0.55253   3
   6   3  -7-0.07747 0.71518   2
  -6   3   7 0.56390 0.65163   3
   6  -3   7-0.21917 0.84076   1
  -6   3  -7 0.63269 0.48497   2
  -6  -3  -7 1.00205 0.88902   2
   6  -3  -7 0.37599 0.19611   2
  -6   3  -8 95.2014 3.84962   1
   6  -3  -8 101.472 3.80161   3
   6   3  -8 96.3849 4.32132   2
  -6  -3  -8 92.5340 3.59131   3
   6  -3   8 95.2810 3.96058   1
   6  -3   8 104.006 4.02584   3
  -6   3   8 99.5433 3.91982   3
  -6   3  -8 98.9806 3.75668   2
  -6  -3   8 100.871 4.12148   2
   6  -3  -8 96.2117 3.41652   2
  -6  -3  -8 104.012 4.40074   2
  -6   3  -9 3.04407 0.86470   1
  -6  -3  -9 3.49212 0.50897   3
   6   3  -9 3.93916 0.92061   2
   6  -3  -9 4.02941 0.73237   3
   6  -3   9 3.29894 0.82536   3
   6  -3   9 3.38277 1.01766   1
  -6   3  -9 5.32352 0.72060   2
   6  -3  -9 3.57441 0.41333   2
  -6  -3   9 3.69615 0.83525   2
  -6  -3  -9 4.23352 1.05092   2
  -6   3   9 3.89040 0.76068   3
  -6   3  10 0.75921 0.64018   3
   6  -3 -10 0.85390 0.62344   3
   6   3 -10 0.67136 0.79355   2
  -6  -3 -10 0.71968 0.42052   3
  -6   3 -10 1.01612 0.81572   1
  -6   3 -10 1.02009 0.58808   2
   6  -3  10 0.76892 0.74477   3
   6  -3  10-0.22221 1.01159   1
   6  -3 -10 0.47936 0.34956   2
  -6  -3  10 0.17871 0.75627   2
  -6  -3 -11 29.4565 1.40244   3
   6  -3 -11 32.6655 1.62654   3
   6  -3  11 28.5551 1.96639   1
  -6   3  11 31.9117 1.75340   3
   6  -3  11 29.2233 1.78073   3
  -6   3 -11 34.0129 1.74789   2
  -6   3 -11 30.4627 1.82582   1
   6  -3 -11 30.9044 1.42517   2
  -6   3 -11 30.1856 1.84495   4
   6   3 -11 29.0938 2.06498   2
  -6  -3  11 31.4784 1.87357   2
   6   3 -12 19.7985 1.69556   2
   6  -3 -12 16.8038 1.04706   2
  -6   3 -12 19.0040 1.45972   4
  -6  -3 -12 16.8706 1.00018   3
  -6   3  12 19.6296 1.32651   3
   6  -3  12 20.1806 1.46632   3
   6  -3  12 15.7460 1.61856   1
  -6   3 -12 19.4265 1.34369   2
  -6  -3  12 19.8902 1.47153   2
  -6   3 -12 15.6256 1.41229   1
   6  -3 -12 17.1097 1.19151   3
   6  -3  13 45.1791 2.81287   1
   6  -3 -13 50.2267 2.29856   3
   6  -3  13 51.0610 2.49242   3
  -6   3 -13 50.9203 2.52479   2
  -6  -3  13 49.3214 2.56888   2
   6  -3 -13 50.0006 2.19842   2
  -6   3 -13 52.2666 2.63927   1
  -6  -3 -13 52.0594 2.10875   3
  -6   3 -13 49.9189 2.61570   4
   6   3 -13 56.3418 3.01406   2
  -6   3 -14 442.088 15.7031   4
   6  -3  14 420.928 15.8577   1
  -6   3 -14 462.415 15.6262   2
  -6  -3  14 456.457 15.6344   2
   6  -3  14 443.083 15.4679   3
   6  -3 -14 456.154 15.2547   2
  -6   3 -14 474.071 15.6776   1
   6   3 -14 456.371 16.1248   2
  -6   3 -15 55.4714 2.79520   4
   6  -3  15 43.2465 3.02134   1
   6   3 -15 52.1154 3.10881   2
  -6  -3  15 54.5950 2.66928   1
   6  -3  15 53.9225 2.61665   3
  -6   3 -15 55.5158 2.76082   2
  -6  -3  15 54.3186 2.76596   2
   6  -3 -15 52.4249 2.40678   2
  -6   3 -15 51.9900 2.84688   1
   6   3 -16 3.25791 1.35698   2
  -6   3 -16 2.05175 1.37489   1
   6  -3  16 2.92786 1.01525   3
  -6   3 -16 2.76507 1.07197   4
  -6   3 -16 5.23931 1.18242   2
  -6  -3  16 6.85819 1.20464   2
   6  -3 -16 2.39628 0.83312   2
  -6  -3  16 1.17169 1.09160   1
  -6  -3 -17 271.072 10.8744   1
   6  -3  17 294.717 10.3952   3
  -6  -3  17 299.259 10.6031   2
  -6   3 -17 297.091 10.6943   2
   6  -3 -17 293.162 10.3175   2
  -6  -3  17 292.180 10.3292   1
   6   3 -17 304.462 11.2401   2
  -6   3 -17 292.837 10.6478   4
   6   3 -18 21.4083 2.01624   2
  -6   3  18 21.9854 1.46570   3
   6  -3  18 18.3397 1.52862   3
  -6  -3  18 19.0880 1.55492   1
  -6   3 -18 21.8907 1.81663   2
  -6   3 -18 20.7911 1.76319   4
  -6  -3 -18 18.3486 0.79962   4
   6  -3 -18 18.9289 1.49180   2
   6   3 -19 6.37043 1.46075   2
  -6  -3  19 5.74771 1.10735   1
   6  -3  19 5.03534 1.04428   3
  -6   3  19 4.85250 0.95569   3
  -6   3 -19 8.19348 1.33664   2
   6  -3 -19 5.55732 1.01652   2
  -6   3 -19 7.06043 1.16005   4
  -6  -3  20 0.69375 0.93104   1
  -6   3 -20-0.73919 1.02209   4
  -6   3  20 0.09399 0.77833   3
   6   3 -20 0.59124 1.16865   2
   6  -3  20-0.63158 0.95992   3
  -6   3 -20 2.22593 1.17638   2
   6  -3 -20 0.45476 0.92476   2
  -6   3  21 2.52182 0.88748   3
   6  -3  21 3.61653 1.04826   3
   6  -3 -21 1.11583 1.00778   2
  -6   3 -21 4.06135 1.22946   2
  -6  -3  21 5.08926 1.04943   1
   6   3 -21 2.57951 1.37522   2
  -6  -3  22 5.45120 1.11366   1
  -6   3 -22 3.09688 1.32048   2
   6   3 -22 2.41909 1.40206   2
   6  -3 -22 2.24133 1.06089   2
  -6  -3  23 8.80512 1.30095   1
   6   3 -23 6.32920 1.61741   2
  -6   3 -23 7.09322 1.54269   2
   6  -3 -23 5.50855 1.27806   2
  -6  -3  24 18.6529 1.48491   3
  -6  -3  24 24.9693 1.81348   1
  -6   3 -24 25.1415 2.26444   2
   6  -3 -24 21.6508 1.94162   2
   6   3 -24 22.9090 2.43253   2
  -6   3 -25 0.69854 1.41946   2
  -6  -3  25 3.13394 1.27789   1
  -6  -3  25 0.31052 0.83132   3
   6   3 -25 1.28356 1.47571   2
   6  -3 -25 0.27324 1.18932   2
  -6   3 -26 4.77613 1.62512   2
   6  -3 -26 2.04123 1.24052   2
  -6  -3  26 2.22485 0.88647   3
   6   3 -26 3.24699 1.76942   2
  -6   3 -27 2.32658 1.69294   2
   6   3 -27 0.46038 1.71411   2
  -7   3   0-0.60770 0.56558   1
  -7  -3   0 0.12878 0.54125   3
  -7  -3   0-0.05944 0.61191   2
   7   3   0 0.72921 0.71683   2
  -7  -3  -1 55.6077 2.44372   3
   7  -3  -1 54.9601 2.49733   3
  -7  -3  -1 50.7796 2.60725   2
  -7   3  -1 56.8918 1.98875   2
  -7  -3   1 54.5405 2.66344   2
  -7  -3   1 55.0935 2.47254   3
   7   3  -1 57.5939 2.87457   2
  -7   3  -1 53.4320 2.24194   1
  -7  -3   2 28.3958 1.61890   3
  -7  -3  -2 28.9157 1.56021   3
  -7  -3   2 30.0187 1.81896   2
   7  -3  -2 29.9774 1.61550   3
   7  -3   2 30.1272 1.66714   3
  -7   3  -2 29.3004 1.21289   2
  -7  -3  -2 26.0418 1.75247   2
   7   3  -2 31.6378 2.00600   2
  -7   3  -2 29.7655 1.45175   1
  -7  -3   3 17.7858 1.24372   3
   7  -3  -3 16.1738 1.18655   3
   7  -3   3 18.8739 1.30040   3
  -7  -3  -3 15.2287 1.34249   2
  -7   3  -3 18.2933 0.88249   2
   7   3  -3 14.7727 1.42465   2
  -7   3  -3 17.0708 1.10387   1
  -7  -3  -3 17.2331 1.15313   3
  -7  -3   3 15.7721 1.36266   2
   7  -3  -4 72.0367 3.05128   3
  -7  -3  -4 75.9960 3.07251   3
   7  -3   4 76.7337 3.17125   3
  -7  -3   4 74.9401 3.33913   2
   7   3  -4 68.9753 3.35852   2
  -7  -3  -4 66.6271 3.31599   2
  -7   3  -4 75.0846 2.75072   2
  -7   3  -4 71.5393 2.93759   1
  -7  -3   5 29.0448 1.86090   2
   7  -3  -5 30.3241 1.62222   3
   7  -3   5 30.3476 1.72298   3
   7   3  -5 28.4761 1.96695   2
  -7   3   5 28.5718 1.73844   3
  -7  -3  -5 27.4645 1.52310   3
  -7   3  -5 30.1494 1.37726   2
  -7   3  -5 29.3089 1.53314   1
  -7  -3  -5 31.8713 2.10398   2
  -7  -3  -6 5.02258 0.69097   3
   7  -3  -6 3.93659 0.77709   3
  -7  -3  -6 4.86755 1.11286   2
   7  -3   6 4.74042 0.88444   3
  -7   3   6 5.27347 0.90161   3
  -7   3  -6 5.38975 0.61654   2
   7   3  -6 5.08322 0.97358   2
  -7   3  -6 4.17576 0.81894   1
  -7  -3   6 3.91870 0.88729   2
   7  -3  -7 30.4518 1.64257   3
   7   3  -7 27.8913 1.95165   2
  -7   3   7 31.1071 1.79669   3
  -7   3  -7 27.4895 1.59299   1
  -7  -3  -7 32.0659 2.14121   2
   7  -3   7 31.4076 1.77059   3
  -7  -3  -7 26.7458 1.44053   3
   7  -3  -8 15.7239 1.16268   3
  -7  -3  -8 15.4871 1.54212   2
  -7  -3  -8 14.2102 0.97289   3
   7  -3   8 15.6235 1.29048   3
  -7   3   8 15.3928 1.26431   3
   7  -3  -8 14.1580 0.65982   2
  -7   3  -8 14.4405 1.17940   1
   7   3  -8 13.0588 1.42458   2
  -7  -3   8 15.3305 1.35360   2
   7  -3  -9 1.26953 0.32947   2
  -7  -3  -9 0.79561 0.50770   3
   7   3  -9 0.35502 0.86362   2
   7  -3   9 1.32076 0.81375   3
  -7  -3  -9 1.42873 0.99586   2
  -7   3  -9 0.61883 0.80662   1
  -7  -3   9 0.85340 0.80915   2
  -7   3   9 0.32771 0.68485   3
   7  -3 -10 2.22854 0.44302   2
  -7  -3 -10 3.28211 0.58808   3
   7  -3 -10 2.09961 0.74442   3
   7   3 -10 1.98006 0.92148   2
  -7  -3 -10 3.40133 1.02890   2
  -7   3  10 3.06688 0.80321   3
  -7   3 -10 2.39426 0.88401   1
  -7  -3  10 3.15589 0.89712   2
   7  -3  10 3.26482 0.84783   3
   7  -3  11 0.37994 0.77458   3
   7  -3 -11-0.08701 0.65630   3
   7   3 -11-0.18853 0.88590   2
  -7  -3 -11 0.15968 0.48612   3
  -7  -3  11-1.02740 0.95303   2
  -7   3 -11-0.14979 0.89753   1
   7   3 -12 68.6307 3.55287   2
  -7  -3 -12 65.5684 2.70390   3
   7  -3  12 70.0139 3.09608   3
  -7   3  12 66.4149 3.00836   3
  -7   3 -12 65.2161 3.09591   1
   7  -3 -12 68.3717 2.71015   2
  -7   3 -12 67.4452 3.24455   4
   7  -3 -12 66.2445 2.90301   3
  -7  -3  12 67.8910 3.16905   2
   7  -3 -13 85.7000 3.52353   3
  -7   3 -13 84.3195 3.87177   4
   7  -3  13 88.2002 3.69068   3
  -7   3 -13 82.7909 3.73729   1
  -7  -3  13 85.8638 3.80057   2
   7  -3 -13 85.6411 3.36887   2
   7   3 -13 90.9457 4.27869   2
  -7   3  13 82.9485 3.61248   3
   7   3 -14 32.3553 2.30266   2
  -7  -3  14 28.9609 1.91996   2
  -7   3  14 24.3903 1.69244   3
  -7   3 -14 26.7022 1.82312   2
  -7   3 -14 27.8217 2.00463   1
   7  -3 -14 28.8082 1.53724   2
  -7   3 -14 24.3539 1.87870   4
   7  -3  14 29.4255 1.86344   3
  -7  -3  15-0.37222 1.22760   1
  -7   3 -15 1.90875 1.33128   1
   7   3 -15 5.07987 1.39600   2
  -7  -3  15 2.79227 1.06343   2
   7  -3  15 1.76346 1.07968   3
  -7   3  15 1.61510 0.90909   3
  -7   3 -15 3.74927 1.13641   2
   7  -3 -15 2.77755 0.76922   2
  -7   3 -15 2.72971 1.01456   4
  -7  -3  16 157.062 5.91481   1
   7  -3  16 158.359 5.95353   3
  -7   3  16 149.637 5.84657   3
  -7   3 -16 156.145 6.12093   2
  -7  -3  16 157.679 6.10254   2
   7  -3 -16 148.875 5.73677   2
   7   3 -16 153.118 6.59074   2
  -7   3 -16 150.949 6.16579   4
  -7   3 -17 31.5557 2.19174   4
   7  -3  17 30.4746 2.04388   3
  -7   3  17 31.4759 1.97860   3
  -7  -3  17 40.7863 2.33034   2
  -7   3 -17 33.5222 2.21862   2
   7  -3 -17 32.1053 1.88216   2
  -7  -3  17 30.4860 1.99575   1
   7   3 -17 33.9826 2.60153   2
  -7   3 -18 138.438 5.65449   4
   7   3 -18 141.090 6.16976   2
  -7   3 -18 137.550 5.68804   2
  -7  -3  18 130.507 5.29503   1
   7  -3 -18 136.215 5.33459   2
   7  -3  18 137.120 5.37320   3
   7   3 -19 2.57802 1.29486   2
   7  -3  19 2.67908 0.97924   3
  -7   3 -19 5.24496 1.30488   2
  -7  -3  19 2.13818 0.94892   1
  -7   3 -19 3.08987 1.12520   4
   7  -3 -19 1.60398 0.89563   2
  -7  -3  20-0.49021 1.05676   3
  -7  -3  20 1.65926 0.97179   1
   7  -3  20 2.17478 0.98315   3
  -7   3  20 2.17776 0.93245   3
  -7   3 -20 2.15990 1.12395   2
  -7   3 -20-0.15831 0.92751   4
   7  -3 -20 0.19928 0.93139   2
   7   3 -20 0.36354 1.23561   2
  -7   3  21 30.5984 1.84357   3
  -7  -3  21 23.2570 1.76192   3
  -7   3 -21 31.0008 2.33379   2
   7  -3 -21 30.1042 2.02139   2
   7   3 -21 26.4149 2.43609   2
  -7  -3  21 30.9976 1.80652   1
  -7   3 -21 31.0840 2.13239   4
  -7  -3  22 2.51037 0.97793   1
  -7   3 -22 1.83498 1.32692   2
   7   3 -22 0.13051 1.38911   2
  -7  -3  22-0.35599 0.94890   3
   7  -3 -22 0.07660 0.99407   2
  -7  -3  23 1.04391 0.96883   3
   7   3 -23 1.21565 1.46549   2
  -7  -3  23 3.61979 1.17383   1
  -7   3 -23 4.41387 1.47823   2
   7  -3 -23 2.21498 1.13367   2
   7   3 -24-0.13989 1.43303   2
  -7  -3  24-0.33940 0.88015   3
  -7   3 -24 1.02349 1.46628   2
   7   3 -25 0.14534 1.52538   2
  -7  -3  25 0.05534 0.93546   3
  -7   3 -25 1.19521 1.52658   2
   7   3 -26-0.45281 1.61364   2
  -7  -3  26 0.53843 0.89850   3
  -7   3 -26-0.49924 1.56853   2
   7   3 -27 16.8580 2.43769   2
  -8  -3   0 160.640 5.81129   3
   8   3   0 161.914 6.26561   2
  -8   3   0 159.189 5.47537   1
  -8  -3   0 136.002 5.92195   2
  -8  -3   1 77.8352 3.24363   3
  -8  -3  -1 82.7530 3.29257   3
  -8  -3   1 66.1322 3.34795   2
  -8  -3  -1 67.9077 3.34864   2
  -8   3  -1 79.0438 2.67454   2
   8  -3  -1 70.1649 3.22515   3
  -8   3  -1 77.2888 2.96326   1
   8   3  -1 79.4117 3.66171   2
  -8   3   1 77.7814 2.90057   1
  -8  -3  -2 139.214 4.86468   3
   8  -3  -2 122.625 4.75397   3
   8  -3   2 124.111 4.79112   3
  -8  -3  -2 104.519 4.88488   2
  -8   3  -2 121.783 4.48197   1
  -8  -3   2 109.884 4.90760   2
   8   3  -2 122.120 5.15815   2
  -8  -3   2 118.220 4.73367   3
  -8   3  -2 127.630 4.33160   2
  -8   3  -2 124.159 4.23341   2
  -8  -3  -3 294.506 9.75771   3
   8  -3  -3 281.378 9.74074   3
  -8   3  -3 279.770 9.27142   2
  -8   3  -3 273.553 9.49333   1
  -8  -3   3 272.856 9.75802   3
  -8  -3  -3 252.732 9.98431   2
   8   3  -3 283.748 10.2695   2
   8  -3   3 285.968 9.80660   3
  -8  -3   3 255.111 9.92546   2
  -8  -3   4-0.31112 0.70156   3
  -8  -3   4 0.06768 0.73689   2
   8  -3   4 0.68021 0.75647   3
  -8   3  -4 0.81210 0.71640   1
  -8  -3  -4 0.81025 0.84643   2
   8  -3  -4 1.83976 0.78061   3
  -8  -3  -4 1.26587 0.65882   3
   8   3  -4 0.57493 0.91737   2
  -8  -3  -5 30.1055 1.61315   3
   8  -3  -5 28.4721 1.68976   3
   8  -3   5 30.5352 1.78663   3
  -8  -3   5 28.7159 1.91113   2
  -8   3  -5 30.2080 1.59344   1
  -8   3   5 30.4850 1.87418   3
   8   3  -5 27.3273 1.92140   2
  -8  -3  -5 29.6908 2.08633   2
   8  -3  -6 27.3362 1.57621   3
  -8  -3  -6 21.6165 1.40274   3
   8  -3   6 27.1395 1.67516   3
  -8   3  -6 23.5636 1.46997   1
   8   3  -6 22.8447 1.82796   2
  -8   3   6 24.1954 1.70939   3
  -8  -3  -6 30.9531 2.17466   2
  -8  -3   6 28.6630 1.84705   2
  -8  -3   7 0.14251 0.77889   2
   8  -3  -7 0.29404 0.72046   3
  -8  -3  -7-0.51578 0.65712   3
   8  -3   7 0.87765 0.80446   3
  -8   3   7 0.18443 0.84076   3
   8   3  -7-0.26120 0.82781   2
  -8   3  -7 0.84944 0.80587   1
  -8  -3  -7-0.37246 1.06118   2
  -8  -3  -8 32.5441 1.69282   3
  -8  -3   8 30.6885 1.94061   3
   8   3  -8 34.2010 2.26089   2
   8  -3   8 33.7536 1.96393   3
  -8   3  -8 34.3187 1.83433   1
  -8   3   8 35.0129 2.04286   3
  -8  -3  -8 35.8562 2.41686   2
  -8  -3   8 36.5168 2.17620   2
  -8  -3   9 14.0832 1.35050   3
   8  -3  -9 17.8023 1.33099   3
   8   3  -9 19.7358 1.74905   2
  -8  -3  -9 14.2053 1.06349   3
   8  -3   9 19.0286 1.41816   3
   8  -3  -9 16.4812 0.73356   2
  -8   3  -9 17.4322 1.36781   1
  -8   3   9 17.4260 1.46807   3
  -8  -3   9 19.2235 1.53089   2
  -8  -3  -9 19.0379 1.78731   2
   8  -3 -10-0.09752 0.79681   3
  -8  -3 -10-0.81414 1.11416   2
  -8   3  10-0.30340 0.85707   3
  -8  -3 -10 0.82429 0.60628   3
   8  -3 -10 0.14659 0.32863   2
   8  -3  10-0.50624 0.88082   3
   8   3 -10 0.77187 0.96362   2
  -8   3 -10-0.09658 0.95321   1
  -8  -3  10-0.20720 0.79340   2
  -8  -3  10-1.25538 0.85960   3
  -8  -3 -11 1.33315 1.05262   2
   8  -3 -11-0.34502 0.85410   3
   8  -3 -11 0.38327 0.44562   2
  -8  -3  11 0.61109 0.80497   3
   8   3 -11-0.40120 1.01212   2
  -8  -3 -11-0.11372 0.61460   3
   8  -3  11-0.62716 0.88521   3
  -8   3 -11 0.05126 0.90345   1
  -8  -3  11-1.09165 1.07066   2
  -8  -3  12 0.99870 0.83219   3
   8  -3 -12 0.40196 0.81485   3
   8  -3 -12 0.38500 0.51011   2
  -8  -3 -12 2.15667 1.14420   2
   8   3 -12 1.32615 1.07072   2
   8  -3  12 0.22927 0.91839   3
  -8  -3 -12 0.27205 0.63410   3
  -8   3 -12 1.19743 1.08451   1
  -8  -3  12-0.27035 0.97931   2
  -8   3  12 0.41310 0.88222   3
   8  -3 -13 9.45816 0.89078   2
  -8  -3  13 10.6359 1.27545   3
   8   3 -13 7.73941 1.46567   2
   8  -3  13 10.5580 1.24531   3
  -8   3  13 8.37518 1.17596   3
  -8  -3  13 10.0815 1.30220   2
  -8   3 -13 10.2196 1.40360   1
  -8  -3 -13 9.00707 1.00664   3
   8  -3 -13 8.96972 1.12416   3
  -8   3  14 35.6718 2.14831   3
   8   3 -14 39.2002 2.71280   2
  -8   3 -14 38.6410 2.35469   1
  -8  -3  14 37.1558 2.24061   3
  -8  -3 -14 38.2534 1.93701   3
  -8  -3  14 39.1334 2.29858   2
   8  -3  14 43.9525 2.31209   3
   8  -3 -14 38.4481 1.91655   2
  -8   3 -14 39.1004 2.40188   4
   8   3 -15 49.7243 3.09176   2
  -8  -3  15 47.2723 2.51638   3
  -8   3 -15 43.2534 2.65065   4
   8  -3  15 46.1244 2.43710   3
  -8  -3  15 46.7998 2.54069   2
   8  -3 -15 45.3903 2.21661   2
  -8   3  15 41.7870 2.40527   3
  -8  -3  16 44.2234 2.45533   3
  -8   3 -16 41.6779 2.57958   4
   8  -3  16 44.5935 2.37485   3
  -8  -3  16 37.8300 2.31101   1
  -8   3  16 40.3499 2.35064   3
  -8   3 -16 43.3358 2.51090   2
  -8  -3  16 50.1356 2.60262   2
   8  -3 -16 42.5137 2.20562   2
   8   3 -16 44.9777 2.98450   2
  -8  -3  17-0.66491 1.02343   3
   8   3 -17 0.46790 1.23917   2
   8  -3 -17-0.27562 0.82203   2
   8  -3  17 0.11920 0.95483   3
  -8   3  17-0.41759 1.00659   3
  -8   3 -17 2.21602 1.01262   2
  -8  -3  17 1.65615 1.13948   2
  -8  -3  17-0.05340 1.10895   1
  -8   3 -17 0.08304 1.07407   4
  -8  -3  18-0.36316 1.02418   1
   8   3 -18 1.07587 1.36243   2
  -8   3 -18 0.08424 1.01255   4
   8  -3  18 0.29826 0.91423   3
   8  -3 -18 0.95396 0.85532   2
  -8   3  18 0.48348 0.98961   3
  -8   3 -18 2.02996 1.14398   2
  -8  -3  18-0.19936 0.95328   3
  -8   3 -19 1.68777 1.13945   4
  -8  -3  19 1.78489 1.04340   3
  -8   3 -19 3.79514 1.32012   2
  -8  -3  19 1.68945 1.01091   1
   8  -3 -19 0.64422 0.87068   2
   8  -3  19 2.40430 0.95297   3
   8   3 -19 1.84503 1.31630   2
  -8  -3  20 32.6187 2.15597   3
  -8   3 -20 36.2068 2.43330   4
  -8   3  20 38.5423 2.21481   3
  -8   3 -20 39.5214 2.55965   2
   8  -3 -20 37.5339 2.23440   2
   8   3 -20 36.1431 2.81095   2
  -8  -3  20 38.7362 2.09463   1
  -8   3  21 3.49129 1.15637   3
  -8   3 -21 3.88940 1.36573   2
   8   3 -21 4.69316 1.53850   2
  -8  -3  21 5.36063 1.09093   1
  -8  -3  21 4.07198 1.15482   3
  -8   3 -21 3.68791 1.10579   4
  -8  -3  22 2.03232 0.99985   3
   8   3 -22-0.39970 1.33840   2
  -8   3 -22 1.05771 0.99980   4
  -8   3 -22 3.20053 1.36488   2
  -8  -3  23 0.24823 1.02214   3
  -8   3 -23 1.75744 1.45134   2
   8   3 -23 0.13676 1.41493   2
  -8  -3  24 0.06077 0.92710   3
   8   3 -24-0.14171 1.50116   2
  -8   3 -24 0.92679 1.43663   2
   8   3 -25 3.82198 1.86623   2
  -8   3 -25 2.44343 1.70376   2
  -8  -3  25 0.77167 0.94849   3
   8   3 -26 0.75974 1.56455   2
  -8  -3  26 0.98720 0.99974   3
  -9  -3   0 0.35512 0.81169   3
  -9   3   0-0.16718 0.65017   1
  -9  -3   0-0.77563 0.94265   2
  -9  -3   1 181.355 3.48551   3
  -9  -3  -1 148.405 3.43094   2
  -9   3   1 175.465 2.31387   1
  -9  -3   1 156.076 3.48954   2
  -9   3  -1 174.720 1.53288   2
  -9   3  -1 177.349 2.52488   1
   9   3  -1 182.831 4.16419   2
  -9  -3  -1 179.942 3.34156   3
  -9  -3   2 29.7589 1.96249   2
  -9  -3   2 33.4961 1.90493   3
   9  -3   2 31.4125 1.87191   3
  -9  -3  -2 28.4153 1.73719   3
   9  -3  -2 32.8612 1.85823   3
  -9   3   2 27.9681 1.39790   1
  -9  -3  -2 26.4375 1.92468   2
  -9   3  -2 29.9277 1.58194   1
  -9   3  -2 30.5082 1.25793   2
  -9   3  -2 29.8332 1.35956   2
   9   3  -2 31.8707 2.17791   2
   9  -3   3 15.0488 1.36233   3
   9  -3  -3 16.2302 1.33054   3
  -9  -3   3 11.8066 1.23855   3
  -9  -3   3 11.5609 1.34218   2
  -9   3  -3 13.5218 1.08409   1
  -9  -3  -3 11.6635 1.41643   2
  -9   3  -3 13.3344 0.91662   2
   9   3  -3 12.2653 1.48112   2
  -9  -3  -3 13.7554 1.20662   3
   9  -3  -4 56.1752 2.71201   3
  -9  -3  -4 56.3034 2.66246   3
   9  -3   4 60.9353 2.83563   3
  -9   3  -4 61.6536 2.56126   1
  -9  -3  -4 55.0995 3.04276   2
  -9  -3   4 57.9237 2.77561   3
   9   3  -4 56.4802 3.14088   2
  -9  -3   4 56.6491 2.93851   2
  -9   3   4 61.3813 2.99834   3
   9  -3  -5 489.312 16.8118   3
  -9  -3  -5 488.990 16.7355   3
   9  -3   5 509.283 16.9205   3
  -9  -3   5 489.675 17.1387   2
  -9   3  -5 489.118 16.5941   1
  -9   3   5 500.850 17.0977   3
  -9  -3  -5 460.807 17.2150   2
   9   3  -5 528.141 17.5023   2
   9  -3  -6 97.9749 4.02689   3
  -9  -3  -6 92.5280 3.85304   3
   9  -3   6 105.974 4.13662   3
  -9   3  -6 95.8473 3.80099   1
  -9   3   6 100.140 4.21004   3
  -9  -3  -6 102.625 4.66561   2
   9   3  -6 78.0654 4.11902   2
  -9  -3   6 98.5327 4.30638   2
   9   3  -7 32.8853 2.31793   2
  -9  -3  -7 30.5214 1.78092   3
   9  -3   7 35.6429 2.03241   3
  -9   3   7 31.9156 2.06679   3
  -9  -3  -7 37.0018 2.55093   2
  -9   3  -7 33.2342 1.87942   1
  -9  -3   7 33.7457 2.20303   2
  -9  -3   8 3.04623 0.90590   3
   9  -3  -8 2.48569 0.95452   3
  -9  -3  -8 3.90390 0.80290   3
   9  -3   8 3.56718 0.96674   3
  -9   3   8 4.48737 1.06530   3
  -9   3  -8 3.44386 1.01449   1
   9   3  -8 1.59551 1.14472   2
  -9  -3  -8 3.89373 1.35792   2
  -9  -3   8 2.26554 0.99124   2
  -9  -3   9 0.43578 0.84426   3
   9  -3  -9-1.02248 0.97513   3
  -9  -3  -9 0.13187 0.67660   3
   9  -3   9 0.52934 0.96857   3
  -9   3   9 0.41436 1.02980   3
  -9   3  -9 0.18939 1.00082   1
   9   3  -9-0.87664 1.07397   2
  -9  -3   9-0.89986 0.95778   2
  -9  -3  -9 0.87808 1.18927   2
   9  -3 -10 29.7190 1.82009   3
  -9  -3 -10 26.9787 1.61412   3
   9  -3  10 31.8924 1.92864   3
   9   3 -10 26.6508 2.19666   2
  -9   3 -10 27.2919 1.80044   1
  -9   3  10 31.1683 2.02932   3
  -9  -3  10 34.2145 2.08410   2
  -9  -3 -10 28.7707 2.23018   2
  -9  -3  10 28.5918 1.89591   3
   9  -3 -11 23.1114 1.65163   3
  -9  -3  11 22.7880 1.72164   3
   9   3 -11 24.3036 2.15439   2
   9  -3  11 23.6325 1.71597   3
   9  -3 -11 22.3104 1.08322   2
  -9  -3 -11 21.8437 1.43306   3
  -9   3 -11 22.9575 1.72796   1
  -9  -3  11 25.5686 1.85310   2
  -9  -3 -11 23.8565 2.02209   2
  -9  -3  12-0.13283 0.82917   3
  -9  -3 -12 1.71957 1.20845   2
   9  -3 -12 0.02884 0.49012   2
  -9  -3 -12 0.81802 0.71166   3
   9   3 -12-0.21631 1.22765   2
  -9   3  12-0.59226 0.90992   3
  -9   3 -12 1.46518 1.05764   1
   9  -3 -12 0.45244 0.95600   3
  -9  -3  12-1.07408 1.01139   2
   9  -3  12 0.24115 0.87344   3
   9  -3 -13 12.9400 0.95460   2
  -9  -3  13 12.3867 1.35944   3
   9  -3  13 12.0411 1.40420   3
   9   3 -13 13.7610 1.83097   2
  -9   3  13 12.1404 1.45482   3
  -9   3 -13 12.8369 1.45610   1
  -9  -3  13 9.05615 1.27364   2
   9   3 -14 1.26270 1.21706   2
   9  -3  14 1.40968 1.00672   3
  -9   3  14 1.39254 1.01966   3
  -9  -3 -14 1.33613 0.79790   3
  -9  -3  14 1.56918 1.01132   2
  -9  -3  14 2.41046 1.06817   3
   9  -3 -14 1.62407 0.66283   2
  -9  -3  15-0.34789 0.99813   3
   9  -3 -15 0.67558 0.62469   2
   9   3 -15 0.94123 1.30839   2
  -9   3 -15 1.04185 1.03979   4
   9  -3  15 0.61628 0.96113   3
  -9   3  15 0.13208 1.01435   3
  -9  -3  15 0.86072 1.05967   2
   9   3 -16 0.12190 1.31499   2
  -9  -3  16 0.14081 1.02502   3
  -9  -3  16-1.18526 1.26180   1
  -9   3 -16 1.74702 1.16777   4
   9  -3  16-0.37142 0.95073   3
  -9   3  16 1.34195 1.06180   3
  -9  -3  16 0.73586 1.03123   2
   9  -3 -16 0.09936 0.73216   2
  -9  -3  17 21.4388 1.85388   3
   9  -3  17 25.4786 1.78896   3
   9   3 -17 26.0306 2.38679   2
  -9   3  17 23.6933 1.85594   3
  -9  -3  17 22.5172 1.73443   1
  -9   3 -17 22.0836 1.95039   4
   9   3 -18 57.3836 3.49845   2
  -9   3 -18 47.7767 2.90976   4
  -9  -3  18 47.8187 2.71791   3
   9  -3  18 53.1644 2.66404   3
  -9   3  18 47.4283 2.64260   3
  -9   3 -18 52.6367 2.88397   2
  -9  -3  18 47.4308 2.53569   1
  -9  -3  19 1.91056 1.11223   3
   9   3 -19 0.78632 1.50085   2
   9  -3  19 2.10652 1.06431   3
  -9   3 -19 1.09430 1.08986   4
  -9   3 -19 4.04570 1.36699   2
  -9  -3  19 2.02371 1.06380   1
  -9  -3  20 0.56132 1.04941   3
   9   3 -20 1.74105 1.45809   2
  -9   3  20 0.84483 1.13078   3
  -9   3 -20 0.63259 1.10606   4
  -9   3 -20 2.79677 1.25769   2
  -9  -3  21 0.48634 1.06318   3
   9   3 -21 1.64437 1.41826   2
  -9   3  21 1.14794 1.08807   3
  -9   3 -21 2.86342 1.36222   2
  -9   3 -21 1.25521 1.13127   4
  -9  -3  22 1.43757 1.11515   3
  -9   3 -22 1.57074 1.26824   2
   9   3 -22 1.68893 1.53242   2
  -9   3 -22 0.96315 1.09763   4
   9   3 -23 0.43289 1.50740   2
  -9  -3  23 0.94944 1.07345   3
   9   3 -24 0.59239 1.67434   2
  -9  -3  24 0.40249 1.03490   3
  -9   3 -24 0.82614 1.51227   2
  -9  -3  25 1.15073 1.13178   3
   9   3 -25-0.76089 1.72743   2
  -9   3 -25 0.37217 1.70605   2
   9   3 -26-0.62838 1.86067   2
 -10  -3   0 7.38852 1.17424   2
 -10   3   0 9.88647 0.92405   1
 -10  -3   0 9.28599 1.18167   3
 -10  -3   1 4.18239 0.99830   3
 -10  -3  -1 6.36305 1.02377   3
  10  -3   1 4.76242 1.14891   3
 -10  -3   1 3.70607 1.01803   2
 -10   3  -1 0.10077 0.17064   2
 -10   3   1 4.64853 0.74607   1
 -10  -3  -1 5.02536 1.09298   2
 -10   3  -1 4.99294 0.38557   2
 -10   3  -1 4.01799 0.78353   1
 -10   3   2 2.02080 0.66344   1
  10   3  -2 3.69785 1.22704   2
  10  -3  -2 2.92344 1.01163   3
 -10  -3  -2 3.17934 0.90552   3
  10  -3   2 1.15711 0.94544   3
 -10  -3  -2 3.02289 1.09135   2
 -10   3  -2 3.88316 0.46686   2
 -10   3  -2 2.12468 0.51456   2
 -10  -3   2 2.62806 0.96900   2
 -10   3  -2 1.88751 0.78974   1
 -10  -3   2 2.02641 0.92826   3
 -10  -3   3 101.439 4.30428   3
 -10  -3  -3 98.4475 4.14042   3
  10  -3   3 100.390 4.24136   3
 -10   3  -3 98.1993 3.84435   1
 -10   3  -3 101.489 3.77163   2
  10   3  -3 98.7085 4.58501   2
 -10  -3  -3 91.3549 4.40762   2
  10  -3  -3 104.598 4.20989   3
 -10  -3   3 95.1677 4.33007   2
  10  -3  -4 596.459 20.6409   3
 -10  -3  -4 619.928 20.6165   3
  10  -3   4 616.737 20.7050   3
 -10   3  -4 599.051 20.3218   1
 -10  -3  -4 587.201 21.0769   2
 -10   3   4 610.860 20.9302   3
 -10  -3   4 583.429 20.8558   2
  10   3  -4 618.224 21.1612   2
 -10   3  -4 631.740 20.3136   2
 -10  -3   5 3.07133 1.14817   2
  10  -3  -5 5.30101 1.17307   3
 -10  -3  -5 2.39232 1.00268   3
  10  -3   5 1.65517 1.05233   3
 -10   3   5 6.03426 1.30906   3
 -10   3  -5 3.70451 1.03213   1
 -10  -3   5 2.79140 1.13423   3
  10   3  -5 1.86797 1.24176   2
 -10  -3  -5 2.16276 1.18603   2
  10  -3  -6 126.233 4.84385   3
 -10  -3  -6 111.572 4.52453   3
  10  -3   6 111.476 4.70218   3
 -10   3  -6 109.174 4.38996   1
 -10  -3  -6 105.969 4.99266   2
  10   3  -6 118.125 5.23196   2
 -10  -3   6 117.731 4.97760   2
 -10   3   6 118.584 4.93266   3
  10  -3  -7 10.0338 1.28177   3
  10  -3   7 9.51051 1.31218   3
 -10  -3  -7 10.7032 1.13131   3
 -10   3  -7 10.5702 1.17649   1
 -10   3   7 12.7579 1.43255   3
  10   3  -7 7.94539 1.40209   2
 -10  -3  -7 13.5860 1.73813   2
 -10  -3   8 18.1896 1.57521   3
  10  -3  -8 16.5515 1.48012   3
  10  -3   8 18.1658 1.58879   3
 -10   3  -8 16.7230 1.40823   1
 -10  -3  -8 16.7875 1.35420   3
 -10   3   8 16.0498 1.63794   3
 -10  -3  -8 18.8280 2.00544   2
 -10  -3   8 20.3278 1.73031   2
  10   3  -8 13.4268 1.66610   2
  10  -3  -9 29.3651 1.92430   3
 -10  -3   9 29.8712 2.01783   3
  10   3  -9 29.1802 2.36332   2
  10  -3   9 31.3800 2.01506   3
 -10   3  -9 31.6356 1.88819   1
 -10  -3  -9 28.7291 1.76767   3
 -10   3   9 36.4716 2.21877   3
 -10  -3  -9 31.0724 2.41968   2
 -10  -3   9 29.4646 2.09911   2
 -10  -3  10 3.23955 1.04643   3
 -10  -3 -10 3.38354 1.35213   2
  10  -3  10 1.96063 1.03348   3
  10  -3 -10 1.21228 1.05230   3
 -10  -3 -10 1.67674 0.84554   3
 -10   3  10 1.36683 1.11815   3
 -10   3 -10 1.25577 1.05388   1
  10   3 -10 2.72759 1.28481   2
 -10  -3  10 1.85785 0.99076   2
  10  -3 -11 18.8729 1.57723   3
  10  -3  11 18.0332 1.66504   3
 -10   3 -11 16.8316 1.59182   1
 -10  -3 -11 15.9303 1.36048   3
 -10   3  11 17.3700 1.68443   3
  10   3 -11 18.0697 1.95516   2
 -10  -3  11 16.3116 1.60079   2
 -10  -3  11 18.1858 1.59923   3
  10  -3 -12 1.63691 1.06741   3
  10  -3  12 1.91795 1.07007   3
 -10  -3 -12 1.78517 0.85285   3
  10   3 -12 1.12267 1.13980   2
 -10   3 -12 1.64057 1.19112   1
 -10  -3  12 0.67730 1.03047   2
 -10  -3  12 2.36067 1.05038   3
 -10  -3 -13-0.22418 0.88874   3
  10   3 -13 1.38931 1.32472   2
 -10  -3  13-0.59358 1.03977   2
 -10  -3  13 0.87415 1.06835   3
 -10  -3  14 15.4079 1.61935   3
  10   3 -14 17.0257 2.04842   2
 -10  -3 -14 16.6892 1.46803   3
 -10  -3  14 15.2171 1.55755   2
 -10  -3  15-0.45089 1.05587   3
  10   3 -15-0.87462 1.34787   2
 -10   3  15-0.07391 1.06282   3
 -10  -3  15 1.41008 1.07252   2
 -10  -3  16 2.12847 1.14039   3
  10   3 -16 1.42515 1.33513   2
 -10   3 -16 1.90167 1.20036   4
 -10  -3  17 2.62345 1.27771   3
  10   3 -17 3.40365 1.60858   2
 -10   3 -17 3.05759 1.17520   4
 -10  -3  17 0.90257 1.16387   1
 -10  -3  18 13.7457 1.62430   3
  10   3 -18 16.1390 2.16738   2
 -10   3 -18 19.5053 1.80494   2
 -10   3 -18 12.8586 1.62903   4
  10   3 -19 1.51016 1.53313   2
 -10   3  19 0.23420 1.24067   3
 -10  -3  19 0.54645 1.11424   3
 -10   3 -19 1.42978 1.21888   2
 -10   3 -19 0.09775 1.09173   4
 -10  -3  20 27.5013 2.09686   3
 -10   3  20 27.7873 2.20380   3
 -10   3 -20 29.3807 2.29396   2
  10   3 -20 28.2783 2.72661   2
 -10   3 -20 28.1584 2.26711   4
 -10  -3  21 1.74499 1.20127   3
  10   3 -21 3.92135 1.79630   2
 -10   3  21 0.71611 1.25058   3
 -10   3 -21 5.81394 1.55120   2
 -10   3 -21 1.15343 1.16553   4
 -10  -3  22-0.15918 1.17292   3
 -10   3 -22 2.76265 1.54321   2
  10   3 -22-1.19152 1.50296   2
  10   3 -23 1.82943 1.68967   2
 -10   3 -23 2.70267 1.68081   2
 -10  -3  24 3.22621 1.26017   3
  10   3 -24 0.93596 1.75063   2
 -10   3 -24 1.91256 1.68994   2
 -10  -3  25 3.05082 1.29360   3
  10   3 -25 1.59983 1.76585   2
 -11  -3   0 0.79865 0.90766   3
 -11  -3   0-0.24736 1.04978   2
 -11   3   0-0.77579 0.82770   1
 -11  -3   1 0.87309 0.98736   3
 -11   3  -1 0.05599 0.13478   2
 -11  -3  -1 0.66326 0.99136   3
 -11  -3   1 0.08174 1.08959   2
 -11   3   1 0.03000 0.71586   1
 -11  -3  -1 0.60077 1.03143   2
 -11   3  -1 1.03479 0.34027   2
 -11   3  -1 0.44703 0.80927   1
 -11   3  -2 161.967 5.71460   2
 -11  -3   2 166.082 6.41100   3
 -11  -3  -2 167.942 6.37813   3
 -11  -3  -2 156.171 6.61505   2
 -11   3  -2 163.050 5.94415   1
 -11   3  -2 166.315 5.60940   2
 -11  -3   2 156.966 6.51084   2
 -11   3   2 166.454 5.79009   1
 -11  -3   3 67.3886 3.23638   3
 -11  -3  -3 67.9343 3.18538   3
 -11  -3  -3 61.4804 3.42395   2
 -11   3  -3 63.9944 2.67512   2
  11   3  -3 69.4726 3.56182   2
 -11   3  -3 67.7781 2.84353   1
 -11  -3   3 65.1864 3.30961   2
 -11  -3   4 29.1437 2.02116   3
 -11  -3  -4 28.5863 1.91358   3
 -11  -3  -4 29.3593 2.28133   2
 -11   3  -4 28.8922 1.72497   1
 -11  -3   4 28.3984 2.05481   2
 -11   3   4 28.4101 2.13928   3
 -11   3  -4 31.9276 1.66969   2
  11   3  -4 30.7825 2.27981   2
 -11  -3  -5 24.8758 1.74050   3
 -11  -3  -5 25.5539 2.18529   2
 -11  -3   5 21.6483 1.80220   3
 -11   3   5 24.0400 1.99557   3
 -11   3  -5 26.1502 1.52582   2
  11   3  -5 21.0517 2.03203   2
 -11  -3   5 24.5708 1.92974   2
 -11   3  -5 22.5503 1.56279   1
 -11  -3  -6 37.9258 2.61964   2
 -11  -3  -6 34.3778 2.06663   3
 -11   3  -6 34.4616 1.91982   1
 -11   3   6 35.8710 2.35733   3
  11   3  -6 34.0959 2.46203   2
 -11   3  -6 32.3479 1.80959   2
 -11  -3   6 33.8813 2.30235   2
 -11  -3  -7 5.52108 1.07387   3
 -11   3  -7 6.26776 1.04666   1
 -11   3   7 6.09062 1.32244   3
 -11  -3  -7 7.50351 1.46390   2
  11   3  -7 6.13205 1.44555   2
 -11  -3   7 5.39486 1.26343   2
 -11  -3   8 0.83767 1.07334   2
 -11  -3  -8 0.57597 0.83035   3
 -11   3  -8 0.04924 0.98863   1
 -11   3   8 0.16394 1.08626   3
 -11  -3  -8 0.43493 1.17300   2
  11   3  -8-0.52949 1.23552   2
 -11  -3   9 0.81274 1.08393   3
 -11  -3  -9-0.05801 0.85151   3
 -11   3  -9 1.97181 1.06110   1
 -11   3   9 0.98455 1.09420   3
  11   3  -9 0.50894 1.09863   2
 -11  -3   9 2.96640 1.01551   2
 -11  -3  10 6.11048 1.35054   3
 -11  -3 -10 3.35019 0.98356   3
 -11   3  10 5.62481 1.39681   3
 -11   3 -10 4.11737 1.18154   1
  11   3 -10 5.35848 1.35423   2
 -11  -3  10 5.89572 1.23654   2
 -11  -3 -11 15.6899 1.46171   3
 -11   3  11 17.8200 1.79188   3
  11   3 -11 16.3494 1.95998   2
 -11  -3  11 15.9298 1.62856   2
 -11  -3 -12 14.8738 1.42642   3
 -11   3  12 11.6784 1.59090   3
  11   3 -12 12.0786 1.85653   2
 -11  -3  12 13.2873 1.54985   2
 -11  -3 -13 3.55480 1.07889   3
 -11   3  13 3.54169 1.24798   3
  11   3 -13 4.10338 1.49616   2
 -11  -3  13 3.51514 1.16129   2
 -11   3  14 0.91170 1.27030   3
 -11  -3 -14-0.19112 1.11745   3
  11   3 -14 2.11821 1.36222   2
  11   3 -15 0.76280 1.43727   2
 -11   3  15-0.91838 1.28225   3
 -11   3 -16 16.4728 1.82952   4
 -11   3  16 14.3974 1.73158   3
  11   3 -16 14.1198 2.07445   2
 -11   3 -17 20.9035 2.04717   4
 -11   3  17 16.7300 1.80212   3
  11   3 -17 17.4637 2.22619   2
 -11   3 -18 2.08276 1.31628   4
 -11  -3  18 3.02284 1.38173   3
  11   3 -18 1.53981 1.57230   2
 -11   3  18 1.48111 1.30849   3
 -11   3 -18 6.41830 1.44164   2
 -11  -3  19 16.6669 1.95419   3
  11   3 -19 16.4071 2.25801   2
 -11   3  19 16.4907 1.84203   3
 -11   3 -19 20.3595 1.90410   2
 -11   3 -19 14.7960 1.81656   4
 -11  -3  20 0.51632 1.31027   3
  11   3 -20 1.48620 1.71424   2
 -11   3  20 1.05189 1.41595   3
 -11   3 -20 2.87334 1.34255   2
 -11   3 -20-0.42306 1.17154   4
 -11  -3  21 14.8047 1.76518   3
  11   3 -21 13.2241 2.24752   2
 -11   3 -21 17.3228 2.03040   2
 -11  -3  22 10.4232 1.65134   3
  11   3 -22 9.31620 2.17838   2
 -11   3 -22 11.8035 2.01009   2
  11   3 -23-0.31277 1.81940   2
 -11   3 -23 5.68217 1.74343   2
 -12  -3   0 7.82619 1.32904   3
 -12  -3   0 9.24732 1.44291   2
 -12  -3   1 2.20445 1.06211   2
 -12  -3   1 3.00847 1.13938   3
 -12  -3  -1 2.42127 1.10151   3
 -12  -3  -1 2.21443 1.13868   2
 -12   3  -1 1.67286 0.83155   1
 -12  -3  -2 0.21547 0.97130   3
 -12  -3   2-0.37858 0.96089   3
 -12  -3   2-0.60142 1.03627   2
 -12  -3  -2 0.09726 1.07239   2
 -12   3  -2-0.27426 0.88857   1
 -12  -3   3-0.77150 0.94919   2
 -12  -3   3 0.83082 0.98594   3
 -12  -3  -3-0.07072 0.92593   3
 -12  -3  -3 0.40035 1.16324   2
 -12   3  -3-0.32933 0.82335   1
 -12  -3   4 3.04373 1.17144   2
 -12  -3   4 2.05030 1.06085   3
 -12  -3  -4 2.28943 1.00757   3
 -12  -3  -4 1.45437 1.18602   2
 -12   3  -4 2.11844 0.90913   1
 -12  -3   5 1.05832 1.07380   2
  12   3  -5 2.92558 1.31093   2
 -12  -3   5 1.22411 0.93550   3
 -12  -3  -5 3.61979 1.14209   3
 -12   3   5 1.70812 1.16511   3
 -12   3  -5 2.86129 0.92885   1
 -12  -3  -5 3.51223 1.38584   2
  12   3  -6 0.82173 1.19838   2
 -12  -3   6 0.69533 1.08269   3
 -12  -3  -6 0.06710 0.99351   3
 -12   3   6-1.16103 1.13341   3
 -12   3  -6 0.14280 0.92574   1
 -12  -3  -6 2.03113 1.44124   2
 -12  -3   6 0.08747 0.96852   2
 -12   3  -7 35.0335 2.09584   1
 -12  -3  -7 37.6640 2.24723   3
 -12   3   7 36.0579 2.51811   3
  12   3  -7 40.6562 2.73174   2
 -12  -3  -8 6.79500 1.23447   3
  12   3  -8 4.55411 1.46614   2
 -12   3   8 7.02532 1.35487   3
 -12   3  -8 5.02906 1.20553   1
 -12  -3   8 5.86143 1.26622   2
  12   3  -9 1.12003 1.37536   2
 -12  -3   9 1.20900 1.18275   3
 -12   3   9 1.15534 1.26244   3
 -12  -3  -9 0.97853 0.97133   3
 -12   3  -9 2.03595 1.17323   1
 -12  -3   9 1.10065 1.14564   2
 -12  -3  10 40.1123 2.52477   3
 -12  -3 -10 36.3591 2.29085   3
 -12   3  10 41.1699 2.67451   3
  12   3 -10 44.9455 3.00373   2
 -12  -3  10 43.7887 2.57245   2
 -12  -3  11 0.74985 1.15941   3
 -12  -3 -11 1.73508 1.04848   3
 -12   3  11 1.07210 1.30493   3
 -12  -3  11 2.01017 1.08856   2
  12   3 -11 2.45769 1.36745   2
 -12  -3 -12 11.3434 1.43644   3
 -12   3  12 12.8623 1.72872   3
 -12  -3  12 11.5298 1.50550   2
  12   3 -12 11.3170 1.71157   2
 -12  -3  12 11.3045 1.59238   3
 -12  -3  13 11.6616 1.63201   3
 -12   3  13 7.37338 1.59609   3
 -12  -3 -13 13.3049 1.49132   3
  12   3 -13 11.9354 1.94106   2
 -12  -3  14 15.1679 1.74647   3
 -12   3  14 13.4742 1.78692   3
  12   3 -14 12.2933 2.05447   2
 -12  -3  15 0.88806 1.25760   3
 -12   3  15-0.46200 1.37140   3
  12   3 -15-1.17593 1.50682   2
 -12  -3  16 5.56712 1.42002   3
 -12   3  16 4.84816 1.54835   3
  12   3 -16 6.09205 1.82358   2
 -12   3  17 4.04512 1.57378   3
  12   3 -17 6.10172 1.85142   2
 -12   3 -17 6.49387 1.65533   4
 -12  -3  17 5.40107 1.54271   3
 -12  -3  18 6.95667 1.54613   3
 -12   3  18 5.69041 1.53839   3
  12   3 -18 7.36673 1.96834   2
 -12   3 -18 9.83115 1.53403   2
 -12   3 -18 7.42010 1.68595   4
 -12  -3  19 29.4193 2.47131   3
 -12   3  19 35.1836 2.65436   3
 -12   3 -19 34.6631 2.47659   2
 -12   3 -19 32.6790 2.59677   4
  12   3 -19 36.3424 3.12459   2
 -12   3  20 3.49796 1.62066   3
 -12   3 -20 6.36862 1.52923   2
 -13  -3   0 0.09819 1.11012   2
 -13  -3   0-1.05377 1.16279   3
 -13  -3   1 1.04382 1.10407   2
 -13  -3   1 2.13758 1.16840   3
 -13  -3  -1 1.77007 1.19243   3
 -13  -3  -1 1.52049 1.16557   2
 -13  -3   2 0.24955 1.07924   3
 -13  -3  -2 0.55558 1.13554   3
 -13  -3  -2 0.62483 1.21496   2
 -13  -3   2-0.73889 1.15691   2
 -13  -3   3-0.08388 1.07815   3
 -13  -3  -3 1.01739 1.12535   3
 -13  -3   3-0.54988 1.14414   2
 -13  -3   4 1.29299 0.97418   2
 -13  -3   4 0.16872 1.11491   3
 -13  -3  -4 0.85082 1.08710   3
 -13  -3   5-0.50754 1.15039   3
 -13  -3  -5 0.07569 1.00890   3
 -13  -3   5 0.27593 1.18593   2
 -13  -3   6 14.0556 1.61593   2
 -13  -3   6 11.4184 1.53612   3
 -13   3   6 11.6314 1.68386   3
 -13  -3  -6 12.0040 1.46863   3
  13   3  -6 12.2211 1.73777   2
  13   3  -7 1.52060 1.24299   2
 -13   3   7-0.19176 1.27452   3
 -13  -3  -7 0.96728 1.03743   3
 -13  -3  -8 0.07349 1.02168   3
 -13   3   8-0.38289 1.28707   3
  13   3  -8-0.22142 1.25155   2
 -13  -3   9 5.63320 1.39284   3
 -13  -3  -9 4.95139 1.24452   3
 -13   3   9 6.42067 1.47802   3
  13   3  -9 3.95007 1.37626   2
 -13  -3  10-0.61475 1.08170   3
  13   3 -10-1.05842 1.41335   2
 -13   3  10-0.19208 1.28018   3
 -13  -3 -10 0.44519 1.08821   3
 -13  -3  11 46.6428 2.86362   3
 -13  -3 -11 47.7352 2.73453   3
 -13   3  11 45.0548 2.95773   3
  13   3 -11 48.8052 3.28192   2
 -13  -3  12 14.1789 1.75850   3
 -13  -3 -12 15.8385 1.77076   3
 -13   3  12 17.3519 1.92794   3
  13   3 -12 17.8119 2.14815   2
 -13  -3  13-0.36662 1.27420   3
 -13   3  13 0.78030 1.43049   3
 -13  -3 -13 0.40199 1.33159   3
  13   3 -13 0.63293 1.43107   2
 -13  -3  14-0.09290 1.23837   3
 -13   3  14 0.19664 1.39230   3
  13   3 -14 0.12028 1.37624   2
 -13  -3  15 0.75233 1.31098   3
  13   3 -15-1.75747 1.56730   2
 -13  -3  16 6.45918 1.58929   3
 -13   3  16 4.50230 1.69458   3
 -13   3  17 1.21173 1.55214   3
 -13   3 -17 2.86854 1.61760   4
 -13   3  18 1.42516 1.57426   3
 -13   3 -18 1.21777 1.47981   4
 -13   3  19 6.74602 1.80874   3
 -14  -3   0 45.9562 2.86021   3
 -14  -3   1 3.41381 1.43121   3
 -14  -3  -1 3.00191 1.29269   3
 -14  -3  -2 21.4536 1.98971   3
 -14  -3   2 17.9302 1.88331   3
 -14  -3   3 21.0024 1.98202   3
 -14  -3  -3 18.0532 1.87795   3
 -14  -3   4 54.1649 3.13945   3
 -14  -3  -4 52.1476 3.01997   3
 -14  -3   5 1.56351 1.24119   3
 -14  -3  -5 1.52192 1.29087   3
 -14  -3   6 1.94828 1.25869   3
 -14  -3  -6 0.41758 1.17093   3
 -14  -3  -7 8.41468 1.50065   3
 -14  -3  -8 2.47503 1.17073   3
 -14   3   8 3.17723 1.50734   3
  14   3  -8 5.75769 1.59857   2
 -14  -3  -9 23.8798 2.08215   3
 -14   3   9 25.9094 2.34300   3
  14   3  -9 27.4239 2.46872   2
 -14  -3  10 19.9100 2.07820   3
 -14  -3 -10 23.1551 1.94427   3
 -14   3  10 20.3459 2.17362   3
  14   3 -10 17.6897 2.12722   2
 -14  -3  11 3.89101 1.44758   3
 -14  -3 -11 3.25142 1.35962   3
 -14   3  11 2.48591 1.62541   3
 -14  -3 -12 2.91559 1.36104   3
 -14   3  12 3.76334 1.52938   3
 -14   3  13 0.73656 1.48639   3
 -14   3  14 5.72870 1.76013   3
 -14   3  15-0.10705 1.61485   3
 -15  -3   0 1.36850 1.39210   3
 -15  -3   1 4.41853 1.48119   3
 -15  -3  -1 4.36015 1.48169   3
 -15  -3   2 28.9811 2.39046   3
 -15  -3  -2 28.3374 2.41036   3
 -15  -3   3 19.5303 2.11595   3
 -15  -3  -3 18.8154 1.99413   3
 -15  -3   4 2.57286 1.41126   3
 -15  -3  -4 2.84024 1.48510   3
 -15  -3  -5 14.5881 1.95394   3
 -15  -3   5 17.7665 1.91645   3
 -15  -3   6 20.4099 2.08774   3
 -15  -3  -6 18.9517 2.04180   3
 -15  -3  -7 0.09208 1.31074   3
 -15  -3  -8 0.36468 1.29445   3
 -15  -3  -9 6.06254 1.50797   3
 -15  -3 -11 1.16238 1.44152   3
 -16  -3  -6 8.77514 1.74486   3
 -16  -3  -7 1.00695 1.49132   3
 -16  -3  -8 0.10156 1.56652   3
 -16  -3 -10 0.94798 1.67742   3
   0  -4   0 10.8137 0.93233   2
   0   4   0 10.2976 0.94437   2
   0  -4   0 10.3293 0.83696   4
   0   4  -1 39.6533 1.98078   2
   0  -4  -1 38.7697 1.85203   4
   0  -4  -1 40.2107 1.97010   2
   0  -4   1 44.1066 1.99154   2
   0   4   1 42.7106 2.00079   2
   0  -4   1 41.5928 1.92869   4
   0  -4  -2 181.889 6.40813   2
   0   4   2 169.530 6.30457   2
   0  -4   2 181.064 6.38314   2
   0   4  -2 181.943 6.46073   2
   0  -4  -2 175.293 6.23149   4
   0  -4   2 168.307 6.32318   4
   0   4  -3 73.1123 3.00110   2
   0  -4  -3 73.9454 2.97651   2
   0  -4  -3 67.8369 2.75662   4
   0  -4   3 72.5303 2.92550   2
   0   4   3 64.6237 2.80094   2
   0   4  -4 213.121 7.64280   2
   0  -4  -4 204.256 7.53093   2
   0  -4   4 214.667 7.57452   2
   0  -4  -4 218.403 7.40139   4
   0  -4  -5 372.135 12.2119   2
   0  -4   5 346.749 12.0911   2
   0   4  -5 341.084 12.1653   2
   0   4  -6 499.019 17.5049   2
   0  -4   6 523.676 17.3933   2
   0  -4  -6 548.475 17.5122   2
   0  -4   6 495.498 17.4330   4
   0  -4   7 120.216 4.68336   4
   0  -4  -7 125.130 4.71077   2
   0   4  -7 118.542 4.76791   2
   0  -4   7 121.195 4.62852   2
   0  -4   8 681.417 22.6228   4
   0  -4   8 677.241 22.5480   2
   0   4  -8 664.549 22.7304   2
   0   4  -9 3.85788 0.73715   2
   0  -4   9 4.21968 0.70633   2
   0  -4   9 3.74523 0.76195   4
   0  -4 -10 150.152 5.19662   3
   0  -4  10 147.602 5.74669   1
   0  -4  10 155.476 5.72799   2
   0   4 -10 164.113 5.98298   2
   0  -4  10 156.752 5.78808   4
   0  -4 -11 171.734 5.94459   3
   0  -4  11 186.600 6.57829   2
   0   4 -11 181.661 6.80154   2
   0  -4  11 186.592 6.61286   1
   0  -4  11 183.971 6.63745   4
   0  -4  12 104.960 4.21042   1
   0  -4  12 106.270 4.19212   2
   0  -4  12 100.167 4.19688   4
   0   4 -12 105.493 4.41426   2
   0  -4 -12 103.563 3.50865   3
   0  -4 -13 39.2006 1.38646   3
   0  -4  13 45.0415 2.17443   1
   0  -4  13 42.9334 2.16526   4
   0   4 -13 45.3145 2.37210   2
   0  -4  14 54.5018 2.69006   4
   0  -4  14 56.7535 2.65020   1
   0   4 -14 61.3622 2.98435   2
   0  -4  15 14.0396 1.21516   1
   0  -4  15 14.3737 1.27096   4
   0   4 -15 12.2444 1.36301   2
   0  -4  16 54.1748 2.57285   1
   0   4 -16 54.7185 2.95447   2
   0  -4  16 53.6173 2.67794   4
   0  -4 -17 38.3283 2.32641   1
   0   4 -17 42.8407 2.56648   2
   0  -4  17 44.1805 2.19126   1
   0  -4  17 37.9291 2.23368   4
   0  -4 -18 85.6358 3.75346   1
   0  -4  18 86.0113 3.85864   4
   0   4 -18 96.3145 4.31863   2
   0  -4  18 89.2096 3.74997   1
   0  -4  19 4.67344 1.20056   1
   0  -4  19 3.90015 1.00232   4
   0  -4 -19 2.58811 1.17465   1
   0   4 -19 5.38874 1.30872   2
   0  -4 -20 285.897 10.0329   1
   0  -4  20 296.546 10.2253   1
   0   4 -20 276.025 10.8302   2
   0  -4  20 281.449 10.3765   4
   0  -4  21 12.2896 1.56470   1
   0  -4  21 10.0599 1.48400   4
   0  -4 -21 12.6897 1.46747   1
   0  -4 -22 409.949 14.1951   1
   0  -4  22 421.570 14.6942   4
   0  -4  22 421.025 14.5213   1
   0  -4  23 60.5168 3.13902   1
   0  -4 -23 60.9931 2.81172   1
   0  -4  23 61.4364 3.12610   4
   0  -4 -24 6.21191 1.19568   1
   0  -4  24 6.59537 1.60395   1
   0  -4  25 6.81778 1.64548   1
   0  -4  26 44.9407 2.95947   1
   0  -4  27 15.3422 2.29774   1
   0  -4  28 33.6913 2.86526   1
   0  -4  29 21.4184 2.69938   1
  -1  -4   0 0.22000 0.42946   4
   1  -4   0 0.71659 0.51656   4
   1  -4   0 0.14654 0.43072   2
  -1  -4   0 0.04891 0.55075   2
  -1   4   0 0.24108 0.49832   2
  -1   4   0 0.03929 0.45319   4
  -1  -4   1 5.11588 0.75370   2
  -1  -4   1 5.17128 0.62921   4
   1  -4   1 4.05374 0.59486   2
  -1   4  -1 5.57115 0.68813   4
   1   4   1 4.15746 0.75517   2
   1  -4  -1 4.89999 0.62030   2
  -1  -4  -1 5.02235 0.76725   2
  -1   4  -1 5.61166 0.70683   2
  -1  -4  -1 5.80496 0.62964   4
   1   4  -1 3.79554 0.73829   2
  -1   4   1 5.06027 0.66497   2
   1  -4   1 5.08665 0.66669   4
  -1   4   1 4.69226 0.64751   4
  -1   4   2 566.432 18.5103   4
  -1   4  -2 551.983 18.5801   2
   1  -4  -2 565.209 18.5491   2
  -1  -4   2 560.134 18.7021   2
  -1  -4  -2 532.954 18.6689   2
  -1   4   2 509.492 18.4235   2
   1   4   2 541.756 18.6442   2
   1  -4   2 561.843 18.5084   2
   1  -4   2 573.993 18.6359   4
  -1  -4  -2 561.464 18.4598   4
  -1   4  -2 561.761 18.6168   4
   1   4  -2 557.681 18.7615   2
  -1  -4   2 567.768 18.5782   4
  -1   4  -3 4.98384 0.68026   4
  -1  -4   3 4.96607 0.67259   4
   1   4   3 4.67442 0.70286   2
  -1   4  -3 4.14559 0.65346   2
   1   4  -3 3.85807 0.72752   2
   1  -4  -3 3.09858 0.56886   2
  -1  -4   3 4.18235 0.72069   2
  -1  -4  -3 3.15990 0.69635   2
  -1   4   3 4.27518 0.57696   4
  -1  -4  -3 4.96372 0.54217   4
   1  -4   3 3.55164 0.59474   2
   1   4  -4 444.196 15.1941   2
  -1   4   4 443.400 14.8534   4
   1  -4  -4 421.443 14.9006   2
  -1  -4  -4 442.574 15.1316   2
   1  -4   4 450.222 14.9379   2
  -1  -4  -4 456.890 14.8076   4
  -1  -4   4 454.149 15.1132   2
  -1   4  -4 429.359 14.9880   2
  -1  -4   5 4.61200 0.73192   2
  -1   4  -5 3.68649 0.65500   2
   1   4  -5 4.92891 0.81148   2
   1  -4   5 3.01600 0.62521   2
  -1  -4  -5 7.35406 0.92039   2
  -1  -4  -5 4.00951 0.52258   4
  -1   4   5 2.88905 0.47422   4
   1  -4  -5 3.39504 0.62703   2
  -1  -4   6 415.016 15.2275   4
   1  -4   6 448.713 15.1648   2
   1  -4  -6 474.767 15.2491   2
  -1  -4   6 464.524 15.3587   2
  -1  -4  -6 463.990 15.4327   2
  -1  -4  -6 442.151 14.9574   4
   1   4  -6 441.319 15.4225   2
  -1   4  -6 445.009 15.3101   2
   1  -4   6 453.337 15.3442   4
  -1   4   6 455.548 15.0286   4
   1  -4   7 340.499 11.3619   4
   1  -4   7 284.824 11.1891   1
  -1  -4  -7 324.349 10.9207   4
   1  -4   7 317.250 11.1621   2
  -1  -4   7 324.565 11.3089   2
  -1  -4  -7 341.211 11.4378   2
  -1   4  -7 322.687 11.3285   2
   1  -4  -7 337.257 11.2444   2
   1   4  -7 326.885 11.4671   2
  -1   4   7 330.152 10.9885   4
  -1  -4   7 339.888 11.3224   4
   1   4  -8-0.42908 0.68159   2
  -1   4  -8 0.41941 0.57557   2
  -1   4   8 0.05272 0.35137   4
   1  -4   8 0.04204 0.47337   2
  -1  -4   8-0.68305 0.61916   2
   1  -4   8 0.46180 0.69977   4
  -1  -4   8-0.04902 0.63202   4
  -1   4   9 110.217 3.91840   4
   1  -4  -9 108.781 3.85890   3
   1  -4   9 108.443 4.21043   2
  -1  -4   9 106.374 4.27741   2
  -1   4  -9 106.475 4.36401   2
   1   4  -9 110.143 4.50684   2
   1  -4   9 109.609 4.33433   4
  -1  -4   9 106.040 4.27877   4
  -1   4  10 87.6557 3.27087   4
   1  -4 -10 90.0660 3.20118   3
   1  -4  10 93.5065 3.64273   2
  -1  -4  10 86.9199 3.67395   2
  -1   4 -10 90.1283 3.79332   2
   1   4 -10 92.2558 3.91979   2
  -1  -4  10 89.2408 3.69659   4
   1  -4  10 90.4761 3.74506   4
   1  -4 -11 12.8750 0.69073   3
  -1  -4  11 12.9780 1.19411   1
  -1   4 -11 13.6832 1.16798   2
   1  -4  11 12.2286 1.15538   4
  -1   4  11 11.9493 0.73053   4
  -1  -4  11 11.7439 1.12057   4
   1   4 -11 12.8563 1.28273   2
   1  -4 -12 30.4592 1.25189   3
  -1   4 -12 30.4931 1.89412   2
   1   4 -12 32.3522 2.01152   2
   1  -4  12 32.7135 1.84017   4
  -1  -4  12 31.1252 1.81350   4
  -1   4  12 33.2124 1.33433   4
  -1  -4  12 29.2351 1.85056   1
   1  -4  13 21.7667 1.44233   1
   1  -4 -13 21.6206 0.92869   3
   1  -4  13 23.6534 1.57881   4
  -1   4 -13 23.7123 1.65040   2
   1   4 -13 19.0620 1.64850   2
  -1  -4  13 25.4034 1.59002   1
  -1   4  13 21.3339 0.99455   4
  -1  -4  13 23.7132 1.53578   4
  -1  -4  14 1.51814 0.75554   4
   1  -4  14 0.29910 0.71926   4
  -1   4 -14 0.36155 0.65964   2
  -1  -4  14 0.67553 0.80186   1
   1  -4  14 1.20875 0.75855   1
  -1   4  14 0.62936 0.25808   4
  -1  -4  15 10.8417 1.13860   4
   1  -4  15 9.85062 1.13028   4
  -1  -4  15 12.2072 1.20083   1
   1  -4  15 12.3091 1.12855   1
  -1   4 -15 11.9474 1.26895   2
   1  -4  16 1.95500 0.96486   1
   1  -4  16-0.19006 0.76968   4
   1  -4 -16-0.94376 1.11092   1
  -1   4 -16 0.48419 0.77616   2
  -1  -4  16 0.50568 0.83605   1
  -1  -4  16 1.05724 0.80449   4
   1  -4  17 12.2225 1.33783   4
   1  -4 -17 12.6217 1.30385   1
  -1  -4  17 13.4288 1.31207   1
   1  -4  17 16.8361 1.33461   1
  -1   4 -17 12.8688 1.48916   2
  -1  -4  17 13.2656 1.29657   4
  -1  -4  18 62.4833 2.83853   1
  -1  -4 -18 54.6480 3.00045   1
   1  -4 -18 59.4067 2.63927   1
  -1  -4  18 58.3036 2.90228   4
   1  -4  18 61.2276 2.88092   1
  -1   4 -18 59.0848 3.21847   2
   1  -4  18 59.0923 2.94722   4
   1  -4  19 7.37104 1.30335   1
   1  -4  19 4.38654 1.12309   4
  -1  -4 -19 2.69030 1.38875   1
  -1  -4  19 9.15130 1.21569   1
  -1   4 -19 4.62601 1.32467   2
   1  -4 -19 5.09333 1.05166   1
  -1  -4  19 5.38803 1.11162   4
   1  -4 -20 110.224 4.29496   1
  -1  -4 -20 106.567 4.58202   1
   1  -4  20 122.663 4.72433   1
  -1   4 -20 116.118 5.21536   2
  -1  -4  20 114.971 4.56437   1
  -1  -4  20 108.088 4.71360   4
   1  -4  20 111.579 4.77601   4
  -1  -4 -21 21.9422 1.79164   1
   1  -4  21 22.5767 1.88763   1
   1  -4  21 19.1656 1.74162   4
   1  -4 -21 22.5753 1.56434   1
  -1  -4  21 22.6712 1.80845   1
  -1  -4  21 20.5470 1.74024   4
  -1   4 -21 19.8911 2.04597   2
  -1  -4 -22 45.7680 2.44665   1
   1  -4  22 46.2492 2.68719   1
  -1  -4  22 45.6569 2.53481   1
   1  -4 -22 43.6103 2.20326   1
  -1  -4  22 42.6377 2.58837   4
  -1   4 -22 43.2415 2.96380   2
   1  -4  23 35.5630 2.37600   1
  -1  -4 -23 34.9773 2.13526   1
  -1  -4  23 38.3815 2.30319   1
   1  -4 -23 31.3127 1.86166   1
  -1   4 -23 29.5561 2.53599   2
  -1  -4  23 32.8918 2.26559   4
  -1  -4  24 0.07894 1.03674   4
   1  -4  24 1.12534 1.44695   1
  -1   4 -24-1.55402 1.47737   2
   1   4 -24 0.51045 1.30082   2
  -1  -4  24 1.73539 1.46060   1
   1  -4  25 2.79315 1.62247   1
  -1   4 -25 0.12555 1.39711   2
  -1  -4  25 2.05458 1.43335   1
   1   4 -25 1.86911 1.41526   2
   1  -4  26 1.44102 1.80717   1
   1   4 -26 4.04730 1.52969   2
  -1  -4  26 3.79374 1.70596   1
  -1   4 -26 4.09538 1.54536   2
   1  -4  27-0.49518 2.12081   1
  -1  -4  27 2.17193 1.69744   1
   1   4 -27 2.90719 1.60383   2
  -1   4 -27 2.07207 1.57545   2
   1  -4  28 10.9321 2.46867   1
  -1  -4  28 11.3024 2.20300   1
  -1  -4  29 0.48900 2.00381   1
  -2  -4   0 1078.84 35.8705   2
  -2   4   0 1156.76 35.6187   2
  -2   4   0 1093.45 35.7006   4
   2   4   0 994.685 35.7478   2
   2  -4   0 1076.79 35.5013   2
   2  -4  -1 3.93502 0.53241   2
  -2  -4   1 4.76168 0.79956   2
  -2   4  -1 4.53301 0.75036   4
  -2   4  -1 3.79791 0.60745   2
  -2  -4  -1 3.54226 0.74063   2
  -2   4   1 4.43782 0.63875   4
   2   4  -1 3.38112 0.83144   2
  -2   4   1 3.23540 0.54054   2
   2   4   1 3.20249 0.68431   2
   2  -4   1 4.15089 0.54170   2
  -2   4  -2 105.598 3.96315   2
   2   4  -2 108.117 4.28936   2
  -2  -4  -2 100.890 4.17886   2
  -2   4  -2 109.279 4.12081   4
   2  -4   2 105.331 3.88153   2
  -2   4   2 99.5909 3.80781   2
   2   4   2 99.6358 4.17079   2
   2  -4  -2 110.780 3.93068   2
  -2   4   2 107.815 4.01368   4
  -2  -4   2 98.9107 4.17607   2
   2   4   3-0.05028 0.58661   2
  -2  -4   3 0.16012 0.59351   2
  -2   4  -3 0.25707 0.41518   2
   2   4  -3-0.11660 0.59727   2
   2  -4  -3 0.52508 0.42841   2
  -2   4   3 0.15176 0.43755   4
  -2  -4  -3 0.20853 0.60591   2
   2  -4   3-0.18895 0.44943   2
   2   4  -4 27.9212 1.70800   2
   2  -4  -4 27.7472 1.41098   2
  -2  -4  -4 28.7175 1.68362   2
   2  -4   4 26.4024 1.37543   2
  -2   4  -4 28.2861 1.48474   2
  -2   4   4 27.1623 1.42527   4
   2  -4  -5 193.546 6.75100   2
  -2   4   5 190.173 6.74584   4
   2   4  -5 180.691 7.07519   2
   2  -4   5 195.010 6.82842   1
   2  -4   5 194.454 6.71917   2
  -2  -4  -5 204.345 7.17410   2
  -2   4  -5 177.443 6.79275   2
  -2   4   6 33.4527 1.55020   4
   2  -4   6 32.7308 1.57227   2
   2  -4  -6 33.4453 1.59172   2
  -2  -4  -6 30.7967 1.85251   2
  -2   4  -6 31.3613 1.65835   2
   2  -4   6 30.7088 1.66099   1
  -2   4  -6 27.5970 1.69033   4
  -2  -4  -6 29.4398 1.40365   4
   2   4  -6 28.3549 1.81001   2
  -2  -4  -7 341.002 11.5614   4
   2  -4  -7 335.930 11.5948   3
   2  -4   7 350.826 11.7828   2
  -2   4   7 346.601 11.7097   4
  -2   4  -7 333.613 11.8967   2
  -2  -4  -7 359.683 12.1816   2
   2  -4  -7 346.150 11.7794   2
   2  -4   7 350.072 11.8591   1
  -2   4  -7 358.997 12.0515   4
  -2   4  -8 1.56937 0.65719   4
   2  -4   8 2.04306 0.72698   1
   2  -4  -8 1.24709 0.42876   3
   2  -4   8 3.19634 0.66917   2
  -2  -4  -8 2.38868 0.82290   2
  -2   4  -8 0.73777 0.55179   2
  -2  -4  -8 1.67056 0.38266   4
  -2   4  -9 348.084 11.9406   4
   2  -4  -9 337.835 11.3977   3
   2  -4   9 332.300 11.7172   1
  -2   4  -9 344.346 11.8746   2
  -2  -4  -9 344.092 11.3542   4
   2  -4 -10 386.675 12.7584   3
  -2   4 -10 392.310 13.3184   2
  -2  -4 -10 378.524 12.6899   4
   2  -4 -11 683.827 22.4398   3
  -2   4 -11 683.957 23.0647   2
   2  -4 -12 2.50308 0.40550   3
  -2   4 -12 2.28343 0.75075   2
  -2  -4  12 1.51799 0.87699   1
  -2  -4  13 7.50229 1.08089   1
  -2   4 -13 10.5957 1.12946   2
   2  -4 -13 9.73899 0.65442   3
  -2   4 -14 100.245 4.28610   2
  -2  -4  14 102.471 4.10770   1
   2  -4 -14 97.1670 3.46216   3
  -2  -4  15 0.32510 0.85459   1
   2  -4 -15-0.14297 0.93671   1
   2  -4  15 3.47036 0.93154   1
  -2  -4  15 2.36404 0.93268   2
  -2   4 -15 1.78288 0.91252   2
  -2  -4  15 0.18691 0.69951   4
  -2   4  15 1.07888 0.38911   4
   2  -4 -16 72.9527 3.15022   1
  -2  -4  16 80.9793 3.48744   1
   2  -4  16 77.4486 3.40799   1
  -2   4  16 80.3300 2.88463   4
  -2  -4  16 83.0024 3.55785   4
  -2  -4  17 43.7621 2.31514   1
   2  -4 -17 44.7006 2.02889   1
  -2   4  17 41.7722 1.67888   4
   2  -4  17 46.4068 2.34842   1
  -2  -4  17 41.7393 2.35536   4
   2  -4  18 1.80046 1.06426   1
  -2  -4  18 1.91960 0.92393   1
   2  -4 -18 1.90550 0.78611   1
  -2  -4 -18-1.71999 1.84367   1
   2   4 -18-0.40620 0.98778   2
  -2  -4  18 0.60817 0.81249   4
  -2   4  18 0.68762 0.30768   4
  -2  -4  19 3.92049 1.03764   4
  -2  -4 -19 1.84601 1.60971   1
   2  -4 -19 4.63261 0.92211   1
  -2  -4  19 5.41750 1.08599   1
  -2   4 -19 2.50185 1.10305   2
   2   4 -19 3.93147 1.12587   2
  -2   4  19 3.16935 0.29662   4
   2  -4  19 5.37098 1.33409   1
   2  -4 -20 1.37813 0.83532   1
   2   4 -20-0.33372 1.08207   2
  -2  -4  20 0.07229 1.01339   4
   2  -4  20 2.44597 1.19931   1
  -2  -4 -20-1.98217 1.57118   1
  -2  -4  20 3.10898 1.04285   1
  -2   4 -20 0.68289 1.08515   2
  -2  -4  21 4.19323 1.19760   1
   2  -4 -21 1.97881 0.84048   1
  -2  -4  21-1.11655 1.02149   4
  -2  -4 -21 0.35032 1.34719   1
   2   4 -21 1.15980 1.08416   2
   2  -4  21 1.04986 1.24468   1
  -2  -4  22 5.02022 1.37091   1
   2   4 -22 3.52694 1.39137   2
   2  -4 -22 5.44428 1.00196   1
   2  -4  22 3.04718 1.37596   1
  -2  -4  22 1.68937 1.06586   4
   2   4 -23 2.53691 1.29099   2
   2  -4  23 3.76069 1.53881   1
  -2  -4  23 5.55694 1.41131   1
  -2  -4  23 2.35783 1.09203   4
  -2  -4  24 11.4707 1.60120   1
   2  -4  24 11.3249 1.97844   1
  -2   4 -24 7.45916 1.59741   2
   2   4 -24 10.0544 1.74140   2
  -2  -4  24 10.1885 1.42861   4
   2  -4  25-0.73610 1.86648   1
  -2   4 -25-1.48365 1.44254   2
   2   4 -25 0.96563 1.37781   2
  -2  -4  25-0.45406 1.40425   1
   2  -4  26 5.45930 2.12545   1
  -2   4 -26 6.98590 1.71069   2
   2   4 -26 6.58057 1.72963   2
  -2  -4  26 9.88128 1.71761   1
   2  -4  27-2.10034 2.27626   1
  -2  -4  27 2.47674 1.61957   1
  -2   4 -27 0.54556 1.60965   2
   2   4 -27 1.93995 1.70773   2
   2  -4  28-3.09437 2.35567   1
  -2  -4  28 0.98409 1.82971   1
   2  -4 -29 2.44063 1.51100   2
  -2  -4  29-0.72883 1.96160   1
   2  -4 -30 21.4004 2.31756   2
  -3   4   0 0.32329 0.49375   4
  -3   4   0 0.02985 0.43982   2
   3  -4   0-0.16684 0.38259   2
  -3   4  -1 984.932 30.7894   2
  -3   4   1 928.868 30.6663   2
   3  -4   1 933.156 30.6552   2
   3   4   1 877.236 31.2226   2
   3  -4  -1 930.612 30.6449   2
  -3   4  -1 942.923 31.0556   4
   3  -4   2 1782.14 57.3414   1
  -3   4  -2 1772.72 57.5883   4
   3  -4   2 1769.79 57.2010   2
   3   4   2 1788.02 57.7771   2
  -3   4   2 1677.12 57.1178   2
   3  -4  -2 1793.38 57.1814   2
  -3   4  -2 1768.10 57.3071   2
  -3   4  -3 0.43010 0.44998   2
   3   4   3 0.11497 0.74350   2
   3  -4  -3 0.10394 0.41462   2
   3  -4   3 0.26330 0.44349   2
   3  -4   3-0.13568 0.62429   1
   3  -4  -4 1348.43 43.1605   2
  -3  -4  -4 1206.55 43.5820   2
   3  -4   4 1344.52 43.1873   2
  -3   4  -4 1320.54 43.3042   2
   3  -4   4 1336.64 43.3058   1
   3  -4  -5 315.017 10.8690   3
   3  -4  -5 315.132 10.7782   2
   3  -4   5 323.489 10.8322   2
  -3  -4  -5 334.318 11.4299   2
   3  -4   5 319.498 10.9348   1
  -3   4  -5 318.543 10.9563   2
   3  -4  -6 274.152 9.50767   3
   3  -4   6 280.534 9.60709   1
   3  -4  -6 288.804 9.52923   2
  -3  -4  -6 284.038 10.1080   2
  -3   4  -6 266.836 9.64363   2
  -3   4  -6 275.783 9.86540   4
   3  -4   7 354.989 12.3638   1
   3  -4  -7 359.490 12.2210   3
  -3   4  -7 358.957 12.4538   2
  -3  -4  -7 373.074 12.8517   2
   3  -4  -7 370.873 12.2833   2
  -3   4  -7 366.785 12.6596   4
   3  -4   8 288.355 9.96935   1
   3  -4  -8 289.712 9.80021   3
  -3   4  -8 307.683 10.3153   4
  -3   4  -8 294.557 10.1132   2
  -3  -4   8 259.485 10.1878   2
  -3  -4  -8 296.678 10.4691   2
  -3  -4  -9 413.201 14.4318   2
   3  -4  -9 414.407 13.7511   3
  -3   4  -9 421.250 14.2948   4
  -3  -4   9 398.804 14.2045   2
  -3   4  -9 420.075 14.1282   2
   3  -4   9 403.889 13.9370   1
  -3  -4 -10 101.453 3.61408   3
   3  -4 -10 104.634 3.80842   3
  -3  -4  10 108.676 4.30287   2
  -3   4 -10 101.987 4.18923   2
  -3  -4 -10 106.885 3.70928   4
   3  -4  10 105.618 4.04823   1
  -3   4 -10 107.499 4.33991   4
  -3   4 -11 4.89548 0.83772   4
  -3  -4 -11 5.11676 0.37676   3
   3  -4 -11 5.43958 0.59264   3
   3  -4  11 6.15714 0.84760   1
  -3  -4  11 5.15959 0.86891   2
  -3   4 -11 5.30933 0.88005   2
  -3  -4 -11 5.17610 0.44524   4
  -3  -4 -12 75.6124 2.62670   3
  -3  -4  12 78.1030 3.41184   2
  -3   4 -12 79.5448 3.43399   2
   3  -4  12 73.9760 3.17381   1
  -3  -4 -12 77.8924 2.69286   4
   3   4 -12 68.2952 3.60786   2
  -3   4 -12 83.1296 3.48847   4
   3  -4 -12 78.8558 2.89362   3
   3   4 -13 11.9029 1.35670   2
   3  -4 -13 12.7395 0.83158   3
   3  -4 -13 10.0198 0.94774   1
  -3  -4  13 11.5354 1.17564   2
  -3  -4  13 8.66032 1.16669   1
  -3   4 -13 10.5951 1.16851   2
  -3   4 -13 11.4547 1.17308   4
   3  -4 -14 104.839 3.83849   3
  -3  -4  14 108.635 4.42299   1
   3  -4 -14 107.142 3.93605   1
  -3  -4  14 107.279 4.44440   2
  -3   4 -14 113.867 4.56952   2
   3   4 -14 108.045 4.84234   2
   3  -4 -15 56.7480 2.29548   1
  -3  -4  15 54.7594 2.75200   1
  -3  -4  15 56.6196 2.79535   2
  -3   4 -15 59.2976 2.93967   2
   3   4 -15 58.8051 3.17517   2
  -3  -4  16 0.28009 0.99796   1
   3   4 -16 1.16361 1.01357   2
  -3  -4  16 1.45057 0.90753   2
  -3   4 -16 0.45696 0.90284   2
   3  -4 -16 1.90471 0.67948   1
   3  -4 -17 6.97817 0.81563   1
  -3   4 -17 6.91373 1.12318   2
  -3  -4  17 5.68463 1.13712   1
   3   4 -18 2.54973 1.09466   2
   3  -4 -18 3.45893 0.79284   1
  -3  -4  18 4.00437 1.06892   1
  -3   4 -18 3.56506 1.14409   2
   3  -4  18 5.25230 1.31936   1
  -3  -4  19 14.9074 1.43283   1
   3  -4  19 18.4516 1.66259   1
  -3  -4 -19 10.8965 1.78123   1
   3  -4 -19 17.9386 1.12925   1
  -3   4 -19 16.5847 1.70107   2
   3   4 -19 17.0974 1.84176   2
  -3  -4  20 5.63311 1.16844   1
  -3  -4  20 5.49063 1.08934   4
   3  -4 -20 7.34470 0.84474   1
  -3  -4 -20 4.82381 1.63416   1
  -3   4 -20 4.64068 1.22623   2
   3  -4  20 8.69021 1.56048   1
  -3  -4  21 0.30620 1.02109   4
   3   4 -21 1.32058 1.16800   2
  -3  -4  21 3.06056 1.00040   1
   3  -4  21-0.44154 1.34242   1
  -3   4 -21-0.19909 1.14413   2
   3  -4 -21 1.73388 0.76066   1
  -3  -4  22-1.25900 1.04887   4
  -3  -4  22 2.26705 1.11165   1
   3  -4  22-0.07947 1.44902   1
  -3   4 -22-0.73620 1.21288   2
   3   4 -22 0.25009 1.20921   2
  -3  -4  23 7.15321 1.32714   1
   3  -4  23 5.23116 1.68556   1
  -3   4 -23 4.42204 1.42234   2
   3   4 -23 5.59576 1.51052   2
  -3  -4  23 4.30457 1.18328   4
  -3  -4  24 6.10898 1.34224   1
   3  -4  24 2.01528 1.86341   1
   3   4 -24 4.87641 1.51845   2
  -3   4 -24 2.45201 1.46383   2
   3  -4  25 7.86112 2.18917   1
  -3   4 -25 9.82174 1.73805   2
   3   4 -25 9.73237 1.84668   2
  -3  -4  25 14.3114 1.63154   1
   3  -4  26 4.76257 2.20910   1
   3  -4 -26 8.59072 1.52669   2
  -3  -4  26 9.26569 1.62528   1
  -3   4 -26 5.54837 1.64959   2
   3   4 -26 7.34045 1.79918   2
   3   4 -27 1.52686 1.62569   2
   3  -4 -27 2.39471 1.28894   2
  -3  -4  27 0.42325 1.51257   1
   3  -4 -28 8.34444 1.70509   2
  -3  -4  28 10.8443 1.94434   1
   3  -4 -29 1.38280 1.46840   2
  -3  -4  29 3.36878 1.84455   1
  -3  -4  30 1.21741 2.08555   1
   3  -4 -30 4.68477 1.59558   2
  -4   4   0 1397.23 45.9721   2
   4  -4   0 1413.41 45.8279   2
   4  -4   0 1416.52 45.9878   1
  -4  -4   1 32.3425 2.05816   2
   4  -4  -1 44.0599 1.75783   1
  -4   4  -1 42.5024 1.73721   2
   4  -4   1 43.5197 1.62085   2
  -4   4   1 38.9701 1.59233   2
   4  -4  -1 36.2705 1.54378   2
   4  -4   1 40.4603 1.75369   1
   4  -4  -2 457.706 14.8459   1
   4  -4  -2 453.417 15.1059   3
   4  -4   2 438.642 14.9171   1
   4  -4   2 445.544 14.7804   2
   4  -4  -2 453.110 14.7119   2
  -4  -4   2 427.323 15.4014   2
  -4   4  -2 439.171 14.8989   2
   4  -4   3 22.0732 1.22335   1
  -4  -4   3 21.4237 1.59817   2
   4  -4  -3 23.8201 1.40215   3
  -4   4  -3 21.8426 1.18897   2
   4  -4  -3 23.1990 1.00934   2
   4  -4  -4 792.173 27.1318   2
   4  -4   4 828.463 27.3268   1
   4  -4  -4 864.783 27.4817   3
  -4  -4   4 868.440 27.8907   2
  -4   4  -4 854.541 27.4000   2
   4  -4   5 328.255 11.1583   1
   4   4  -5 292.931 11.6966   2
   4  -4  -5 326.329 10.9982   2
   4  -4  -5 336.057 11.2463   3
  -4   4  -5 334.371 11.2418   2
  -4  -4   5 357.694 11.7573   2
   4   4  -6 294.973 10.7064   2
   4  -4  -6 288.033 10.0681   3
   4  -4  -6 286.896 9.87296   2
  -4   4  -6 304.453 10.1704   2
  -4  -4   6 315.308 10.5946   2
  -4   4  -6 285.316 10.4252   4
   4  -4   6 298.352 10.0557   1
   4   4  -7 159.411 6.37407   2
   4  -4  -7 152.526 5.71265   3
  -4   4  -7 162.626 5.85975   2
   4  -4  -7 167.083 5.64542   2
  -4  -4   7 167.907 6.22255   2
   4  -4   7 158.981 5.75502   1
  -4   4  -7 155.099 6.09389   4
   4  -4  -8 568.199 19.0689   3
   4   4  -8 558.334 19.8019   2
  -4   4  -8 572.339 19.2797   2
  -4  -4   8 599.664 19.6252   2
   4  -4   8 564.032 19.1348   1
   4  -4  -8 583.978 19.0337   2
  -4   4  -8 572.502 19.5447   4
  -4  -4  -9 68.0408 2.65897   3
   4  -4  -9 75.5602 2.87092   3
  -4   4  -9 72.0210 3.07993   2
  -4  -4   9 79.0616 3.36534   2
   4  -4   9 73.8971 2.98663   1
  -4   4  -9 72.8563 3.28453   4
   4   4  -9 75.3369 3.54029   2
  -4  -4 -10 16.9088 0.85055   3
   4  -4 -10 16.7384 1.05248   3
   4  -4  10 18.6170 1.25576   1
  -4   4 -10 17.6797 1.28478   2
  -4  -4  10 18.2480 1.44556   2
  -4   4 -10 17.2235 1.36214   4
   4   4 -10 17.0845 1.57661   2
   4  -4 -11 88.4212 3.30741   3
   4  -4  11 89.0912 3.49862   1
  -4   4 -11 85.8901 3.63738   2
  -4  -4  11 87.1333 3.76635   2
  -4  -4 -11 83.5681 3.04205   3
  -4   4 -11 83.7397 3.75984   4
   4   4 -11 96.8480 4.15636   2
   4   4 -12 43.2415 2.60048   2
   4  -4 -12 45.2174 1.90627   3
  -4  -4 -12 41.1134 1.61319   3
   4  -4 -12 43.1293 1.71013   1
   4  -4  12 42.9194 2.15348   1
  -4   4 -12 45.9025 2.35940   4
  -4  -4  12 41.6255 2.29707   2
  -4   4 -12 46.5146 2.32240   2
   4  -4 -13 15.3888 0.98385   3
   4   4 -13 11.5248 1.40426   2
   4  -4 -13 14.4115 0.77670   1
  -4  -4 -13 12.8361 0.63700   3
  -4   4 -13 13.3726 1.25961   4
   4  -4  13 14.4764 1.28136   1
  -4  -4  13 13.0114 1.28149   2
  -4   4 -13 11.0911 1.21795   2
  -4  -4 -13 12.1397 0.66642   4
   4  -4 -14 44.1555 1.95292   3
  -4   4 -14 47.6190 2.49872   4
   4  -4  14 47.8943 2.37990   1
   4  -4 -14 47.4592 1.79958   1
  -4  -4  14 43.3516 2.43689   1
  -4  -4  14 43.7973 2.40933   2
  -4   4 -14 47.0381 2.51092   2
   4   4 -14 45.1855 2.77122   2
   4   4 -15-0.20004 0.93995   2
   4  -4 -15 0.68758 0.55640   3
   4  -4 -15-0.20123 0.50907   1
  -4  -4  15-1.29123 1.02930   1
  -4  -4  15 0.59856 0.92953   2
  -4   4 -15-0.35220 0.90823   2
   4  -4  15 0.94526 1.06253   1
  -4   4 -15-0.70096 1.01802   4
  -4  -4  16 75.7396 3.49920   2
  -4   4 -16 78.0162 3.59326   2
   4  -4 -16 72.2883 2.77124   1
   4   4 -16 81.6876 4.00423   2
  -4  -4  16 74.0359 3.39407   1
  -4  -4  17 16.8980 1.56635   1
  -4  -4  17 19.0198 1.64002   2
  -4   4 -17 18.6479 1.66395   2
   4  -4 -17 18.2610 1.02242   1
   4   4 -17 17.2901 1.88623   2
   4  -4 -18 1.17900 0.56466   1
  -4   4 -18 0.08366 1.00573   2
  -4  -4  18 0.45151 0.96815   1
   4   4 -18 0.78140 1.04320   2
  -4  -4 -19 1.06190 1.80408   1
   4  -4 -19 5.26059 0.75646   1
  -4  -4  19 5.71796 1.14423   1
  -4   4 -19 6.46205 1.26904   2
   4   4 -19 7.97359 1.53687   2
  -4  -4  20 21.7587 1.65058   1
  -4   4 -20 23.0591 2.03712   2
   4  -4  20 21.1694 2.10036   1
   4   4 -20 24.4501 2.22394   2
   4  -4  21 0.67296 1.55727   1
  -4   4 -21 2.56313 1.19158   2
  -4  -4  21 3.32931 1.07877   1
   4   4 -21 2.21809 1.27102   2
   4   4 -22 13.6062 1.87197   2
   4  -4  22 10.6524 2.01524   1
  -4   4 -22 11.6066 1.67158   2
  -4  -4  22 15.4944 1.44532   1
   4   4 -23 2.94332 1.46078   2
  -4  -4  23 7.05163 1.26266   1
   4  -4  23-0.59963 2.02292   1
   4  -4 -23 3.68413 1.16896   2
  -4   4 -23 2.74181 1.32321   2
  -4  -4  24 2.26520 1.30111   1
   4  -4  24-0.65792 2.22863   1
   4  -4 -24 4.14213 1.13816   2
  -4   4 -24 2.30428 1.41661   2
   4   4 -24 2.36421 1.37691   2
  -4  -4  25 9.46476 1.41133   1
   4  -4  25 2.46129 2.23923   1
   4   4 -25 7.37544 1.81843   2
   4  -4 -25 6.45343 1.43351   2
  -4   4 -25 5.45626 1.64934   2
   4   4 -26 4.65621 1.77692   2
   4  -4 -26 2.55784 1.40261   2
  -4   4 -26 3.70280 1.64097   2
  -4  -4  26 5.40965 1.56893   1
   4   4 -27 6.39719 2.04769   2
   4  -4 -27 8.09611 1.51004   2
  -4   4 -27 7.53463 1.95749   2
  -4  -4  27 10.3061 1.84216   1
   4  -4 -28 4.84130 1.57907   2
  -4  -4  28 8.30016 1.86353   1
  -4  -4  29 6.27849 2.01109   1
  -5  -4   0-0.56619 0.71409   2
   5  -4   0-0.18665 0.61835   3
  -5   4   0 0.10879 0.30032   2
   5   4   0-0.30112 0.82648   2
   5  -4   0 0.58487 0.39917   1
   5  -4  -1 7.16724 0.56617   1
  -5  -4   1 5.52275 0.93397   2
   5  -4  -1 7.50635 0.89117   3
   5  -4   1 6.85564 0.89352   3
  -5  -4  -1 5.61657 0.94705   2
  -5   4   1 7.62574 0.41995   2
   5   4   1 6.82367 1.03284   2
   5   4  -1 7.62008 1.16305   2
   5  -4   1 8.18798 0.65676   1
  -5   4  -1 6.54628 0.56285   2
  -5  -4  -2 332.927 12.3093   2
   5  -4  -2 376.913 12.0848   3
   5   4  -2 328.325 12.3634   2
  -5  -4   2 346.655 12.3477   2
   5   4   2 331.638 12.4356   2
   5  -4   2 356.685 11.7373   1
  -5   4  -2 360.113 11.7429   2
   5  -4  -2 346.526 11.6088   1
  -5  -4   3 10.7042 1.09702   2
   5  -4  -3 9.41488 0.58789   1
   5  -4  -3 9.53038 0.94148   3
   5   4  -3 7.95518 1.11822   2
  -5  -4  -3 9.03369 1.12729   2
   5  -4   3 11.7080 0.80054   1
  -5   4  -3 10.0889 0.72057   2
  -5  -4   4 5.81413 0.97059   2
   5  -4  -4 5.38187 0.45272   1
   5  -4  -4 6.57286 0.82737   3
   5   4  -4 4.99426 1.07987   2
   5  -4   4 7.24588 0.73001   1
  -5   4  -4 6.99736 0.65110   2
  -5  -4  -4 4.85919 0.93534   2
   5   4  -5 146.817 5.79922   2
   5  -4  -5 142.804 5.19107   3
   5  -4  -5 136.786 4.74910   1
  -5  -4  -5 150.422 5.82721   2
   5  -4   5 141.782 5.05125   1
  -5   4  -5 142.208 5.10267   2
  -5  -4   5 146.091 5.63676   2
   5  -4  -5 139.717 4.70808   2
  -5   4  -6 75.7736 3.30047   4
   5   4  -6 77.4852 3.56815   2
   5  -4  -6 74.2557 2.59213   2
   5  -4  -6 70.7051 2.94402   3
   5  -4   6 74.2507 2.90678   1
  -5  -4  -6 72.2595 3.53933   2
   5  -4  -6 69.4116 2.51307   1
  -5   4  -6 71.4216 2.91053   2
  -5  -4   6 73.7726 3.38020   2
   5   4  -7 413.374 14.2999   2
   5  -4  -7 402.304 13.5311   3
   5  -4   7 398.775 13.4955   1
   5  -4  -7 410.974 13.2774   2
  -5   4  -7 404.949 13.5856   2
  -5   4  -7 399.381 13.9503   4
  -5  -4   7 427.848 14.1142   2
   5  -4  -7 389.992 13.0699   1
  -5  -4  -7 397.324 13.3895   3
   5  -4  -8 24.1626 0.97418   1
   5   4  -8 25.2333 1.88120   2
   5  -4  -8 26.2540 1.43477   3
   5  -4   8 30.6149 1.53896   1
  -5   4  -8 27.3477 1.75923   4
  -5   4  -8 27.7040 1.51074   2
  -5  -4  -8 25.9295 1.25512   3
   5  -4  -8 27.8974 1.23161   2
  -5  -4   8 27.4106 1.81515   2
   5   4  -9 63.9809 3.27403   2
  -5  -4  -9 61.3601 2.39919   3
   5  -4  -9 61.7635 2.12871   1
   5  -4  -9 61.6331 2.57315   3
   5  -4   9 63.9635 2.69556   1
  -5   4  -9 57.3147 2.91017   4
  -5   4  -9 61.9461 2.72007   2
  -5  -4   9 66.5334 3.06398   2
   5  -4  10 0.90892 0.79350   1
  -5  -4 -10 0.28742 0.37647   3
   5   4 -10-0.09009 0.77382   2
   5  -4 -10 0.10629 0.54652   3
  -5   4 -10-0.69736 0.61980   2
  -5   4 -10 0.53261 0.70201   4
  -5  -4  10 0.66286 0.72775   2
   5  -4 -11 11.4147 0.98918   3
  -5  -4 -11 11.6991 0.76914   3
   5   4 -11 10.8250 1.38152   2
   5  -4  11 15.5222 1.27298   1
  -5   4 -11 12.3028 1.26518   4
  -5   4 -11 13.5255 1.17067   2
   5  -4 -11 14.6195 0.54939   1
  -5  -4  11 11.9533 1.26439   2
   5  -4 -12 201.804 6.58898   3
  -5  -4 -12 174.576 6.24561   3
   5  -4  12 183.302 6.73602   1
  -5   4 -12 178.755 7.01670   4
   5   4 -12 194.356 7.50078   2
  -5   4 -12 188.246 6.88216   2
  -5  -4  12 176.745 6.97234   2
  -5   4 -12 175.640 6.95988   1
   5  -4 -12 185.171 6.05282   1
   5  -4 -13 201.894 6.85050   1
   5  -4 -13 214.538 7.29454   3
  -5  -4 -13 207.614 7.00419   3
   5  -4  13 207.834 7.59268   1
  -5   4 -13 209.896 7.81156   1
  -5   4 -13 210.099 7.70219   2
  -5  -4  13 212.020 7.79248   2
   5   4 -13 210.876 8.25244   2
  -5   4 -13 218.158 7.88668   4
   5  -4 -14 27.2085 1.49074   3
   5  -4  14 26.3040 1.89802   1
  -5  -4 -14 30.8399 1.22390   3
   5  -4 -14 26.3144 1.12366   1
  -5   4 -14 22.7401 2.03036   1
  -5  -4  14 29.0667 1.94821   2
  -5   4 -14 26.4487 1.88215   2
  -5   4 -14 27.4435 1.93981   4
   5   4 -14 28.4612 2.23136   2
   5   4 -15 1.67070 1.12155   2
  -5  -4  15 0.06093 1.15215   1
   5  -4 -15 0.83001 0.69732   3
  -5   4 -15-0.77232 1.50986   1
  -5  -4  15 0.54853 0.98860   2
  -5   4 -15 0.55935 0.93490   2
   5  -4  15 1.49698 1.25697   1
   5  -4 -15 0.56457 0.42523   1
  -5   4 -15 0.29695 0.99260   4
  -5   4 -16 7.74659 1.24229   4
   5   4 -16 6.60192 1.43698   2
   5  -4 -16 6.02682 0.60228   1
  -5  -4  16 7.17323 1.22398   1
  -5   4 -16 4.34420 1.45712   1
  -5  -4  16 7.79492 1.29726   2
   5  -4  16 7.99866 1.52414   1
  -5   4 -16 6.45819 1.21017   2
  -5   4 -17 3.98711 1.09507   4
   5   4 -17 4.26944 1.36220   2
  -5  -4  17 5.89824 1.18819   1
   5  -4 -17 6.40569 0.96923   2
  -5  -4  17 7.32822 1.29368   2
   5  -4  17 4.95776 1.42064   1
   5  -4 -17 5.73737 0.64804   1
  -5   4 -17 5.19954 1.20464   2
   5  -4 -18 148.263 5.04194   1
   5  -4 -18 134.781 5.45768   2
  -5   4 -18 144.939 5.95710   2
  -5  -4  18 138.131 5.62279   1
   5   4 -18 147.448 6.43526   2
   5   4 -19 1.20953 1.30541   2
   5  -4 -19 1.38882 0.83097   2
  -5   4 -19 0.96744 1.11324   2
  -5  -4  19 1.25465 1.05358   1
   5   4 -20-0.37675 1.24147   2
   5  -4 -20 1.98991 0.89690   2
  -5  -4  20 0.72086 1.07136   1
  -5   4 -20 0.65272 1.02852   2
   5   4 -21 2.73677 1.37425   2
  -5  -4  21 5.12268 1.18079   1
   5  -4 -21 5.29445 1.07549   2
  -5   4 -21 2.74800 1.21620   2
   5   4 -22 2.56777 1.42029   2
   5  -4 -22 4.97044 1.11495   2
  -5   4 -22 3.74652 1.32999   2
  -5  -4  22 7.56667 1.27857   1
   5  -4  23 1.37072 2.30311   1
  -5  -4  23 5.08991 1.19083   1
   5  -4 -23 5.04934 1.20512   2
  -5   4 -23 3.72214 1.43935   2
   5   4 -23 2.79745 1.43174   2
   5   4 -24-1.59031 1.43640   2
  -5  -4  24 0.57288 1.17666   1
   5  -4 -24 0.72916 1.09874   2
  -5   4 -24-1.15419 1.31013   2
  -5  -4  25 16.1612 1.65974   1
   5  -4 -25 13.6594 1.62982   2
  -5   4 -25 13.2497 1.95994   2
   5   4 -25 11.4070 2.14552   2
  -5  -4  26 4.55783 1.39478   1
   5  -4 -26 4.07122 1.33697   2
  -5   4 -26 1.66531 1.55374   2
   5   4 -26 0.93499 1.75016   2
  -5  -4  27 3.37861 1.57084   1
   5   4 -27 1.45429 1.80622   2
  -6   4   0 4.43000 0.30041   2
  -6  -4   0 3.10040 0.80608   2
   6  -4   0 4.78292 0.82889   3
   6   4   0 5.08470 1.01229   2
   6  -4   0 5.25230 0.56086   1
   6   4   1 8.75432 1.20562   2
  -6   4  -1 9.26830 0.56510   2
   6  -4  -1 8.04653 0.64301   1
   6  -4   1 8.36121 0.71643   1
  -6  -4   1 7.20779 0.97824   2
   6  -4  -1 9.36719 0.94953   3
  -6  -4  -1 8.37762 1.01737   2
   6   4  -1 9.93410 1.26515   2
  -6   4  -2 3.35184 0.41204   2
   6   4   2 3.58934 0.90348   2
  -6  -4   2 3.82348 0.83672   2
   6  -4  -2 3.60505 0.76080   3
  -6  -4  -2 3.35493 0.80680   2
   6   4  -2 2.13287 0.84797   2
   6  -4  -2 3.88947 0.45621   1
   6  -4   2 3.67751 0.62202   1
  -6  -4   3 11.5634 1.17362   2
   6  -4  -3 11.7566 0.66282   1
   6  -4   3 11.3531 0.85572   1
  -6  -4  -3 10.2924 1.21346   2
   6  -4  -3 12.1663 1.05123   3
   6   4  -3 10.6808 1.20840   2
  -6  -4   4 11.3432 1.20896   2
   6  -4  -4 12.6900 1.06879   3
   6  -4  -4 12.6745 0.65184   1
   6  -4   4 13.2378 0.95305   1
   6  -4   4 13.5902 1.22425   3
  -6   4  -4 12.8323 0.83157   2
   6   4  -4 11.3988 1.30679   2
  -6  -4  -4 11.8472 1.29013   2
   6  -4  -5 41.7651 1.53944   1
   6  -4  -5 43.5833 2.05095   3
   6  -4   5 40.4585 1.95203   1
   6   4  -5 42.7991 2.50392   2
  -6  -4  -5 40.9609 1.91722   3
   6  -4   5 42.8711 2.23126   3
  -6  -4   5 43.7488 2.37555   2
  -6  -4  -5 44.1902 2.48718   2
  -6   4  -5 42.5140 1.87228   2
  -6  -4  -6 54.7913 2.31665   3
   6  -4  -6 49.7644 2.40110   3
   6   4  -6 57.3993 2.99570   2
   6  -4   6 56.1771 2.38694   1
   6  -4   6 55.7674 2.64799   3
  -6  -4  -6 58.1393 3.09850   2
  -6   4  -6 52.2919 2.32032   2
  -6  -4   6 58.9736 2.89149   2
  -6  -4  -7 2.00051 0.52695   3
   6   4  -7 1.49855 0.83096   2
   6  -4  -7 2.01031 0.65514   3
  -6   4  -7 2.04880 0.57740   2
   6  -4   7 2.55083 0.79832   1
  -6  -4  -7 2.43718 1.01002   2
  -6  -4   7 1.59462 0.84492   2
  -6  -4  -8 25.8943 1.32033   3
   6   4  -8 22.0651 1.87630   2
   6  -4   8 26.5982 1.55961   1
   6  -4  -8 26.2258 1.07741   2
  -6   4  -8 23.5107 1.62143   1
  -6   4  -8 23.4613 1.41081   2
   6  -4  -8 24.2564 0.99551   2
   6  -4  -8 25.4162 1.48168   3
  -6  -4  -8 25.7137 1.98320   2
  -6  -4   8 26.8429 1.82354   2
  -6   4  -8 23.9100 1.69732   4
  -6  -4  -9 4.15731 1.19528   2
  -6  -4  -9 2.18092 0.52084   3
   6  -4  -9 1.74322 0.67211   3
   6  -4  -9 2.88422 0.40973   2
   6   4  -9 2.89859 1.00264   2
  -6  -4   9 3.11486 0.95166   2
   6  -4  -9 1.92484 0.33130   2
  -6   4  -9 2.49676 0.67187   2
   6  -4   9 3.47690 0.94424   1
  -6   4  -9 2.15797 0.90747   1
  -6   4  -9 2.66994 0.89790   4
   6   4 -10 21.5507 1.89983   2
  -6  -4 -10 22.5466 1.17638   3
   6  -4  10 26.2411 1.64217   1
  -6   4 -10 23.5779 1.67306   1
   6  -4 -10 22.1084 1.03941   2
  -6   4 -10 24.6922 1.51551   2
  -6  -4  10 22.2816 1.69283   2
  -6  -4 -10 22.7727 1.89410   2
  -6   4 -10 20.2484 1.60817   4
   6  -4 -10 23.8156 1.40824   3
   6   4 -11 41.9586 2.63619   2
   6  -4 -11 38.1937 1.89839   3
  -6  -4 -11 37.2537 1.68229   3
   6  -4  11 38.1768 2.17152   1
  -6   4 -11 34.9807 2.20756   1
   6  -4 -11 39.8044 1.64222   2
  -6   4 -11 40.9393 2.07156   2
  -6   4 -11 37.9178 2.25476   4
  -6  -4  11 39.9843 2.32438   2
  -6  -4 -11 41.9160 2.52264   2
  -6  -4 -12 1.76467 1.11981   2
  -6   4 -12-0.61972 1.20031   1
   6   4 -12-1.63995 1.15407   2
  -6  -4 -12 0.57140 0.46437   3
   6  -4 -12 1.08597 0.46159   2
   6  -4  12 0.11190 1.11768   1
  -6   4 -12 1.36663 0.77014   2
  -6  -4  12-0.84652 1.06178   2
   6  -4 -12-0.13142 0.76963   3
  -6   4 -12 0.07336 0.87850   4
   6  -4 -13 52.4588 2.34737   3
   6   4 -13 53.4495 3.11876   2
   6  -4  13 48.2269 2.72799   1
  -6  -4 -13 52.5668 2.09894   3
  -6   4 -13 49.2178 2.78594   1
   6  -4 -13 48.7708 2.15096   2
  -6   4 -13 51.0454 2.61632   2
  -6  -4  13 53.7524 2.77557   2
  -6   4 -13 49.0417 2.73878   4
   6  -4 -14 549.810 18.3005   3
   6  -4  14 522.270 18.7381   1
  -6   4 -14 534.904 18.8110   1
  -6  -4 -14 557.804 18.0465   3
   6  -4 -14 537.884 18.2069   2
  -6   4 -14 551.915 18.7256   2
  -6  -4  14 553.859 18.8255   2
  -6   4 -14 537.620 18.8696   4
   6   4 -14 548.937 19.3628   2
   6  -4 -15 126.656 4.67596   3
   6  -4  15 118.573 5.21487   1
   6   4 -15 128.010 5.69020   2
  -6   4 -15 122.901 5.25195   1
   6  -4 -15 117.359 4.60416   2
  -6  -4  15 126.561 5.15294   2
  -6   4 -15 123.055 5.09285   2
  -6   4 -15 122.418 5.18584   4
  -6  -4  16 4.55853 1.26690   1
   6  -4  16 5.46778 1.66362   1
  -6  -4  16 5.51309 1.26972   2
   6  -4 -16 4.63266 0.90860   2
  -6   4 -16 6.11028 1.22879   2
  -6   4 -16 6.22026 1.29904   4
   6   4 -16 4.97543 1.43121   2
  -6  -4  17 26.5469 1.96655   1
   6  -4 -17 28.6900 1.68394   2
   6  -4  17 27.5588 2.36575   1
   6   4 -17 33.9569 2.55175   2
  -6   4 -17 29.8011 2.08703   2
  -6   4 -17 27.6059 2.10277   4
   6   4 -18 13.7164 1.81738   2
  -6  -4  18 12.1656 1.44934   1
   6  -4  18 10.5758 1.88676   1
  -6   4 -18 12.3293 1.49096   4
   6  -4 -18 11.7183 1.17587   2
  -6   4 -18 13.8757 1.53897   2
   6   4 -19 20.5180 2.20101   2
   6  -4  19 17.4060 2.27438   1
  -6  -4  19 19.8202 1.73194   1
   6  -4 -19 19.3184 1.45283   2
  -6   4 -19 22.1477 1.93823   2
  -6   4 -19 19.6407 1.79005   4
   6   4 -20 24.8975 2.36031   2
  -6  -4  20 21.1830 1.69544   1
   6  -4  20 16.7426 2.49611   1
   6  -4 -20 23.2077 1.64489   2
  -6   4 -20 26.8661 2.11268   2
   6   4 -21 16.1843 2.12192   2
  -6  -4  21 16.8377 1.57869   1
   6  -4 -21 16.7558 1.52683   2
  -6   4 -21 15.6589 1.86481   2
  -6  -4  22 4.22335 1.19481   1
   6   4 -22 1.66222 1.37120   2
   6  -4 -22 1.84624 0.99027   2
  -6   4 -22 1.98226 1.30483   2
   6   4 -23 5.58389 1.76001   2
   6  -4 -23 4.24523 1.24143   2
  -6  -4  23 7.52870 1.22870   1
  -6   4 -23 3.84363 1.46566   2
   6   4 -24 4.29390 1.64068   2
  -6  -4  24 9.65921 1.34777   1
   6  -4 -24 5.11551 1.27209   2
  -6   4 -24 8.45151 1.73662   2
   6   4 -25 2.45755 1.76137   2
  -6  -4  25 4.18142 1.37937   1
  -6   4 -25 3.90335 1.73580   2
   6   4 -26-0.15859 1.74909   2
  -6  -4  26 3.18012 1.38055   1
  -6   4 -26 0.25756 1.58126   2
  -7  -4   0-0.06977 0.74250   2
   7  -4   0 0.15504 0.65798   3
   7  -4   0-0.37379 0.66770   1
   7   4   0 0.16927 0.80006   2
   7  -4  -1 31.2898 1.52722   1
  -7  -4  -1 29.6852 1.93615   2
   7  -4  -1 32.1482 1.78993   3
  -7   4  -1 33.6635 1.25696   2
  -7  -4   1 27.5648 1.88527   2
   7   4  -1 33.4240 2.18949   2
   7   4   1 35.1114 2.20458   2
   7  -4   1 30.9408 1.58512   1
  -7  -4  -2 2.30102 0.68434   3
  -7  -4   2 2.72811 0.84495   2
   7  -4  -2 2.17501 0.61906   1
   7  -4  -2 3.40310 0.74714   3
  -7   4  -2 2.23862 0.38303   2
   7  -4   2 2.83386 0.72072   1
  -7  -4  -2 3.71092 0.93027   2
   7   4  -2 4.47254 1.09812   2
  -7  -4  -3 76.7963 3.04106   3
   7  -4   3 70.9384 2.94529   1
   7  -4  -3 68.8319 3.06691   3
  -7  -4  -3 69.7089 3.42786   2
   7   4  -3 75.1512 3.63161   2
  -7   4  -3 74.3544 2.71385   2
  -7  -4   3 62.6547 3.24511   2
  -7  -4   4 17.3661 1.49575   2
  -7  -4  -4 18.5038 1.24200   3
   7  -4   4 16.0957 1.26914   1
   7  -4  -4 17.7998 1.30672   3
   7  -4   4 19.9975 1.44566   3
  -7  -4  -4 18.9012 1.65190   2
   7   4  -4 16.7180 1.55875   2
  -7   4  -4 18.8899 1.01593   2
  -7  -4   5 0.44188 0.84932   2
  -7  -4  -5 0.07973 0.53757   3
   7  -4  -5 0.32686 0.66124   3
   7  -4   5 0.34758 0.83090   3
   7  -4   5-0.08189 0.75932   1
   7   4  -5-0.35010 0.86958   2
  -7   4  -5-0.03126 0.43694   2
  -7  -4  -5-0.07987 0.85389   2
  -7  -4  -6 137.888 4.98986   3
   7  -4  -6 136.028 5.08463   3
   7  -4   6 129.307 5.10410   1
   7   4  -6 130.659 5.65905   2
   7  -4   6 136.250 5.31232   3
  -7   4  -6 127.377 5.09403   1
  -7  -4  -6 149.893 5.91875   2
  -7   4  -6 134.109 4.89594   2
  -7  -4   6 131.388 5.48933   2
   7  -4  -7 26.7083 1.55175   3
   7  -4   7 23.0353 1.66742   1
   7   4  -7 25.0427 2.00014   2
  -7   4  -7 22.3264 1.62908   1
  -7   4  -7 27.6835 1.44701   2
  -7  -4  -7 29.2724 2.17613   2
  -7  -4   7 28.2050 1.95320   2
  -7  -4  -8-0.39387 1.10412   2
  -7  -4  -8 0.35063 0.54445   3
   7  -4  -8 0.91283 0.72229   3
   7  -4   8 0.88611 0.89866   3
   7   4  -8-0.09568 0.88321   2
   7  -4   8 0.10327 1.02470   1
  -7   4  -8 0.54293 0.54022   2
  -7   4  -8-0.41304 0.99997   1
  -7  -4   8-0.69483 0.97026   2
   7  -4   9 20.3779 1.72099   1
   7  -4  -9 21.1260 1.39585   3
  -7  -4  -9 21.1459 1.22486   3
  -7   4  -9 20.8016 1.61591   1
   7  -4   9 22.8486 1.70669   3
  -7   4  -9 19.5976 1.34899   2
  -7  -4  -9 24.0132 2.02122   2
  -7  -4   9 23.3205 1.80977   2
   7   4  -9 23.9676 1.97761   2
  -7   4 -10 25.1563 1.85498   4
   7   4 -10 29.4418 2.23350   2
  -7   4 -10 21.0939 1.74165   1
  -7  -4 -10 23.2096 1.34259   3
   7  -4  10 23.5922 1.90758   1
   7  -4 -10 25.6544 1.56682   3
   7  -4  10 28.0829 1.85952   3
  -7   4 -10 27.6080 1.59947   2
  -7  -4  10 26.5303 1.91448   2
  -7  -4 -10 27.3720 2.15787   2
   7  -4 -10 26.2121 1.12923   2
   7  -4 -10 25.1379 1.09265   2
  -7  -4 -11 1.31824 1.15980   2
   7  -4 -11 0.54657 0.87000   3
  -7  -4 -11 0.59464 0.52821   3
   7   4 -11-0.42247 0.95697   2
  -7   4 -11-0.60029 1.16589   1
   7  -4  11 0.95348 0.97845   3
   7  -4  11 0.97518 1.27821   1
  -7   4 -11-0.15547 0.95749   4
  -7   4 -11 0.05276 0.70751   2
  -7  -4  11-0.67554 1.09555   2
   7  -4 -11 0.56980 0.36110   2
   7  -4 -12 0.23275 0.72896   3
   7   4 -12-0.87761 1.27988   2
  -7   4 -12-0.63070 1.28742   1
  -7  -4 -12 0.55920 0.56029   3
   7  -4  12-1.88231 1.48555   1
   7  -4  12 0.70204 1.01414   3
  -7   4 -12-0.07812 0.95558   4
  -7  -4 -12-0.28246 1.09848   2
  -7   4 -12 0.16995 0.76612   2
   7  -4 -12 0.71306 0.46007   2
   7   4 -13 59.0924 3.47018   2
   7  -4 -13 55.0420 2.56342   3
  -7   4 -13 57.1740 3.03942   1
   7  -4  13 52.6174 3.21096   1
  -7  -4 -13 58.1411 2.39242   3
   7  -4  13 62.0370 2.95388   3
  -7   4 -13 59.0065 2.81333   2
  -7   4 -13 51.6928 2.92821   4
  -7  -4  13 55.9641 2.99490   2
   7  -4 -13 57.4249 2.35171   2
  -7  -4 -13 56.9034 3.23157   2
   7  -4 -14 319.680 11.1375   3
  -7   4 -14 320.703 11.6109   1
   7  -4  14 319.325 11.7738   1
  -7  -4 -14 322.793 10.8943   3
   7  -4  14 320.717 11.4384   3
  -7   4 -14 322.796 11.4342   2
  -7  -4  14 323.300 11.6056   2
   7  -4 -14 311.724 10.9328   2
   7   4 -14 342.361 12.3225   2
  -7   4 -14 321.506 11.6759   4
   7  -4 -15 17.6086 1.39849   3
   7   4 -15 17.3937 2.02541   2
   7  -4  15 14.1354 2.14470   1
  -7  -4 -15 17.9389 1.15638   3
   7  -4  15 17.7398 1.63972   3
  -7   4 -15 17.4233 1.62926   2
   7  -4 -15 16.8995 1.21675   2
  -7   4 -15 19.8356 1.77801   4
  -7  -4  15 17.4176 1.68472   2
   7  -4  16 173.405 7.49791   1
   7  -4  16 193.107 7.13426   3
  -7   4 -16 187.688 7.21386   2
   7  -4 -16 184.537 6.72659   2
  -7   4 -16 184.070 7.32579   4
   7   4 -16 191.283 7.89743   2
   7   4 -17 6.29143 1.58716   2
   7  -4  17 8.02590 1.30476   3
  -7  -4  17 6.29673 1.34098   1
  -7   4 -17 8.06871 1.30531   2
   7  -4 -17 7.05893 0.99299   2
  -7   4 -17 6.43655 1.33488   4
   7   4 -18 4.31404 1.53507   2
   7  -4  18 2.90366 1.08412   3
  -7   4 -18 4.56410 1.25473   2
  -7  -4  18 3.77049 1.27879   1
   7  -4 -18 3.64474 0.87719   2
  -7   4 -18 3.75969 1.23441   4
  -7   4 -19 2.03545 1.04940   4
  -7  -4  19 1.22581 1.13967   1
   7   4 -19 3.38432 1.46921   2
   7  -4  19 4.17988 1.19603   3
  -7   4 -19 5.20224 1.29729   2
   7  -4 -19 3.79975 0.93435   2
  -7   4 -20 1.24217 1.05931   4
   7  -4  20 0.97463 1.14929   3
   7   4 -20 0.67116 1.31298   2
  -7   4 -20 1.30751 1.20104   2
   7  -4 -20 1.41790 0.91794   2
  -7  -4  20 1.35932 1.08675   1
   7   4 -21 3.15168 1.46602   2
  -7  -4  21 4.86631 1.23056   1
  -7   4 -21 4.84411 1.49544   2
  -7   4 -21 5.44702 1.29919   4
   7   4 -22 10.9556 1.95816   2
  -7   4 -22 9.83057 1.68735   2
  -7  -4  22 15.6477 1.50249   1
   7   4 -23 5.52683 1.76913   2
  -7   4 -23 3.31258 1.51185   2
  -7  -4  23 6.91670 1.29968   1
  -7  -4  24 4.99601 1.23141   1
   7   4 -24 0.75109 1.58612   2
  -7   4 -24 0.70287 1.47455   2
  -7  -4  25 24.5585 1.74632   3
  -7   4 -25 30.4785 2.67737   2
   7   4 -25 31.4309 3.04776   2
  -7  -4  26 14.5409 1.41420   3
   7   4 -26 19.2593 2.53562   2
  -7   4 -26 18.6176 2.36856   2
   8   4   0 0.45060 0.94593   2
  -8  -4   0-0.20680 0.72470   3
   8  -4   0 0.93844 0.77171   3
  -8  -4   0 1.32928 0.86829   2
  -8  -4   1 20.7298 1.43149   3
  -8  -4  -1 20.6283 1.40392   3
  -8  -4  -1 19.6055 1.62262   2
   8  -4  -1 21.3610 1.48075   3
   8   4  -1 19.2846 1.76372   2
  -8  -4   1 19.1342 1.56755   2
  -8  -4   2 6.00072 0.95210   3
  -8  -4  -2 6.52157 0.92849   3
  -8  -4   2 7.08860 1.10499   2
  -8  -4  -2 5.17707 1.07444   2
   8  -4  -2 7.78443 1.03506   3
   8   4  -2 6.90116 1.26084   2
  -8   4  -2 7.38436 0.50365   2
  -8  -4   3 17.3460 1.38614   3
  -8  -4  -3 19.3891 1.34951   3
   8  -4  -3 20.5517 1.45335   3
   8  -4   3 18.7825 1.47983   3
  -8  -4  -3 22.3455 1.76882   2
  -8  -4   3 17.3007 1.53294   2
  -8   4  -3 20.1104 0.98837   2
   8   4  -3 17.6309 1.80536   2
  -8  -4   4 215.763 8.57446   2
   8  -4  -4 222.165 8.30105   3
   8  -4   4 239.712 8.47085   3
  -8  -4  -4 233.138 8.89631   2
  -8   4  -4 223.085 8.20151   1
   8   4  -4 233.782 8.97607   2
  -8   4  -4 234.888 7.93235   2
  -8  -4  -4 245.062 8.29351   3
  -8  -4  -5 136.305 4.79567   3
   8  -4  -5 120.398 4.72298   3
  -8  -4   5 118.713 5.05783   2
   8  -4   5 123.499 4.90322   3
  -8   4  -5 115.613 4.66802   1
   8   4  -5 109.312 5.08666   2
  -8   4  -5 117.844 4.38097   2
  -8  -4  -6 27.3280 1.59351   3
   8  -4  -6 27.9566 1.72756   3
  -8   4  -6 25.2662 1.74255   1
   8  -4   6 26.3363 1.83395   3
   8   4  -6 25.6533 2.11090   2
  -8  -4  -6 28.2628 2.20119   2
  -8   4  -6 28.5520 1.45016   2
  -8  -4   6 24.4670 1.94465   2
  -8  -4  -7 160.860 5.97196   3
  -8   4  -7 155.853 6.14157   1
   8  -4  -7 164.295 6.12682   3
   8  -4   7 165.335 6.32149   3
   8   4  -7 157.097 6.75878   2
  -8  -4  -7 187.658 7.14907   2
  -8   4  -7 166.012 5.92420   2
  -8  -4   7 161.583 6.51440   2
   8  -4  -8 56.1992 2.59183   3
  -8  -4  -8 54.3173 2.42150   3
   8   4  -8 56.0234 3.22626   2
   8  -4   8 51.3427 2.75093   3
  -8   4  -8 55.9079 2.44833   2
  -8  -4  -8 60.6571 3.37774   2
  -8   4  -8 51.6597 2.69511   1
  -8   4  -9 7.95949 1.24376   1
   8  -4  -9 9.75811 1.11861   3
  -8  -4  -9 8.12242 0.90825   3
   8  -4   9 8.13934 1.22085   3
   8   4  -9 5.94148 1.34655   2
  -8   4  -9 8.97022 0.98720   2
  -8  -4   9 9.24135 1.33312   2
  -8  -4  -9 9.17096 1.59544   2
   8  -4 -10 18.8835 1.52100   3
  -8  -4 -10 16.5470 1.21724   3
   8   4 -10 21.6635 2.03456   2
   8  -4  10 21.9557 1.67073   3
  -8   4 -10 18.7572 1.37398   2
  -8   4 -10 17.8878 1.65126   1
  -8  -4  10 21.7967 1.78189   2
  -8  -4 -10 21.7658 2.04503   2
  -8   4 -11 0.18565 1.20769   1
   8  -4 -11 0.63457 0.95779   3
   8  -4 -11 1.44645 0.28822   2
  -8  -4 -11 1.91093 0.68371   3
   8  -4  11 1.68965 1.01868   3
   8   4 -11 0.33808 1.26441   2
  -8   4 -11 1.58760 0.79961   2
  -8  -4  11 1.76090 1.11366   2
  -8   4 -11 1.16791 1.03551   4
   8  -4 -11 1.43702 0.31716   2
  -8  -4 -11 2.31949 1.23870   2
   8   4 -12 84.6163 4.22975   2
  -8  -4 -12 66.4883 2.97330   3
   8  -4  12 82.1439 3.52966   3
  -8   4 -12 77.8341 3.33250   2
  -8  -4  12 74.0362 3.67470   2
  -8  -4 -12 73.4838 3.86551   2
   8  -4 -12 70.7561 2.73137   2
  -8   4 -12 73.9968 3.64219   4
   8  -4 -12 72.9878 3.20950   3
  -8   4 -12 80.3110 3.58144   1
   8  -4 -13 66.9807 3.02563   3
   8   4 -13 71.9974 3.98851   2
  -8  -4 -13 69.2611 2.87072   3
   8  -4  13 73.7124 3.33828   3
  -8   4 -13 69.0867 3.18873   2
  -8  -4  13 67.8481 3.44418   2
   8  -4 -13 68.9452 2.69666   2
  -8   4 -13 63.7151 3.43942   4
  -8   4 -13 66.9226 3.37516   1
   8  -4 -14 34.3665 1.99317   3
  -8  -4 -14 35.8898 1.82162   3
   8  -4  14 39.9407 2.30804   3
  -8   4 -14 34.2223 2.11716   2
   8   4 -14 39.7607 2.88073   2
  -8  -4  14 33.1271 2.31858   2
   8  -4 -14 33.8972 1.66594   2
  -8   4 -14 33.1240 2.32441   4
   8  -4 -15 30.8589 1.93544   3
   8   4 -15 39.1067 2.87947   2
   8  -4  15 35.4032 2.23577   3
  -8  -4 -15 34.4070 1.78366   3
  -8   4 -15 34.6980 2.17486   2
   8  -4 -15 31.5170 1.68789   2
  -8   4 -15 34.1204 2.30788   4
   8   4 -16 51.0167 3.39636   2
   8  -4  16 55.5239 2.84607   3
  -8   4 -16 52.1915 2.86113   2
  -8   4 -16 50.5186 3.00457   4
   8  -4 -16 51.9283 2.39514   2
   8   4 -17 5.55119 1.52154   2
   8  -4  17 6.07409 1.24405   3
  -8  -4  17 3.89921 1.24795   1
  -8   4 -17 5.35111 1.20148   2
  -8   4 -17 3.82384 1.17481   4
   8  -4 -17 5.94456 0.90599   2
   8   4 -18 6.20535 1.68322   2
  -8   4 -18 6.92119 1.34348   2
  -8  -4  18 3.83476 1.24993   1
  -8   4 -18 6.62643 1.36579   4
   8   4 -19 16.4027 2.15654   2
  -8  -4  19 13.7799 1.53302   1
  -8   4 -19 15.8275 1.71995   2
  -8   4 -19 14.1188 1.68667   4
   8   4 -20 8.16251 1.78152   2
  -8   4 -20 6.29547 1.35787   2
  -8  -4  20 5.04976 1.27686   1
  -8   4 -20 8.02219 1.44928   4
  -8   4 -21 5.63355 1.34925   4
  -8  -4  21 2.84450 1.08574   3
   8   4 -21 2.73851 1.66050   2
  -8  -4  21 4.12060 1.23618   1
  -8   4 -21 4.37780 1.39262   2
  -8   4 -22-0.28008 1.20015   4
  -8  -4  22 0.53397 1.05860   3
  -8  -4  22 2.08524 1.19282   1
   8   4 -22 0.73878 1.45260   2
  -8   4 -22 0.21081 1.25774   2
  -8  -4  23 0.32782 0.98451   3
   8   4 -23 0.90719 1.46213   2
  -8   4 -23-0.66942 1.36474   2
  -8  -4  24 0.89600 0.97223   3
   8   4 -24-0.15545 1.46104   2
  -8   4 -24 0.82662 1.48906   2
  -8  -4  25 6.47912 1.17258   3
   8   4 -25 4.17609 1.89770   2
  -8   4 -25 5.97101 1.79434   2
  -8  -4  26 0.30402 0.94002   3
  -9  -4   0-0.05633 0.73762   3
  -9  -4   0 0.31110 0.89343   2
   9   4  -1 0.38494 1.09681   2
  -9  -4   1 0.51373 0.77855   3
  -9  -4  -1 0.22210 0.76991   3
  -9  -4   1 0.62132 0.89924   2
   9  -4  -1 0.35188 0.79318   3
  -9  -4  -1 0.24256 0.89155   2
   9   4  -2 9.44135 1.47895   2
  -9  -4  -2 13.3811 1.28355   3
  -9  -4   2 9.41711 1.14620   3
  -9  -4   2 10.4094 1.28742   2
   9  -4  -2 11.8515 1.24532   3
  -9  -4  -2 12.4112 1.46851   2
  -9   4  -2 10.6990 0.57345   2
  -9  -4   3 26.2226 1.72157   3
  -9  -4  -3 28.8504 1.81440   3
   9  -4  -3 21.6975 1.66213   3
   9  -4   3 21.6390 1.69573   3
  -9  -4  -3 25.3300 2.00659   2
  -9   4  -3 21.2100 1.57245   1
   9   4  -3 27.1552 2.17803   2
  -9   4  -3 25.4044 1.14258   2
  -9  -4   3 22.3359 1.76306   2
  -9  -4   4 147.356 5.77017   3
   9  -4  -4 151.172 5.76655   3
   9  -4   4 152.019 5.84973   3
  -9   4  -4 140.447 5.57425   1
  -9  -4  -4 145.272 6.24753   2
  -9   4  -4 150.168 5.24506   2
   9   4  -4 157.758 6.43023   2
  -9  -4  -4 159.938 5.76507   3
  -9  -4   4 136.317 5.94842   2
  -9  -4   5 61.7973 3.24009   2
  -9  -4   5 60.6477 3.03500   3
   9  -4  -5 59.9712 2.97067   3
  -9   4  -5 62.2645 2.89227   1
   9  -4   5 66.4012 3.13495   3
  -9  -4  -5 67.9463 3.60767   2
   9   4  -5 60.7744 3.50716   2
  -9   4  -5 67.2216 2.59531   2
  -9  -4  -5 67.2687 2.95954   3
  -9  -4   6 73.9156 3.58889   3
  -9   4  -6 80.1766 3.53178   1
  -9  -4  -6 80.2283 3.44674   3
   9  -4  -6 89.7131 3.65722   3
   9  -4   6 85.2650 3.75110   3
  -9  -4  -6 89.7839 4.28341   2
   9   4  -6 76.3058 3.98836   2
  -9   4  -6 86.7816 3.24905   2
  -9  -4   6 78.8713 3.89625   2
  -9   4  -7 0.78974 1.10815   1
   9  -4  -7 1.49376 0.91339   3
  -9  -4  -7 1.19194 0.81821   3
   9  -4   7 0.13096 1.01054   3
  -9   4  -7 1.02378 0.63943   2
   9   4  -7-0.19866 1.24048   2
  -9  -4  -7 1.32709 1.21839   2
  -9  -4   7 1.99596 1.03181   2
   9  -4  -8 65.8992 3.04507   3
  -9  -4  -8 64.2133 2.85704   3
   9  -4   8 66.3581 3.17005   3
  -9   4  -8 63.7194 3.09089   1
   9   4  -8 61.5556 3.58605   2
  -9   4  -8 65.3923 2.77839   2
  -9  -4  -8 68.6209 3.80614   2
  -9  -4  -9 2.15469 1.34910   2
  -9  -4   9 0.92705 0.94643   3
   9  -4  -9 2.36413 1.05346   3
  -9  -4  -9 0.94247 0.76456   3
   9  -4   9 1.05780 1.04533   3
   9   4  -9 1.09826 1.20167   2
  -9   4  -9 2.27632 0.73416   2
  -9   4  -9 1.62137 1.08965   1
  -9  -4   9 2.50146 1.14084   2
  -9  -4  10 0.47185 0.93204   3
   9  -4 -10-0.83028 0.94236   3
  -9  -4 -10-0.17676 0.70792   3
   9  -4  10-0.06674 1.06920   3
  -9  -4 -10 1.66296 1.35609   2
   9   4 -10-0.45383 1.26690   2
  -9   4 -10-0.04943 0.70363   2
  -9   4 -10 0.18204 1.20094   1
  -9  -4  10 1.02860 1.13586   2
   9  -4 -11 90.8960 3.80850   3
  -9  -4 -11 86.4155 3.58619   3
   9   4 -11 94.6366 4.67267   2
   9  -4  11 92.1068 3.99160   3
  -9  -4  11 84.8205 3.92206   3
  -9   4 -11 84.8060 3.70444   2
  -9  -4  11 94.2083 4.23880   2
  -9   4 -11 91.2577 4.00794   1
  -9  -4  12 1.74445 0.94717   3
   9  -4 -12 1.11833 0.91997   3
  -9  -4 -12 1.17211 0.78631   3
   9  -4  12 1.97603 1.09677   3
   9   4 -12 1.31985 1.38434   2
  -9   4 -12 1.60961 0.81719   2
  -9   4 -12 0.80331 1.21944   1
  -9  -4  12 0.08367 1.23961   2
  -9  -4  13 2.55337 1.06674   3
   9  -4 -13 1.59958 0.94989   3
  -9  -4 -13 2.25473 0.82005   3
   9   4 -13 0.12505 1.32605   2
  -9   4 -13 1.67081 0.89412   2
  -9  -4  13 2.24277 1.14389   2
  -9   4 -13 2.40040 1.19564   4
  -9  -4  14 14.1713 1.50650   3
  -9   4 -14 12.3217 1.61521   4
   9  -4 -14 10.0855 1.24411   3
   9   4 -14 12.7999 1.92798   2
  -9  -4 -14 11.9997 1.18349   3
  -9   4 -14 13.4165 1.41069   2
  -9  -4  15 3.49716 1.11253   3
   9   4 -15 1.72762 1.55708   2
  -9  -4 -15 0.28909 0.85480   3
  -9   4 -15 1.48113 0.94133   2
  -9   4 -15 1.30441 1.08391   4
  -9  -4  16 44.8182 2.67280   3
   9   4 -16 51.5898 3.43875   2
  -9   4 -16 49.4780 2.92459   4
  -9   4 -16 51.0754 2.78003   2
  -9  -4  17 1.40041 1.06324   3
   9   4 -17 1.10796 1.45400   2
  -9  -4  17 0.06836 1.31536   1
  -9   4 -17 1.82811 1.07557   2
  -9   4 -17 1.45888 1.22291   4
  -9  -4  18 1.47334 1.06529   3
   9   4 -18 1.28227 1.48154   2
  -9  -4  18-0.60182 1.32400   1
  -9   4 -18 2.09839 1.20755   2
  -9   4 -18 1.77251 1.20513   4
  -9  -4  19 2.49421 1.08565   3
   9   4 -19 4.53057 1.60068   2
  -9  -4  19 2.97467 1.24249   1
  -9   4 -19 4.54873 1.27348   2
  -9   4 -19 1.77997 1.22205   4
  -9   4 -20-0.19978 1.23037   4
   9   4 -20 0.29927 1.53290   2
  -9  -4  20 0.58180 1.04841   3
  -9  -4  20-0.62262 1.13534   1
  -9   4 -20 1.41710 1.21050   2
   9   4 -21 2.29330 1.65680   2
  -9   4 -21 0.80070 1.23297   2
  -9   4 -21-0.10008 1.19429   4
  -9  -4  21 0.71856 1.13496   3
  -9  -4  22-0.42422 1.03943   3
   9   4 -22 0.62203 1.56119   2
  -9   4 -22 0.78786 1.18781   4
  -9   4 -22 0.21190 1.27788   2
  -9  -4  23 1.31191 1.09760   3
   9   4 -23-0.31820 1.65416   2
  -9   4 -23 1.45915 1.42476   2
  -9  -4  24-0.13518 1.03808   3
   9   4 -24 0.32581 1.72570   2
  -9   4 -24-1.06541 1.49749   2
  -9  -4  25 2.37422 1.13749   3
 -10  -4   0 0.06670 0.90456   3
 -10  -4   0-0.08336 0.92696   2
 -10  -4   1 7.15705 1.19058   3
 -10  -4  -1 7.11604 1.24435   3
  10  -4  -1 7.26824 1.18537   3
 -10  -4   1 4.96072 1.15663   2
 -10  -4  -1 6.49316 1.27636   2
 -10  -4   2 163.407 6.09959   3
 -10  -4  -2 167.406 6.10820   3
 -10  -4   2 140.817 6.19786   2
  10  -4  -2 160.769 6.09196   3
 -10  -4  -2 143.263 6.32068   2
  10  -4   2 143.109 6.03950   3
  10   4  -2 171.120 6.71188   2
  10   4  -3 0.92228 1.21465   2
 -10  -4   3 2.12279 1.01909   3
 -10  -4   3 0.88909 1.01022   2
 -10  -4  -3 1.49603 1.03272   3
  10  -4  -3 2.56494 1.09076   3
  10  -4   3 1.51797 1.07117   3
 -10   4  -3 0.62302 1.06107   1
 -10  -4  -3 1.41795 1.14926   2
 -10   4  -3 1.52122 0.41555   2
 -10   4  -3 1.59929 0.47526   2
 -10  -4   4 152.544 6.19222   3
 -10  -4  -4 154.669 6.07854   3
  10  -4  -4 157.557 6.18101   3
 -10   4  -4 160.314 6.01560   1
  10  -4   4 165.464 6.29099   3
 -10  -4  -4 163.263 6.75945   2
 -10  -4   4 140.697 6.32555   2
 -10   4  -4 166.501 5.59218   2
  10   4  -4 149.347 6.68237   2
 -10   4  -4 165.377 5.66094   2
  10   4  -5 5.44834 1.45211   2
 -10  -4   5 4.63341 1.18965   2
  10  -4  -5 4.26394 1.04378   3
 -10  -4   5 3.61858 1.04499   3
 -10  -4  -5 5.07153 0.97060   3
 -10   4  -5 3.88651 1.05732   1
 -10  -4  -5 5.36466 1.43352   2
 -10   4  -5 4.64823 0.65958   2
 -10  -4   6 5.98930 1.15627   3
  10  -4  -6 6.17423 1.09494   3
 -10  -4  -6 4.65924 0.98325   3
  10   4  -6 5.16060 1.43509   2
 -10   4  -6 5.12837 0.74159   2
 -10  -4  -6 7.23098 1.56036   2
 -10  -4   6 6.69737 1.30555   2
 -10   4  -6 3.56854 1.15170   1
  10  -4  -7 25.5598 1.74001   3
 -10  -4  -7 18.3591 1.50974   3
 -10   4  -7 18.3513 1.65320   1
 -10  -4  -7 26.0411 2.28650   2
 -10   4  -7 22.9640 1.33461   2
 -10  -4   7 22.8182 1.87905   2
  10   4  -7 21.2538 2.12126   2
 -10  -4   8 11.0954 1.52270   2
 -10  -4  -8 9.56153 1.14129   3
 -10   4  -8 11.1843 1.00522   2
 -10   4  -8 10.8573 1.39220   1
  10   4  -8 8.73384 1.53458   2
 -10  -4  -8 10.9311 1.67577   2
 -10  -4  -9 90.0330 3.70119   3
  10   4  -9 81.6169 4.41486   2
 -10   4  -9 89.2332 3.61407   2
 -10  -4   9 93.5605 4.29524   2
 -10   4  -9 85.3678 3.89991   1
 -10  -4  10 0.78347 0.96876   3
 -10  -4 -10 0.71795 0.79638   3
 -10   4 -10-0.62941 1.33975   1
 -10   4 -10 0.25068 0.73368   2
  10   4 -10 0.81943 1.26855   2
 -10  -4  10 1.16852 1.20523   2
 -10  -4  11 5.86488 1.20035   3
 -10  -4 -11 7.47672 1.05955   3
 -10   4 -11 6.13687 1.29497   1
  10   4 -11 7.53531 1.61874   2
 -10   4 -11 8.24871 1.06217   2
 -10  -4  11 9.50003 1.48430   2
 -10  -4  12 4.12168 1.11019   3
 -10  -4 -12 5.81017 1.00507   3
  10   4 -12 5.03322 1.50512   2
 -10   4 -12 5.47359 1.01244   2
 -10  -4  13 5.90343 1.20167   3
 -10  -4 -13 7.55217 1.09903   3
  10   4 -13 7.70639 1.68176   2
 -10   4 -13 7.14947 1.14464   2
 -10  -4  14 2.34904 1.13309   3
 -10   4 -14 2.51094 1.26089   4
 -10  -4 -14 2.84878 1.03778   3
  10   4 -14 1.58875 1.35219   2
 -10   4 -14 3.21468 0.99054   2
 -10  -4  15 0.38360 1.02562   3
 -10  -4 -15-0.05762 1.02414   3
  10   4 -15-0.54796 1.37529   2
 -10   4 -15-0.21284 0.99157   2
 -10   4 -15 0.10071 1.16596   4
 -10  -4  16 4.80401 1.23850   3
  10   4 -16 3.25599 1.50562   2
 -10   4 -16 4.75665 1.22667   2
 -10   4 -16 3.43816 1.28204   4
 -10  -4  17-0.46589 1.11093   3
  10   4 -17-1.16337 1.55469   2
 -10   4 -17 0.88350 1.04206   2
 -10   4 -17 0.81896 1.10926   4
 -10  -4  18-0.15536 1.15834   3
  10   4 -18-1.64958 1.61773   2
 -10  -4  18-0.62039 1.36068   1
 -10   4 -18 0.84911 1.14825   2
 -10   4 -18 1.57759 1.35606   4
 -10  -4  19 1.47025 1.10774   3
  10   4 -19 1.81414 1.54916   2
 -10   4 -19 0.53044 1.17530   4
 -10   4 -19 1.07482 1.27223   2
 -10  -4  20-0.15417 1.13873   3
  10   4 -20 0.77016 1.63174   2
 -10   4 -20 0.37919 1.31080   2
 -10   4 -20 0.63608 1.21305   4
 -10   4 -21 0.74394 1.26822   4
 -10  -4  21 0.68574 1.18576   3
  10   4 -21 1.73237 1.72169   2
 -10   4 -21 0.20089 1.33123   2
 -10  -4  22-0.67690 1.16780   3
  10   4 -22 0.16200 1.67597   2
 -10   4 -22-0.42524 1.37935   2
 -10  -4  23 1.77348 1.23750   3
  10   4 -23 1.16303 1.81760   2
 -10   4 -23 3.93948 1.65626   2
 -10   4 -24 1.66795 1.56560   2
 -11  -4   0 0.06958 0.99807   3
 -11  -4   0 0.54370 0.98194   2
 -11  -4   1 3.86096 1.06685   3
 -11  -4  -1 3.95811 1.06296   3
 -11  -4   1 2.83191 1.09923   2
 -11  -4  -1 2.87553 1.12017   2
 -11  -4   2 17.4991 1.63305   3
 -11  -4   2 13.3897 1.52186   2
 -11  -4  -2 15.0163 1.46050   3
 -11   4  -2 13.7303 1.28891   1
 -11  -4  -2 14.8284 1.72389   2
  11   4  -3 0.53610 1.16700   2
 -11  -4  -3 2.03025 1.00589   3
 -11  -4  -3 0.82093 1.09213   2
 -11  -4   3 1.36828 1.03884   2
 -11   4  -3-1.70920 1.14736   1
 -11  -4   4 6.56913 1.36339   2
 -11  -4  -4 8.05361 1.17810   3
 -11   4  -4 5.76325 1.13910   1
 -11  -4  -4 6.44081 1.46616   2
 -11  -4   4 7.30991 1.25401   3
 -11   4  -4 5.66560 0.61300   2
  11   4  -4 7.69481 1.54057   2
 -11   4  -5 23.5463 1.73344   1
 -11  -4  -5 25.0481 1.79773   3
 -11   4  -5 24.8288 1.27207   2
  11   4  -5 23.3262 2.16753   2
 -11  -4   5 24.7357 1.92101   3
 -11  -4   5 24.1333 1.98182   2
 -11  -4   6 0.82345 0.98632   3
 -11  -4  -6 0.18560 0.93350   3
 -11   4  -6 1.11274 0.59470   2
 -11  -4   6 0.18292 1.02993   2
 -11   4  -6-0.16562 1.10009   1
  11   4  -6 1.12820 1.30125   2
 -11  -4  -7 1.44446 0.99703   3
 -11   4  -7 1.95040 0.68054   2
 -11   4  -7 1.78519 1.15808   1
 -11  -4   7 2.56346 1.17853   2
  11   4  -7 2.91048 1.39556   2
 -11  -4  -8 7.26630 1.14800   3
 -11   4  -8 6.89936 0.89696   2
 -11   4  -8 5.90287 1.29217   1
  11   4  -8 6.70574 1.62056   2
 -11  -4   8 7.18835 1.38353   2
 -11  -4   9-0.84913 1.14608   2
 -11  -4  -9 0.35290 0.90537   3
 -11   4  -9-0.44008 1.26235   1
 -11   4  -9 1.06509 0.70500   2
  11   4  -9 0.82630 1.29040   2
 -11  -4  10 9.46254 1.37808   3
 -11  -4 -10 9.97255 1.22762   3
 -11   4 -10 8.72048 1.52428   1
 -11   4 -10 10.1739 1.12305   2
  11   4 -10 6.68513 1.56560   2
 -11  -4  11 16.5681 1.66753   3
 -11  -4 -11 14.8025 1.42752   3
 -11   4 -11 14.4627 1.30226   2
  11   4 -11 17.0780 2.07562   2
 -11  -4  12 2.35678 1.14411   3
 -11  -4 -12 0.54551 0.95958   3
 -11   4 -12 0.41128 0.85380   2
  11   4 -12 0.76550 1.47737   2
 -11  -4  13 6.45505 1.37911   3
 -11  -4 -13 8.20784 1.29152   3
 -11   4 -13 7.90770 1.15830   2
  11   4 -13 7.85385 1.71801   2
 -11   4 -14 2.15670 1.33360   4
 -11  -4  14 1.53499 1.13019   3
 -11  -4 -14 2.04433 1.10563   3
  11   4 -14-0.54946 1.48265   2
 -11   4 -14 1.82256 0.96208   2
 -11  -4  15 1.22663 1.13443   3
 -11   4 -15 1.41599 1.27137   4
  11   4 -15 1.97613 1.72701   2
 -11   4 -15 0.78581 0.99387   2
 -11  -4  16 11.8083 1.59538   3
  11   4 -16 11.9474 2.05593   2
 -11   4 -16 11.0200 1.43207   2
 -11   4 -16 11.2177 1.71648   4
 -11  -4  17 4.07354 1.34144   3
 -11   4 -17 6.33972 1.58158   4
  11   4 -17 2.95835 1.59437   2
 -11   4 -17 3.79665 1.23715   2
  11   4 -18 0.15172 1.69443   2
 -11   4 -18 2.13341 1.19947   2
 -11  -4  18 1.09163 1.24672   3
 -11   4 -18 0.11090 1.29919   4
 -11  -4  19 6.12922 1.40857   3
  11   4 -19 5.77016 1.97719   2
 -11   4 -19 6.20702 1.51538   2
 -11   4 -19 7.50166 1.64749   4
 -11  -4  20 2.10695 1.38721   3
  11   4 -20 2.24090 1.93196   2
 -11   4 -20 2.66426 1.40751   2
 -11   4 -20 2.16018 1.45864   4
  11   4 -21 4.44347 2.00583   2
 -11   4 -21 6.54717 1.66375   2
 -11   4 -21 4.18404 1.60570   4
  11   4 -22 16.6438 2.59731   2
 -11   4 -22 17.2627 2.12749   2
 -11   4 -23 1.12769 1.68196   2
 -12  -4   0 17.2954 1.70394   3
 -12  -4   1 11.0133 1.42912   3
 -12  -4  -1 10.8063 1.39979   3
 -12  -4   2 40.7317 2.43729   3
 -12  -4  -2 42.8034 2.48042   3
 -12  -4   2 33.5405 2.43789   2
 -12  -4   3 2.01004 1.09570   2
 -12  -4   3 2.64644 1.17503   3
 -12  -4  -4 0.78918 1.00372   3
  12   4  -4 2.48709 1.39787   2
 -12  -4   4 1.42809 1.10386   3
  12   4  -5 0.57761 1.26827   2
 -12  -4   5-0.80641 1.05909   3
 -12  -4  -5 0.06976 1.00058   3
 -12  -4   6 25.2442 2.02395   3
 -12  -4  -6 27.5838 1.94471   3
 -12   4  -6 27.8590 1.91506   1
  12   4  -6 28.5616 2.50891   2
 -12  -4   7 17.7771 1.77997   3
 -12  -4  -7 16.6703 1.49582   3
  12   4  -7 16.3433 1.99768   2
 -12   4  -7 15.8981 1.59334   1
  12   4  -8 6.29015 1.64802   2
 -12  -4  -8 4.40950 1.13805   3
 -12   4  -8 5.76129 1.29064   1
 -12  -4  -9 9.97175 1.35900   3
  12   4  -9 10.3931 1.86061   2
 -12  -4  10 5.25410 1.39966   3
 -12  -4 -10 4.96550 1.20044   3
  12   4 -10 3.66438 1.61366   2
 -12  -4  11 7.16238 1.45054   3
 -12  -4 -11 6.28671 1.23585   3
  12   4 -11 3.60580 1.64539   2
 -12  -4  12-0.18615 1.29045   3
 -12  -4 -12-0.48995 1.02154   3
  12   4 -12 0.12038 1.28115   2
 -12  -4  13 0.09434 1.25018   3
 -12  -4 -13 0.86949 1.08803   3
  12   4 -13-0.52578 1.49803   2
 -12  -4  14 2.10135 1.35329   3
  12   4 -14 0.41604 1.59990   2
 -12   4 -15 6.87469 1.67006   4
 -12  -4  15 4.53933 1.49787   3
  12   4 -15 3.17499 1.61895   2
 -12  -4  16 0.58499 1.35904   3
  12   4 -16-0.59108 1.73058   2
 -12   4 -16-0.11772 1.38906   4
 -12  -4  17 4.80752 1.57700   3
  12   4 -17 4.26250 1.87562   2
 -12   4 -17 5.99715 1.76507   4
  12   4 -18 22.1096 2.65346   2
 -12   4 -18 16.6597 2.09718   4
  12   4 -19 2.54175 1.77675   2
 -12   4 -19 3.60860 1.59717   4
  12   4 -20 18.9055 2.57013   2
 -12   4 -20 18.5697 2.30499   4
  12   4 -21 1.15986 1.99878   2
 -13  -4   0 0.75040 1.19917   3
 -13  -4   1-0.16789 1.08596   3
 -13  -4  -1-1.16121 1.18990   3
 -13  -4   2 0.75224 1.17473   3
 -13  -4  -2 1.05754 1.18182   3
 -13  -4   3 0.58738 1.11193   3
 -13  -4  -3-0.47771 1.16200   3
 -13  -4   4 0.16866 1.04222   3
 -13  -4  -4 0.31371 1.14466   3
 -13  -4   5-0.25467 1.14144   3
 -13  -4  -5-0.07706 1.07131   3
  13   4  -6-0.36319 1.25855   2
 -13  -4   6 0.17105 1.09239   3
 -13  -4  -6-0.76130 0.98778   3
  13   4  -7 1.23685 1.53383   2
 -13  -4   7-0.17336 1.11070   3
 -13  -4  -7 0.60107 1.18901   3
 -13  -4  -8 1.48846 1.15085   3
  13   4  -8-0.12546 1.45282   2
 -13  -4  -9 3.68100 1.28196   3
  13   4  -9 5.39198 1.73174   2
 -13  -4 -10 5.26009 1.30843   3
  13   4 -10 5.06525 1.74280   2
 -13  -4  11 5.73119 1.41521   3
 -13  -4 -11 8.34897 1.42972   3
  13   4 -11 6.83267 1.78180   2
 -13  -4  12-0.36843 1.25641   3
 -13  -4 -12 1.50418 1.23208   3
  13   4 -12 2.26714 1.75139   2
 -13  -4  13 17.1098 1.89607   3
  13   4 -13 12.0026 1.98330   2
 -13  -4  14 0.38047 1.29005   3
  13   4 -14-1.73536 1.66105   2
  13   4 -15 0.68271 1.51842   2
 -13   4 -15 0.49567 1.30059   4
 -13   4 -16 2.50741 1.56725   4
 -13   4 -17 2.51352 1.59659   4
  13   4 -17 1.96443 1.78455   2
 -13   4 -18 12.8713 2.09574   4
 -13   4 -19 0.50992 1.54855   4
 -14  -4   0 27.5375 2.22120   3
 -14  -4   1 10.6908 1.64880   3
 -14  -4  -1 6.51330 1.45738   3
 -14  -4   2 7.39358 1.56430   3
 -14  -4  -2 6.61698 1.45090   3
 -14  -4   3 0.09251 1.26869   3
 -14  -4  -3 0.78516 1.26708   3
 -14  -4   4 7.23961 1.48975   3
 -14  -4  -4 8.15621 1.43832   3
 -14  -4   5 0.93055 1.17811   3
 -14  -4  -5 2.12668 1.23640   3
 -14  -4   6 4.09758 1.38748   3
 -14  -4  -6 3.43776 1.34058   3
  14   4  -7 26.6193 2.51436   2
 -14  -4   7 20.1011 1.99681   3
 -14  -4  -7 18.2509 1.89662   3
  14   4  -8 0.38879 1.54622   2
 -14  -4   8-0.74769 1.25668   3
 -14  -4  -8 0.66785 1.31002   3
  14   4  -9 4.23222 1.81081   2
 -14  -4  -9 1.99414 1.21872   3
 -14  -4 -10 2.81008 1.34551   3
  14   4 -10 3.34127 1.48941   2
  14   4 -11 3.56871 1.60548   2
 -14  -4 -11 3.54394 1.46563   3
  14   4 -12 2.82718 1.74941   2
 -15  -4   0 0.68346 1.37204   3
 -15  -4   1 0.09802 1.32559   3
 -15  -4  -1 0.48325 1.35086   3
 -15  -4   2 2.27164 1.44995   3
 -15  -4  -2 1.73645 1.51524   3
 -15  -4   3 13.0816 1.82834   3
 -15  -4  -3 14.5894 1.84202   3
 -15  -4  -4 0.28184 1.37451   3
 -15  -4  -5-0.09298 1.30980   3
 -15  -4  -6 4.38060 1.54431   3
 -15  -4  -7 0.73520 1.37697   3
 -15  -4  -8 3.47900 1.41670   3
 -15  -4  -9 1.95566 1.46275   3
 -15  -4 -10 1.12910 1.41333   3
   0  -5   0 0.10657 0.58018   2
   0   5   0 0.87592 0.59607   2
   0  -5   0 0.70429 0.57856   4
   0  -5   1 0.05216 0.56516   2
   0  -5  -1 0.32843 0.57717   2
   0   5  -1 0.52125 0.58741   2
   0   5   1-0.22703 0.59565   2
   0  -5  -1-0.04484 0.53689   4
   0  -5   1-0.29467 0.55294   4
   0  -5   2 0.05284 0.57005   2
   0  -5  -2 0.44478 0.55816   2
   0   5  -2 0.11530 0.54494   2
   0  -5  -2 0.08628 0.46122   4
   0   5   2 0.20927 0.53595   2
   0  -5   2-0.45704 0.56940   4
   0   5   3-0.04923 0.51179   2
   0   5  -3-0.17828 0.60272   2
   0  -5  -3 0.32995 0.59850   2
   0  -5   3-0.21130 0.62098   2
   0  -5  -3-0.04168 0.45563   4
   0  -5   3-0.05223 0.58318   4
   0  -5   4-0.32211 0.59447   4
   0   5  -4 0.84022 0.61484   2
   0  -5  -4 0.22479 0.60626   2
   0  -5  -4 0.16086 0.43191   4
   0  -5   4 0.21090 0.56113   2
   0   5  -5 0.24559 0.56404   2
   0  -5   5 1.80237 0.64233   2
   0   5  -6-0.06233 0.58227   2
   0  -5   6 0.15865 0.55500   2
   0  -5  -6-0.05838 0.63258   2
   0   5  -7-0.83546 0.69033   2
   0  -5  -7 0.23882 0.70465   2
   0  -5   7-0.58061 0.67859   2
   0  -5   7-0.34575 0.65160   4
   0   5  -8-0.33371 0.68712   2
   0  -5   8-0.35371 0.66376   4
   0  -5  -8 0.35407 0.64227   2
   0  -5   8-0.21263 0.58109   2
   0  -5  -9 0.54090 0.67390   2
   0   5  -9-0.27966 0.74748   2
   0  -5   9-0.54155 0.60975   2
   0  -5   9-0.18068 0.64681   4
   0   5 -10-0.36518 0.72563   2
   0  -5 -10 1.22845 0.74871   2
   0  -5  10-0.05524 0.64934   2
   0  -5  10-0.43209 0.73915   4
   0  -5  11-0.25225 0.71534   4
   0   5 -11 0.22727 0.72680   2
   0  -5 -12 0.32036 0.35272   3
   0  -5  12-0.51707 0.78785   4
   0  -5  12-0.17663 0.74476   2
   0  -5  12-1.07383 0.94599   1
   0   5 -12 0.46661 0.78475   2
   0  -5  13-0.47648 0.97330   1
   0  -5 -13 0.34015 0.29998   3
   0  -5  13 0.24145 0.78318   2
   0  -5  13-0.33160 0.76187   4
   0  -5 -14-0.08112 0.25193   3
   0   5 -14-0.94913 0.91404   2
   0  -5  14 0.34011 0.82625   4
   0  -5  14 0.41310 0.85708   1
   0  -5  15 0.40833 0.93459   1
   0   5 -15 0.89898 0.92101   2
   0  -5  15-0.06985 0.85746   4
   0  -5  16 0.14359 0.90225   4
   0  -5  16 0.74802 1.01081   1
   0   5 -16-0.28207 0.95363   2
   0  -5  17 0.74513 0.96361   1
   0  -5  17 0.36753 0.93586   4
   0   5 -17-0.39645 1.05480   2
   0  -5  18 1.28211 1.02556   1
   0   5 -18-0.20781 1.09055   2
   0  -5  18 0.15025 0.95652   4
   0  -5 -19-2.26470 1.73050   1
   0   5 -19 1.74294 1.14372   2
   0  -5  19 2.61527 1.09109   1
   0  -5  19 1.15212 1.05095   4
   0  -5 -20-1.52122 1.45538   1
   0   5 -20-0.11370 1.07507   2
   0  -5  20 0.23682 1.04943   4
   0  -5  21-0.62028 1.28806   1
   0  -5 -21 1.00097 1.25598   1
   0   5 -21 0.23864 1.17293   2
   0  -5  21 0.08139 1.07848   4
   0   5 -22 0.62249 1.36693   2
   0  -5  22 1.47130 1.34913   1
   0  -5 -22-0.15133 1.20275   1
   0  -5  23 2.20508 1.37636   1
   0   5 -23 1.16853 1.31074   2
   0  -5 -23 0.54085 1.14903   1
   0  -5  24 1.11640 1.48340   1
   0   5 -24-0.67726 1.32432   2
   0   5 -25-0.28252 1.48254   2
   0  -5  25 1.25058 1.51655   1
   0   5 -26-1.32546 1.56749   2
   0  -5  26 0.07841 1.58258   1
   0  -5  27 3.19869 1.71059   1
   1  -5   0-0.41625 0.57932   2
  -1  -5   0-0.53811 0.68684   2
   1  -5   0 0.09811 0.55681   4
  -1   5   0 0.15174 0.54807   2
   1   5   0-0.33816 0.63455   2
  -1   5   0-0.04798 0.55545   4
  -1  -5   0 0.60469 0.57291   4
  -1  -5   1 94.9283 4.00909   4
  -1  -5  -1 100.345 4.19885   2
  -1   5  -1 102.671 4.11599   2
   1   5  -1 102.517 4.25668   2
  -1   5   1 109.621 4.12866   2
   1   5   1 114.348 4.35389   2
   1  -5   1 99.0724 4.00398   2
   1  -5   1 105.264 4.10603   4
  -1  -5  -1 101.962 3.99388   4
  -1   5   1 101.247 4.01793   4
  -1   5  -1 99.7536 4.05751   4
  -1  -5   1 96.6610 4.14564   2
   1  -5  -1 98.2168 4.00861   2
  -1   5   2 21.4148 1.29954   4
   1  -5  -2 21.5817 1.35093   2
  -1   5  -2 22.2517 1.41827   2
  -1  -5  -2 22.5570 1.52924   2
   1   5  -2 20.3156 1.49105   2
  -1  -5   2 22.6451 1.41107   4
   1  -5   2 20.2672 1.37413   4
  -1   5   2 21.5710 1.32301   2
  -1  -5  -2 21.1527 1.28044   4
   1   5   2 19.9105 1.43022   2
   1  -5   2 19.6147 1.30261   2
  -1  -5   2 21.5054 1.47890   2
  -1   5  -2 19.0115 1.34529   4
  -1   5  -3 44.6992 2.31282   2
   1  -5  -3 50.7475 2.33636   2
   1   5  -3 50.0573 2.50414   2
  -1  -5  -3 47.1722 2.44632   2
  -1   5   3 48.1241 2.22450   4
   1  -5   3 51.3550 2.30751   2
   1   5   3 50.6397 2.41886   2
  -1   5   3 46.0136 2.19872   2
  -1  -5   3 51.2592 2.46283   2
   1  -5   3 50.3369 2.38912   4
  -1  -5  -3 46.6726 2.16291   4
  -1  -5   3 49.2988 2.34294   4
  -1   5  -4 73.5593 3.32013   2
  -1  -5   4 76.6835 3.31019   4
  -1   5   4 77.2065 3.14012   4
   1   5  -4 75.7654 3.45435   2
   1  -5  -4 78.9802 3.28332   2
  -1  -5  -4 76.7697 3.42718   2
   1  -5   4 82.5434 3.26424   2
  -1  -5   4 78.2483 3.39570   2
  -1  -5  -4 76.3113 3.09074   4
   1   5  -5 88.9689 3.83607   2
  -1   5  -5 86.8620 3.63779   2
   1  -5  -5 83.6490 3.53214   2
  -1  -5  -5 80.1391 3.64003   2
   1  -5   5 87.6495 3.52994   2
  -1  -5   5 90.9210 3.71574   2
  -1  -5  -5 86.1483 3.35960   4
  -1   5   5 84.1715 3.39264   4
  -1   5  -6 5.39458 0.84222   2
   1   5  -6 6.64361 1.00695   2
   1  -5  -6 6.93777 0.80654   2
  -1  -5  -6 7.86136 1.05784   2
  -1  -5   6 6.62069 0.92464   2
  -1  -5  -6 7.14717 0.71178   4
  -1   5   6 7.26945 0.73366   4
   1   5  -7 15.3832 1.35734   2
  -1   5   7 16.5430 1.04498   4
   1  -5   7 15.6451 1.17125   2
   1  -5  -7 15.4107 1.22082   2
  -1  -5  -7 16.1846 1.38474   2
  -1  -5   7 17.8730 1.31003   2
  -1  -5  -7 16.8475 1.03438   4
  -1   5  -7 14.8111 1.28034   2
   1  -5   7 17.2447 1.33384   4
   1  -5   8 107.603 4.49583   1
   1  -5   8 115.934 4.42777   2
  -1  -5   8 115.584 4.55327   2
   1  -5  -8 110.522 4.45126   2
  -1  -5  -8 113.568 4.65005   2
  -1   5  -8 107.241 4.56388   2
   1   5  -8 110.048 4.68768   2
   1  -5   8 117.303 4.59827   4
  -1   5   8 111.239 4.16473   4
  -1  -5   8 110.951 4.54612   4
  -1  -5   9 10.5426 1.15909   4
   1  -5  -9 10.1251 1.04427   2
  -1   5   9 12.1339 0.85321   4
   1   5  -9 12.1275 1.26650   2
   1  -5   9 11.5729 1.20308   4
   1  -5   9 11.7014 1.07874   2
   1  -5   9 9.54649 1.17612   1
  -1  -5  -9 12.9758 1.25322   2
  -1  -5   9 12.0381 1.19123   2
  -1   5  -9 12.3068 1.21067   2
   1  -5 -10 225.800 7.59269   3
   1  -5  10 224.937 8.02018   2
  -1  -5  10 222.134 8.10403   2
  -1  -5 -10 214.676 8.18256   2
  -1   5 -10 219.576 8.22106   2
   1  -5 -10 217.007 8.04203   2
   1   5 -10 218.038 8.33689   2
   1  -5  10 220.532 8.16818   4
  -1  -5  10 222.125 8.14017   4
  -1   5  10 220.486 7.64092   4
   1   5 -11 11.1294 1.29386   2
  -1   5  11 11.3607 0.78030   4
  -1  -5 -11 11.8846 1.27462   2
   1  -5 -11 10.2044 0.74636   3
   1  -5  11 13.4715 1.15627   2
  -1  -5  11 9.74323 1.07464   2
   1  -5  11 12.8895 1.28617   4
  -1  -5  11 9.31739 1.09322   4
   1  -5  12 42.3502 2.33525   4
  -1  -5  12 40.6504 2.32427   4
   1  -5 -12 44.2753 1.76946   3
  -1   5  12 43.6059 1.82281   4
  -1  -5  12 44.6468 2.40732   1
   1  -5  12 44.9401 2.26419   2
  -1  -5  12 44.0798 2.31690   2
   1   5 -12 43.9970 2.55925   2
  -1  -5  13-0.31267 0.94547   1
  -1  -5  13-0.53087 0.78009   4
  -1   5 -13 0.07815 0.80454   2
   1  -5 -13-0.32890 0.35925   3
  -1  -5 -13-0.11365 0.26723   3
  -1  -5  13 0.75856 0.84507   2
   1  -5  13 0.06737 0.75544   4
   1   5 -13 0.52225 0.85102   2
   1  -5 -14 17.3921 0.81778   3
   1  -5  14 14.6939 1.37400   1
  -1  -5  14 12.9096 1.43003   1
   1  -5  14 18.2914 1.52000   4
  -1  -5  14 14.7357 1.37581   2
  -1   5 -14 18.2013 1.58272   2
  -1  -5  14 14.6642 1.40561   4
   1   5 -14 14.2122 1.55391   2
   1  -5 -15 73.4075 2.60076   3
   1  -5  15 74.0557 3.29699   1
  -1  -5  15 74.9325 3.41934   2
  -1  -5  15 75.2259 3.43700   1
  -1   5 -15 71.0696 3.61631   2
   1   5 -15 72.5632 3.71110   2
   1  -5  15 72.8931 3.45979   4
  -1  -5  15 72.7168 3.42190   4
  -1  -5  16 6.65655 1.20143   1
  -1   5 -16 5.95350 1.25105   2
   1  -5  16 6.02224 1.12373   4
  -1  -5  16 7.36006 1.18824   4
   1  -5  16 8.08612 1.20046   1
   1  -5  17 49.4643 2.66240   4
  -1  -5  17 45.6029 2.55286   1
  -1   5 -17 47.5503 2.84698   2
   1   5 -17 43.6920 2.85706   2
   1  -5  17 47.6368 2.47541   1
  -1  -5  17 49.7506 2.65693   4
  -1  -5  18 4.16573 1.12514   1
   1  -5 -18 1.69697 1.33543   1
  -1  -5  18 3.16721 1.08743   4
   1  -5  18 7.05945 1.19914   1
  -1   5 -18 4.03246 1.17952   2
   1  -5  18 5.31446 1.16450   4
   1  -5 -19 26.6547 1.89861   1
  -1  -5  19 27.3898 1.92056   1
   1  -5  19 32.3055 1.94411   1
  -1  -5  19 25.1798 1.93446   4
  -1   5 -19 26.0390 2.22879   2
   1   5 -19 27.8340 2.35572   2
   1  -5  19 29.4972 2.03471   4
   1  -5  20 0.61305 1.19069   1
  -1  -5 -20-1.77326 1.69157   1
   1  -5  20 0.64738 1.10060   4
   1  -5 -20-0.36101 1.11643   1
   1   5 -20 0.93649 1.25724   2
  -1  -5  20 1.99622 1.12191   1
  -1   5 -20-0.22121 1.09898   2
  -1  -5  20 1.20403 1.22192   4
  -1  -5 -21 32.7598 2.35420   1
  -1  -5  21 32.5559 2.31531   4
   1  -5 -21 34.7579 2.04271   1
   1  -5  21 36.9468 2.31677   1
  -1   5 -21 37.4425 2.64461   2
  -1  -5  21 40.3052 2.28250   1
   1  -5  21 37.4206 2.45042   4
   1  -5  22 17.9400 1.81265   1
   1  -5 -22 18.1039 1.50119   1
  -1  -5  22 18.1461 1.73879   1
  -1  -5 -22 17.4387 1.84548   1
  -1   5 -22 17.9521 2.05779   2
   1  -5  23 59.8211 3.17637   1
  -1  -5  23 61.6494 3.07918   1
  -1   5 -23 54.3793 3.55951   2
  -1  -5  24 13.2023 1.74854   1
  -1   5 -24 13.5077 1.92112   2
   1  -5  24 14.0297 1.86645   1
  -1   5 -25 1.92959 1.38509   2
  -1  -5  25 1.82027 1.46211   1
   1  -5  25 2.05557 1.69351   1
   1  -5  26 23.7495 2.34119   1
  -1  -5  26 22.1812 2.10560   1
  -1   5 -26 17.5748 2.24458   2
   1  -5  27 12.8373 2.13359   1
  -1  -5  27 12.4394 2.06932   1
  -1  -5  28 2.28128 1.78330   1
   2  -5   0 6.84695 0.75909   2
  -2  -5   0 7.06020 0.99255   2
  -2   5   0 7.63613 0.86726   4
  -2   5   0 7.00059 0.81576   2
   2   5   0 6.75348 0.99039   2
  -2  -5  -1 294.488 10.4766   2
  -2   5  -1 294.231 10.1990   2
   2   5  -1 286.990 10.4764   2
  -2   5   1 307.470 10.1769   2
   2   5   1 304.688 10.5654   2
   2  -5   1 286.826 10.0637   2
  -2   5   1 292.201 10.2166   4
  -2   5  -1 285.109 10.2635   4
   2  -5  -1 283.602 10.0494   2
  -2  -5  -1 292.216 10.1610   4
  -2  -5   1 281.100 10.4182   2
  -2  -5  -2 27.0928 1.50761   4
  -2   5  -2 28.9158 1.60791   2
  -2  -5  -2 26.4992 1.74569   2
  -2  -5   2 27.4662 1.77623   2
   2   5  -2 26.4199 1.77127   2
  -2   5   2 28.0296 1.48211   2
   2   5   2 29.6185 1.83641   2
   2  -5   2 28.6442 1.50545   2
  -2   5   2 26.7077 1.56039   4
  -2   5  -2 28.1050 1.68229   4
   2  -5  -2 25.8239 1.47100   2
  -2   5   3 136.099 5.15826   4
  -2   5  -3 131.740 5.19875   2
   2  -5  -3 138.090 5.11249   2
   2   5  -3 132.276 5.45177   2
  -2  -5  -3 135.449 5.43195   2
   2  -5   3 138.102 5.08093   2
   2   5   3 136.022 5.39712   2
  -2  -5  -3 137.816 5.07773   4
  -2  -5   3 139.679 5.41419   2
  -2   5  -3 139.746 5.33153   4
   2   5  -4 33.9928 2.01859   2
   2  -5  -4 33.4429 1.71717   2
  -2  -5  -4 31.3440 1.95533   2
   2  -5   4 31.4168 1.66595   2
  -2  -5   4 33.9683 1.98539   2
  -2   5   4 31.6201 1.69067   4
  -2   5  -4 31.7646 1.85994   4
  -2  -5  -4 32.6675 1.62929   4
  -2   5  -4 32.5032 1.75121   2
  -2  -5  -5 0.78372 0.46997   4
  -2   5  -5 1.19278 0.60468   2
   2   5  -5 1.00870 0.72123   2
   2  -5  -5 2.09538 0.60912   2
   2  -5   5 1.49927 0.60975   2
  -2  -5  -5 1.97056 0.73468   2
  -2   5   5 1.66834 0.58036   4
  -2  -5   5 2.61612 0.72880   2
   2   5  -6 70.0748 3.28523   2
   2  -5   6 66.6967 2.99231   1
   2  -5  -6 65.7211 2.83217   2
  -2  -5  -6 68.6735 3.22759   2
   2  -5   6 68.0554 2.84332   2
  -2  -5   6 63.9307 3.08307   2
  -2   5   6 65.6951 2.81776   4
  -2   5  -6 65.7165 2.96534   2
  -2  -5  -6 67.2110 2.71822   4
   2  -5   7 44.7475 2.29553   1
  -2  -5  -7 44.7803 1.98928   4
   2  -5   7 48.1262 2.17859   2
   2  -5  -7 50.2111 2.25494   2
  -2  -5  -7 46.6460 2.53881   2
  -2  -5   7 47.0720 2.41294   2
   2   5  -7 45.0593 2.51858   2
  -2   5  -7 43.3301 2.27687   2
  -2   5   7 43.9516 2.08320   4
  -2   5  -7 42.2524 2.31698   4
  -2   5   8 5.01805 0.67948   4
   2  -5  -8 4.56236 0.65843   3
  -2   5  -8 3.92989 0.80189   2
   2  -5   8 5.03407 0.80293   2
  -2   5  -8 4.47952 0.86211   4
   2  -5   8 3.91988 0.89490   1
  -2  -5   8 5.50736 0.87481   2
   2   5  -8 5.68433 1.00033   2
  -2  -5  -8 5.93654 1.00903   2
   2  -5  -8 5.13246 0.77786   2
  -2  -5  -8 4.54760 0.60488   4
  -2  -5  -9 13.5744 1.32536   2
   2   5  -9 12.9328 1.31686   2
  -2   5  -9 11.7102 1.16137   2
   2  -5   9 12.1418 1.20354   1
   2  -5  -9 12.0971 0.91713   3
   2  -5   9 12.9853 1.07561   2
   2  -5  -9 11.9890 1.04059   2
  -2  -5   9 12.5471 1.21548   2
  -2   5   9 12.6885 0.94620   4
  -2  -5  -9 13.0587 0.86069   4
  -2  -5 -10 14.1330 1.40558   2
   2   5 -10 15.9158 1.48474   2
   2  -5 -10 14.6652 0.92842   3
   2  -5  10 14.2623 1.13993   2
  -2  -5  10 10.2095 1.18523   2
   2  -5 -10 13.4735 1.11385   2
  -2  -5 -10 14.3213 0.88341   4
  -2   5  10 14.9780 0.99849   4
   2  -5  10 13.1072 1.24850   1
  -2  -5  11 0.13209 0.73748   4
   2   5 -11 0.33950 0.82986   2
  -2  -5 -11-0.07397 0.81565   2
   2  -5 -11 0.29255 0.44303   3
   2  -5  11 0.25936 0.81232   1
  -2   5 -11 0.47476 0.65590   2
  -2   5  11 0.10356 0.44513   4
  -2  -5  12 10.5397 1.17293   4
   2   5 -12 9.67072 1.29790   2
   2  -5 -12 10.5523 0.77207   3
  -2   5  12 10.2147 0.81105   4
  -2   5 -12 11.3938 1.22314   2
  -2  -5  13 1.64752 0.83978   4
   2  -5 -13 0.52999 0.42623   3
  -2   5  13 0.30853 0.44159   4
  -2  -5  13-0.51732 1.08916   1
  -2   5 -13-0.15191 0.82672   2
  -2   5  14 20.6953 1.14804   4
   2  -5 -14 22.4113 1.08560   3
  -2   5 -14 23.1813 1.79288   2
  -2  -5  14 22.5231 1.76296   1
  -2  -5  14 21.5550 1.67916   4
  -2  -5  15 6.52090 1.11776   4
  -2   5 -15 5.53245 1.10766   2
  -2  -5  15 4.92585 1.17461   1
  -2   5  15 4.00975 0.52768   4
   2  -5 -15 4.57014 0.52748   3
   2  -5 -16 3.87798 0.49875   3
  -2  -5  16 3.33989 1.21245   1
  -2   5 -16 2.65450 1.02264   2
  -2   5  16 3.50518 0.50414   4
  -2  -5  16 2.57281 1.01986   4
  -2  -5  17-0.15117 0.92783   4
  -2   5  17 0.40282 0.34380   4
   2  -5 -17-1.36241 1.15445   1
   2  -5  17 1.40882 1.02443   1
  -2   5 -17 1.95583 1.03571   2
  -2  -5  17 0.69496 1.01425   1
   2  -5  18 5.79394 1.30180   1
   2  -5 -18 3.90834 1.02466   1
  -2  -5  18 4.61087 1.19240   1
  -2   5 -18 5.48564 1.23190   2
  -2  -5  18 3.80037 1.10263   4
   2  -5  19 2.12257 1.18912   1
  -2  -5  19 3.23528 1.18226   1
   2  -5 -19 2.50199 0.99967   1
  -2   5 -19 1.84448 1.14116   2
  -2  -5  19 0.47773 0.96917   4
   2  -5  20 4.44635 1.38185   1
  -2  -5 -20-1.48510 2.02502   1
  -2  -5  20 2.04081 1.09099   4
  -2   5 -20 1.61852 1.15626   2
   2  -5 -20 3.49790 0.99561   1
  -2  -5  20 2.85888 1.19044   1
  -2  -5  21 39.5158 2.30780   1
   2  -5  21 38.4347 2.45176   1
  -2   5 -21 33.8833 2.63389   2
  -2  -5  22 10.1661 1.44507   1
  -2   5 -22 8.86626 1.61736   2
   2  -5  22 10.7975 1.60178   1
  -2  -5  23 9.47852 1.51187   1
  -2   5 -23 4.33351 1.52532   2
   2  -5  23 6.63480 1.58207   1
  -2  -5  24 1.83117 1.38365   1
   2  -5  24 2.47669 1.54633   1
  -2   5 -24 1.29697 1.31012   2
   2   5 -24 2.00657 1.52647   2
  -2  -5  25 5.20968 1.57290   1
   2   5 -25 1.04277 1.53691   2
   2  -5  25 4.40043 1.76193   1
  -2   5 -25 2.29621 1.51162   2
  -2  -5  26 2.47902 1.54053   1
   2  -5  26 0.74696 1.79870   1
  -2   5 -26 0.56628 1.50017   2
   2   5 -26 0.92828 1.50490   2
  -2  -5  27 9.73566 1.81851   1
  -2  -5  28 3.73116 1.71511   1
  -3  -5   0-0.20202 0.69665   2
   3  -5   0 0.46912 0.42113   2
  -3   5   0-0.16121 0.51312   2
   3   5   0 0.07637 0.79768   2
  -3   5   0 0.21752 0.59702   4
  -3  -5   1 14.8250 1.31903   2
  -3   5  -1 13.8361 1.02544   2
   3   5   1 12.4818 1.29940   2
  -3  -5  -1 11.9873 1.26757   2
  -3   5   1 12.5619 0.96207   2
  -3   5  -1 13.6363 1.16030   4
   3  -5   1 13.5012 0.90662   2
   3   5  -1 10.2429 1.22643   2
   3  -5  -1 11.5253 0.86816   2
  -3   5   1 12.7480 1.09837   4
  -3   5  -2 208.937 7.27486   2
  -3  -5  -2 191.561 7.58477   2
   3  -5  -2 206.485 7.09228   2
   3   5  -2 205.130 7.71196   2
   3  -5   2 202.302 7.09923   2
   3   5   2 211.198 7.73655   2
  -3   5   2 197.014 7.05458   2
  -3   5   2 205.042 7.38154   4
  -3   5  -2 202.987 7.49455   4
  -3  -5   2 192.597 7.55615   2
  -3  -5   3 138.078 5.98998   2
   3   5  -3 161.566 6.26210   2
  -3  -5  -3 154.059 6.15706   2
   3  -5   3 156.697 5.79553   1
   3  -5   3 160.220 5.63578   2
  -3   5   3 153.566 5.86081   4
   3   5   3 165.041 6.19746   2
  -3   5  -3 161.130 5.80892   2
  -3   5  -3 164.850 6.04395   4
   3  -5  -3 153.755 5.63235   2
   3  -5  -4 14.7301 1.02640   2
  -3   5   4 13.2878 1.07228   4
   3   5  -4 14.0642 1.40987   2
   3  -5   4 15.8248 1.00864   2
  -3  -5  -4 12.3643 1.33175   2
   3  -5   4 12.4594 1.12917   1
  -3   5  -4 13.0171 1.05753   2
   3  -5   5 127.706 5.04225   1
   3   5  -5 127.826 5.44432   2
   3  -5  -5 135.695 4.91851   2
  -3  -5  -5 128.300 5.34993   2
   3  -5   5 139.573 4.91483   2
  -3   5   5 134.127 5.08286   4
  -3   5  -5 130.831 5.05653   2
   3  -5  -6 10.0627 0.91145   2
   3   5  -6 7.74789 1.15429   2
   3  -5   6 10.5916 1.04646   1
   3  -5   6 11.0295 0.90111   2
  -3   5  -6 11.5033 1.03920   2
  -3  -5  -6 10.4337 1.28835   2
  -3   5   6 10.6083 0.93261   4
   3  -5  -7 14.8703 1.12514   3
   3  -5  -7 14.4163 1.05006   2
  -3  -5  -7 17.1810 1.03849   4
   3  -5   7 17.1697 1.14678   2
  -3  -5  -7 18.1736 1.59377   2
   3  -5   7 16.2764 1.25522   1
  -3   5  -7 15.6027 1.24150   2
  -3   5   7 16.3232 1.16607   4
  -3   5  -7 15.6401 1.36788   4
   3  -5  -8 18.4414 1.18095   3
   3  -5   8 20.5739 1.39923   1
   3  -5  -8 19.2191 1.26847   2
  -3  -5  -8 19.2862 1.60481   2
  -3   5   8 21.6550 1.30006   4
  -3   5  -8 19.8809 1.52110   4
  -3  -5  -8 18.7279 1.12667   4
   3  -5  -9 59.7497 2.44760   3
   3  -5   9 60.4934 2.69408   1
   3  -5  -9 59.7210 2.59288   2
  -3  -5  -9 57.0130 3.00363   2
  -3   5  -9 58.2530 2.75914   2
  -3   5   9 60.5708 2.58364   4
  -3   5  -9 58.5375 2.88452   4
  -3  -5  -9 54.7701 2.35662   4
  -3   5 -10 45.3572 2.44609   4
   3  -5  10 45.3021 2.20688   1
   3  -5 -10 45.4127 1.96802   3
  -3   5 -10 47.2902 2.37765   2
  -3  -5 -10 45.5678 2.54436   2
   3  -5 -10 44.3009 2.14138   2
  -3   5  10 41.8204 2.06032   4
  -3  -5 -10 43.7286 1.89367   4
   3  -5  11 104.810 4.32386   1
   3  -5 -11 112.350 4.05030   3
  -3   5 -11 105.639 4.52646   2
  -3  -5 -11 109.790 4.78443   2
  -3   5  11 106.752 4.18609   4
  -3  -5 -11 110.379 3.95731   4
  -3   5 -11 116.328 4.67395   4
  -3  -5 -12 112.895 3.98626   4
   3  -5 -12 113.340 4.10831   3
  -3   5  12 114.787 4.28365   4
  -3   5 -12 114.154 4.69861   2
  -3  -5 -12 109.079 4.84970   2
   3  -5  12 106.718 4.43319   1
  -3  -5 -13 17.5790 0.77798   3
   3  -5 -13 16.3153 1.04398   3
  -3   5  13 15.7113 1.12666   4
  -3   5 -13 15.6277 1.46821   2
   3  -5  13 17.8006 1.43397   1
   3  -5 -14 21.2563 1.12224   3
  -3  -5  14 17.7288 1.65314   1
  -3  -5  14 17.6909 1.56400   2
  -3   5 -14 20.6182 1.68422   2
   3  -5  14 19.7412 1.57117   1
  -3   5  14 18.3646 1.19397   4
   3  -5 -15 12.7834 0.87664   3
  -3   5  15 11.9328 0.93339   4
  -3  -5  15 11.3083 1.45572   1
  -3  -5  15 12.2276 1.40274   2
  -3   5 -15 12.1346 1.41525   2
   3  -5 -16 6.89464 1.07282   1
  -3  -5  16 8.64994 1.24895   2
  -3  -5  16 8.70256 1.43377   1
  -3   5 -16 8.75286 1.23834   2
  -3   5  16 8.20787 0.78920   4
   3  -5 -16 8.66241 0.73021   3
   3   5 -17 2.83216 1.25742   2
  -3  -5  17 4.28359 1.10337   4
  -3  -5  17 3.24540 1.15088   1
   3  -5 -17 3.91525 0.88368   1
  -3   5 -17 5.69052 1.18078   2
  -3   5  17 5.28562 0.64961   4
   3   5 -18 0.35422 1.05623   2
  -3  -5  18 0.16181 0.94398   4
   3  -5 -18 0.92695 0.77799   1
  -3   5 -18 0.66614 0.95054   2
  -3  -5  18-0.25966 1.09539   1
  -3   5  18 0.42253 0.49169   4
  -3  -5  19 5.27174 1.21991   4
  -3  -5  19 6.94140 1.22684   1
  -3   5 -19 6.08398 1.30654   2
  -3   5  19 5.98538 0.63075   4
   3  -5 -19 8.26919 0.94786   1
   3   5 -19 5.74009 1.42905   2
  -3  -5  20 0.68544 1.07085   1
  -3   5 -20 0.94117 1.13856   2
   3  -5  20 1.47599 1.35608   1
   3   5 -20 0.88686 1.21873   2
   3   5 -21 1.70376 1.32114   2
  -3   5 -21 4.30548 1.33683   2
   3  -5  21 3.85817 1.45419   1
  -3  -5  21 4.82975 1.25376   1
  -3  -5  22 6.54737 1.34484   1
   3  -5  22 5.21264 1.57911   1
  -3   5 -22 4.98013 1.43102   2
   3   5 -22 3.27339 1.48045   2
  -3  -5  23 3.98390 1.24652   1
   3  -5  23 3.78258 1.60611   1
  -3   5 -23 2.05275 1.29408   2
   3   5 -23 1.40832 1.40211   2
  -3  -5  24 23.7241 1.86118   1
   3  -5  24 21.3717 2.32131   1
  -3   5 -24 19.0189 2.14775   2
   3   5 -24 16.2676 2.22871   2
  -3  -5  25 3.31205 1.42595   1
   3  -5  25-0.09675 1.97850   1
  -3   5 -25 1.58916 1.44917   2
   3   5 -25 2.86671 1.63626   2
  -3  -5  26 10.7555 1.71403   1
   3  -5  26 6.03756 2.25162   1
  -3   5 -26 11.4073 1.99534   2
   3   5 -26 5.94836 1.87549   2
  -3  -5  27 5.66211 1.64546   1
   3  -5 -28 8.36855 1.63994   2
  -3  -5  28 10.4925 1.82460   1
  -4   5   0 128.992 4.50443   2
   4  -5   0 116.673 4.49987   1
   4  -5   0 119.089 4.33183   2
  -4   5   0 119.852 4.83945   4
   4  -5   1 39.6332 1.93293   1
  -4   5  -1 44.4566 1.94381   2
   4  -5   1 40.9998 1.75795   2
  -4   5   1 42.7856 1.81357   2
   4   5   1 32.5027 2.35135   2
   4  -5  -1 42.0864 1.74039   2
  -4   5   1 42.5378 2.18683   4
  -4   5  -1 38.2540 2.14375   4
  -4   5  -2 42.7050 1.92862   2
   4  -5   2 41.8832 1.75770   2
   4   5   2 38.3962 2.36207   2
   4  -5  -2 40.9901 1.72956   2
  -4   5   2 37.5437 1.68942   2
  -4   5  -2 36.4101 2.12873   4
   4  -5   2 44.1071 1.97597   1
   4  -5   3 63.7611 2.55929   2
   4  -5   3 62.2523 2.73041   1
   4   5   3 71.7378 3.31131   2
   4  -5  -3 66.2115 2.53531   2
  -4   5  -3 63.1457 2.98536   4
  -4   5  -3 63.7630 2.71483   2
  -4  -5  -4 510.300 19.8739   2
   4  -5  -4 574.618 19.4805   3
   4  -5   4 600.690 19.2763   2
   4  -5   4 577.815 19.4421   1
  -4   5  -4 587.615 19.4575   2
   4  -5  -4 590.964 19.2240   2
   4  -5  -5 321.450 10.6827   2
   4  -5  -5 324.497 10.9213   3
  -4  -5  -5 286.141 11.3006   2
   4  -5   5 315.198 10.8504   1
  -4   5  -5 312.766 10.9165   2
   4  -5  -6 2.52630 0.73980   3
   4  -5  -6 3.98629 0.60243   2
   4  -5   6 3.53536 0.80913   1
  -4  -5  -6 3.45201 0.97561   2
  -4   5  -6 2.73224 0.70255   2
   4  -5   7 7.85993 0.92791   1
   4  -5  -7 5.48122 0.78513   3
  -4   5  -7 5.56162 1.03106   4
   4  -5  -7 5.76252 0.69397   2
  -4  -5  -7 6.70755 1.16786   2
   4  -5   8 1.08722 0.70568   1
   4  -5  -8 0.53410 0.60006   3
  -4   5  -8-0.32300 0.62578   2
   4  -5  -8 0.74997 0.53935   2
  -4  -5   8 0.66833 0.84976   2
  -4  -5  -8 1.47100 0.98226   2
  -4   5  -8-0.48724 0.72018   4
   4  -5  -9-0.03683 0.56331   3
  -4  -5   9 0.07367 0.77690   2
  -4   5  -9-0.07099 0.74163   4
  -4   5  -9 0.34246 0.61856   2
   4  -5  -9 0.47614 0.51651   2
   4  -5   9 1.51603 0.76991   1
  -4  -5  -9 0.51063 0.85446   2
   4  -5 -10 15.8686 1.08377   3
  -4  -5  10 16.6040 1.48527   2
  -4   5 -10 16.4654 1.32562   2
   4  -5 -10 16.2656 1.11854   2
   4  -5  10 16.1624 1.25999   1
  -4   5 -10 15.6529 1.40720   4
  -4  -5 -10 16.2040 1.60306   2
  -4  -5 -11 1.60814 0.50045   4
  -4  -5 -11 2.07914 1.01636   2
   4  -5 -11 2.03286 0.66117   2
  -4  -5 -11 2.04265 0.47174   3
   4   5 -11 1.08679 1.00388   2
   4  -5 -11 2.12883 0.64060   3
   4  -5  11 2.22145 0.85000   1
  -4  -5  11 1.29681 0.92509   2
  -4   5 -11 2.55719 0.82136   2
  -4   5 -11 1.25994 0.83322   4
  -4  -5 -12 32.7209 1.37285   3
   4  -5 -12 31.3339 1.62910   3
   4   5 -12 33.8707 2.36584   2
  -4  -5 -12 31.9784 1.47780   4
  -4  -5  12 32.0948 2.07696   2
  -4   5 -12 35.3842 2.06891   2
   4  -5  12 30.9050 1.83320   1
  -4  -5 -12 30.1583 2.18984   2
  -4   5 -12 34.5779 2.12196   4
  -4  -5 -13 435.767 14.2843   3
  -4  -5 -13 411.871 15.4166   2
   4  -5 -13 447.354 14.5916   3
   4   5 -13 419.873 15.6452   2
  -4  -5  13 435.827 15.2101   2
   4  -5  13 437.622 14.8972   1
  -4   5 -13 430.891 15.1838   2
  -4  -5 -13 434.123 14.3922   4
  -4   5 -13 424.768 15.2399   4
  -4   5 -14 2.89947 1.09269   4
   4   5 -14 1.16985 1.10056   2
   4  -5 -14 1.02004 0.66127   3
   4  -5  14 1.61864 1.12185   1
  -4  -5 -14 0.65775 0.33573   3
   4  -5 -14-0.22888 0.81035   1
  -4  -5  14 1.23663 1.02783   2
  -4   5 -14 1.05358 0.94617   2
  -4  -5 -14 0.96696 0.38389   4
   4  -5 -15 53.4313 2.27312   3
   4  -5 -15 51.5368 2.14624   1
   4  -5  15 53.0209 2.69575   1
  -4  -5  15 49.6745 2.81733   1
  -4  -5  15 52.6443 2.80780   2
  -4   5 -15 55.7515 2.92493   2
   4   5 -15 54.8225 3.23316   2
   4   5 -16 21.9648 2.06859   2
  -4  -5  16 22.6364 1.91502   1
   4  -5 -16 23.7491 1.31956   3
   4  -5 -16 24.0455 1.22295   1
   4  -5  16 23.3755 1.77434   1
  -4  -5  16 20.8689 1.79777   2
  -4   5 -16 20.6566 1.88675   2
   4  -5 -17 7.07276 0.77325   1
   4   5 -17 6.14767 1.38401   2
  -4  -5  17 5.36518 1.26508   1
  -4   5 -17 6.04717 1.31377   2
   4  -5  17 5.60379 1.38683   1
   4   5 -18 1.34739 1.25482   2
  -4  -5  18-0.47454 1.14387   1
   4  -5 -18 0.22233 0.64662   1
  -4   5 -18-1.86221 1.25197   2
   4   5 -19 6.87385 1.48383   2
  -4   5 -19 9.08877 1.50883   2
  -4  -5  19 7.54963 1.32961   1
   4   5 -20 1.71123 1.23249   2
  -4  -5  20 3.31362 1.22036   1
  -4   5 -20 2.56809 1.25482   2
   4   5 -21 10.7851 1.90611   2
  -4  -5  21 15.4704 1.57724   1
  -4   5 -21 12.8398 1.76795   2
   4   5 -22 1.84588 1.37118   2
   4  -5  22 3.07702 1.70523   1
  -4   5 -22 3.40382 1.44069   2
  -4  -5  22 6.53006 1.29412   1
   4   5 -23 1.32456 1.47371   2
   4  -5  23 4.76156 1.92290   1
  -4  -5  23 5.96202 1.38165   1
  -4   5 -23 1.53292 1.40060   2
   4  -5  24 11.2004 2.20414   1
  -4  -5  24 14.2564 1.60546   1
  -4   5 -24 9.55878 1.79285   2
   4   5 -24 10.2065 1.97521   2
  -4  -5  25 3.33576 1.38701   1
   4  -5  25-0.44239 2.24985   1
   4  -5 -25 2.87459 1.25326   2
  -4   5 -25-1.04389 1.60825   2
   4   5 -25 3.16040 1.74330   2
   4   5 -26 8.84496 2.07550   2
  -4  -5  26 9.12716 1.71162   1
   4  -5 -26 10.1149 1.54290   2
  -4   5 -26 10.6004 1.99936   2
  -4  -5  27 5.16850 1.76630   1
  -4  -5  28 22.8981 2.25751   1
  -5  -5   0-0.36587 0.74221   2
   5  -5   0 0.57282 0.30165   2
  -5   5   0-0.02552 0.38859   2
   5  -5   0 0.43924 0.53320   1
  -5  -5   1 87.1844 4.33167   2
   5  -5   1 104.272 3.88153   1
   5  -5  -1 107.918 4.19754   3
  -5   5  -1 116.283 3.92203   2
   5  -5  -1 101.901 3.62237   2
   5  -5  -1 103.270 3.83223   1
  -5   5   1 102.799 3.70497   2
  -5   5  -2 25.9850 1.33099   2
   5  -5   2 24.1147 1.31035   1
   5  -5  -2 25.6317 1.59910   3
   5  -5  -2 23.2669 1.02958   2
   5  -5  -2 23.1316 1.23896   1
  -5   5  -2 27.3047 1.73920   4
  -5  -5   2 23.3499 1.70908   2
   5  -5   3 29.9347 1.49427   1
   5  -5  -3 32.1502 1.77402   3
  -5  -5   3 27.7698 1.91284   2
   5  -5  -3 29.2016 1.21329   2
  -5   5  -3 23.9258 1.76502   4
   5  -5  -3 28.3931 1.37481   1
  -5   5  -3 29.4308 1.48822   2
   5  -5   4 45.6941 2.03335   1
   5  -5  -4 44.6626 1.86775   1
  -5  -5   4 40.7284 2.42995   2
   5   5  -4 39.1650 2.55467   2
   5  -5  -4 46.1348 2.20756   3
   5  -5  -4 45.0934 1.73792   2
  -5   5  -4 45.0842 2.06505   2
   5   5  -5 346.834 13.0987   2
   5  -5  -5 357.248 12.4844   3
   5  -5  -5 362.677 12.1061   1
  -5   5  -5 365.022 12.4518   2
   5  -5  -5 375.099 12.0539   2
  -5  -5   5 365.672 12.9860   2
   5  -5   5 349.052 12.3151   1
   5   5  -6 29.8201 2.13729   2
   5  -5  -6 31.5442 1.73282   3
   5  -5  -6 33.0856 1.40066   2
  -5   5  -6 31.7863 1.70301   2
  -5  -5   6 31.7976 2.09427   2
   5  -5   6 31.3105 1.65620   1
  -5   5  -6 25.3726 1.88111   4
   5  -5  -7 5.42356 0.84308   3
   5  -5  -7 5.17206 0.57574   2
   5   5  -7 5.68355 1.14390   2
  -5   5  -7 4.85606 0.91758   4
   5  -5   7 6.78496 0.90571   1
  -5   5  -7 5.44744 0.77251   2
   5   5  -8 110.612 4.85233   2
   5  -5  -8 100.070 3.96150   3
   5  -5  -8 106.855 3.80670   2
   5  -5   8 101.647 3.98522   1
  -5   5  -8 101.486 4.12181   2
  -5  -5   8 98.3205 4.46737   2
  -5   5  -8 97.0357 4.37573   4
  -5  -5  -9 14.8045 0.97566   3
   5  -5  -9 15.0590 1.14745   3
   5   5  -9 14.8102 1.67736   2
   5  -5  -9 17.1288 1.05898   2
   5  -5   9 18.4249 1.28941   1
  -5   5  -9 16.2451 1.26069   2
  -5  -5   9 16.2384 1.53919   2
  -5   5  -9 14.5565 1.41691   4
  -5   5 -10 3.34575 0.96031   4
  -5  -5 -10 1.12542 0.53036   3
   5  -5  10 1.50795 0.88299   1
   5   5 -10 1.55854 1.01182   2
   5  -5 -10 1.73844 0.63787   3
  -5  -5  10 2.18781 0.90277   2
  -5   5 -10 1.93932 0.76206   2
   5  -5 -10 1.54227 0.56075   2
  -5  -5 -11 9.04702 1.42904   2
  -5  -5 -11 9.86470 0.76611   3
   5  -5  11 10.9738 1.22201   1
   5   5 -11 10.9336 1.54127   2
   5  -5 -11 10.7285 1.00742   3
   5  -5 -11 11.0806 0.94056   2
  -5  -5  11 9.17399 1.27727   2
  -5   5 -11 9.65638 1.16156   2
  -5   5 -11 9.16148 1.19890   4
   5   5 -12 88.2613 4.42525   2
  -5  -5 -12 88.7076 3.22103   3
   5  -5 -12 85.7497 3.11577   1
   5  -5 -12 87.1454 3.48164   3
   5  -5  12 89.2132 3.70125   1
  -5  -5  12 94.4619 4.07871   2
  -5   5 -12 89.0652 3.86262   2
  -5  -5 -12 81.6784 4.16261   2
  -5   5 -12 88.6892 4.04769   4
   5  -5  13 1.45244 1.09852   1
  -5  -5 -13 1.39960 1.15781   2
  -5   5 -13 0.80240 0.94771   4
   5  -5 -13 0.68185 0.75582   3
   5   5 -13 1.00440 1.16085   2
  -5  -5 -13 1.23571 0.50248   3
   5  -5 -13 1.96491 0.49373   1
  -5  -5  13 0.30379 1.01022   2
  -5   5 -13 1.18420 1.05878   2
   5  -5 -14 218.075 7.26731   3
  -5  -5 -14 202.398 6.84036   3
   5  -5 -14 202.491 6.73659   1
   5  -5  14 195.136 7.46626   1
  -5  -5  14 199.851 7.75105   2
  -5   5 -14 199.708 7.70659   2
  -5  -5 -14 178.805 7.88302   2
  -5   5 -14 193.114 7.77846   4
  -5  -5 -14 206.512 6.94191   4
   5   5 -14 198.837 8.27740   2
   5  -5 -15 184.719 6.44164   3
   5  -5  15 176.681 6.80553   1
  -5  -5 -15 177.007 6.03196   3
  -5  -5  15 184.174 7.07443   2
   5  -5 -15 175.425 6.03158   1
  -5   5 -15 182.458 7.07177   2
   5   5 -15 182.544 7.63993   2
  -5  -5 -15 181.091 6.07951   4
  -5   5 -15 193.517 7.20308   4
  -5   5 -16-1.18126 1.11492   4
   5  -5 -16 0.37206 0.68604   3
   5   5 -16 0.24044 1.15622   2
   5  -5 -16 1.53006 0.46177   1
  -5  -5  16-0.14380 1.27591   1
  -5   5 -16-1.82112 1.18143   2
   5  -5  16 2.61730 1.22857   1
   5   5 -17 1.23316 1.20584   2
  -5  -5  17 0.64304 1.20573   1
  -5   5 -17-0.08695 1.14896   2
   5  -5  17 1.13459 1.32458   1
   5   5 -18 2.28361 1.29044   2
  -5  -5  18 3.72345 1.26060   1
   5  -5  18 4.21932 1.44843   1
  -5   5 -18 2.30542 1.14389   2
   5   5 -19 1.18054 1.28943   2
  -5  -5  19-0.68925 1.22296   1
   5  -5  19 0.38698 1.43097   1
  -5   5 -19-0.29096 1.23081   2
   5   5 -20 58.9552 3.71215   2
  -5  -5  20 54.8554 2.96659   1
  -5   5 -20 57.4573 3.34762   2
   5   5 -21 17.8727 2.19221   2
   5  -5 -21 17.5174 1.51898   2
  -5  -5  21 15.4485 1.57982   1
  -5   5 -21 14.6187 1.88255   2
[truncated: 231,798 more chars]
