# Supplementary material for: Crystal structure, Hirshfeld surface analysis and inter­action energy and DFT studies of 2-(2,3-di­hydro-1H-perimidin-2-yl)-6-meth­oxy­phenol
Source: Acta Crystallogr E Crystallogr Commun. 2020 Apr 3;76(Pt 5):605–10. doi: 10.1107/S2056989020004284 (PMC7199263; doi:10.1107/S2056989020004284)
Supplement: Supplementary file 2 [file e-76-00605-Isup2.hkl]

data_I                                                                          
_shelx_title ' exp_521_a.res in Pbca'                                           
_shelx_refln_list_code          4                                               
_shelx_F_calc_maximum      262.76                                               
_exptl_crystal_F_000      1232.00                                               
_reflns_d_resolution_high  0.7330                                               
                                                                                
loop_                                                                           
 _space_group_symop_operation_xyz                                               
 'x, y, z'                                                                      
 '-x+1/2, -y, z+1/2'                                                            
 '-x, y+1/2, -z+1/2'                                                            
 'x+1/2, -y+1/2, -z'                                                            
 '-x, -y, -z'                                                                   
 'x-1/2, y, -z-1/2'                                                             
 'x, -y-1/2, z-1/2'                                                             
 '-x-1/2, y-1/2, z'                                                             
                                                                                
_cell_length_a    12.7245                                                       
_cell_length_b     9.5887                                                       
_cell_length_c    23.7276                                                       
_cell_angle_alpha  90.000                                                       
_cell_angle_beta   90.000                                                       
_cell_angle_gamma  90.000                                                       
                                                                                
_shelx_F_squared_multiplier     1.000                                           
                                                                                
loop_                                                                           
 _refln_index_h                                                                 
 _refln_index_k                                                                 
 _refln_index_l                                                                 
 _refln_F_squared_calc                                                          
 _refln_F_squared_meas                                                          
 _refln_F_squared_sigma                                                         
 _refln_observed_status                                                         
   2   0   0        178.99        184.18         6.88 o                         
   4   0   0      41175.45      27314.44       884.12 o                         
   6   0   0        631.81        621.43        36.30 o                         
   8   0   0         23.91         27.08         2.49 o                         
  10   0   0        167.37        165.61         8.79 o                         
  12   0   0          0.95          5.69         4.34 o                         
  14   0   0         41.95         38.18         8.52 o                         
   4   1   0       1580.30       1318.57        35.48 o                         
   6   1   0       1173.55       1090.44        70.59 o                         
   8   1   0        466.02        463.45        13.55 o                         
  10   1   0        308.94        326.56         6.83 o                         
  12   1   0       1734.67       1801.44        28.49 o                         
  14   1   0       1142.10       1187.42        66.71 o                         
   0   2   0       9889.10       9805.74       224.97 o                         
   2   2   0        145.41        168.99         4.59 o                         
   4   2   0        129.09        122.43         3.95 o                         
   6   2   0          5.97          7.26         1.34 o                         
   8   2   0        854.99        850.88        21.25 o                         
  10   2   0       1657.51       1613.11        27.68 o                         
  12   2   0        364.44        382.27         9.36 o                         
  14   2   0        715.93        704.72        30.59 o                         
   2   3   0       3077.57       3100.03       107.17 o                         
   4   3   0        125.85        124.99         5.21 o                         
   6   3   0        559.50        618.09        17.97 o                         
   8   3   0        798.57        848.76        27.87 o                         
  10   3   0         45.67         50.03         3.40 o                         
  12   3   0         52.76         46.69         5.35 o                         
  14   3   0        240.07        251.30        15.64 o                         
   0   4   0         37.65         57.28         2.84 o                         
   2   4   0       6029.37       5920.36        99.84 o                         
   4   4   0       6574.94       7705.31       145.00 o                         
   6   4   0         11.43         25.09         1.64 o                         
   8   4   0          2.60          3.29         2.23 o                         
  10   4   0          0.37         -0.04         3.54 o                         
  12   4   0         86.28         94.57         9.32 o                         
  14   4   0        125.48        150.58        12.15 o                         
   2   5   0         44.02         38.67         2.13 o                         
   4   5   0        579.77        663.48        12.66 o                         
   6   5   0        160.76        176.07         5.48 o                         
   8   5   0         14.97         10.69         2.50 o                         
  10   5   0        199.00        160.33        20.48 o                         
  12   5   0        205.86        228.62        13.98 o                         
  14   5   0          1.36          9.93         7.96 o                         
   0   6   0        435.11        451.08        11.34 o                         
   2   6   0        259.24        239.60         5.17 o                         
   4   6   0        312.62        311.23         8.51 o                         
   6   6   0        438.93        461.78        10.17 o                         
   8   6   0        130.93        120.22         4.66 o                         
  10   6   0        228.51        215.55        12.69 o                         
  12   6   0         28.85         46.76         8.38 o                         
  14   6   0        128.78        145.94        12.28 o                         
   2   7   0        113.49        132.15         3.95 o                         
   4   7   0         50.16         52.36         2.81 o                         
   6   7   0        110.58        118.11         3.79 o                         
   8   7   0         65.45         64.14         7.09 o                         
  10   7   0        334.92        296.35        15.43 o                         
  12   7   0          5.65         15.93         7.07 o                         
   0   8   0       1943.04       2064.78        42.70 o                         
   2   8   0        221.41        231.36         6.23 o                         
   4   8   0        623.39        668.75        14.90 o                         
   6   8   0         23.52         19.14         2.22 o                         
   8   8   0          3.43          6.99         3.99 o                         
  10   8   0          0.94          2.74         6.97 o                         
  12   8   0          0.49          4.62         6.28 o                         
   2   9   0         27.14         20.35         2.89 o                         
   4   9   0         42.78         42.18         3.36 o                         
   6   9   0          3.17         -0.73         3.83 o                         
   8   9   0          7.59         19.59         4.68 o                         
  10   9   0          2.61          9.25         8.31 o                         
   0  10   0         28.81         27.71         8.63 o                         
   2  10   0         39.31         40.86         4.84 o                         
   4  10   0         82.67         96.59         7.32 o                         
   6  10   0         75.40         61.81         5.46 o                         
   8  10   0        188.38        185.36        15.05 o                         
   2  11   0          4.34          6.05         5.56 o                         
   4  11   0          1.54         10.60         9.41 o                         
   6  11   0         34.78         32.40        12.05 o                         
   0  12   0         13.22          6.64         8.75 o                         
   2  12   0          6.76         18.97        10.14 o                         
   4  12   0         49.23         53.74        10.76 o                         
   1   1   1        167.24        160.95         5.88 o                         
   2   1   1      27475.41      25284.10       474.83 o                         
   3   1   1       2774.33       2729.86        45.13 o                         
   4   1   1         86.00         93.20         3.17 o                         
   5   1   1         70.60         58.29         2.16 o                         
   6   1   1         91.86         90.45         1.99 o                         
   7   1   1        777.74        752.95        13.98 o                         
   8   1   1         76.59         70.16         2.65 o                         
   9   1   1        185.97        188.64         3.87 o                         
  10   1   1        200.22        200.11         3.26 o                         
  11   1   1       1280.87       1275.65        13.98 o                         
  12   1   1       2182.79       2220.37        25.31 o                         
  13   1   1        103.63        100.20         4.06 o                         
  14   1   1          1.29          4.27         3.70 o                         
  15   1   1        194.86        208.97        11.27 o                         
  16   1   1         39.99         38.96         9.69 o                         
   0   2   1       4109.92       3947.64        74.79 o                         
   1   2   1          6.49          7.36         0.82 o                         
   2   2   1      69044.93      65028.01      1049.87 o                         
   3   2   1       3914.91       3640.87       131.78 o                         
   4   2   1        380.52        369.24         7.97 o                         
   5   2   1          2.41          3.34         0.79 o                         
   6   2   1        392.07        391.55         7.27 o                         
   7   2   1        458.22        464.15        11.57 o                         
   8   2   1        422.43        412.09        13.09 o                         
   9   2   1        438.35        404.49         5.94 o                         
  10   2   1        366.60        372.60         5.21 o                         
  11   2   1         17.04         19.46         1.96 o                         
  12   2   1          1.88          5.71         2.23 o                         
  13   2   1          6.48          6.28         3.28 o                         
  14   2   1         60.58         59.61         5.33 o                         
  15   2   1         43.52         48.34         6.50 o                         
   1   3   1       2030.64       2041.19        23.82 o                         
   2   3   1      10705.70      10329.71       136.23 o                         
   3   3   1       5125.97       4913.06        71.45 o                         
   4   3   1        677.09        663.88        14.93 o                         
   5   3   1        385.24        362.19         8.91 o                         
   6   3   1        247.20        184.45         2.87 o                         
   7   3   1        299.89        300.73         4.70 o                         
   8   3   1        442.06        415.60         9.00 o                         
   9   3   1        941.75        949.87        18.69 o                         
  10   3   1         28.44         21.34         2.29 o                         
  11   3   1          5.09          2.03         0.70 o                         
  12   3   1         11.12         12.36         2.52 o                         
  13   3   1          5.86          8.80         3.16 o                         
  14   3   1         10.37         17.48         5.25 o                         
  15   3   1         12.79         24.00         5.73 o                         
   0   4   1        188.41        225.25         4.36 o                         
   1   4   1         14.88         27.36         1.02 o                         
   2   4   1         16.34         21.52         1.11 o                         
   3   4   1       5032.02       5108.51        68.84 o                         
   4   4   1        201.51        220.23         7.23 o                         
   5   4   1         40.45         39.46         1.25 o                         
   6   4   1         43.36         47.54         1.58 o                         
   7   4   1        185.59        174.61         3.84 o                         
   8   4   1        112.85        110.75         3.42 o                         
   9   4   1          2.84          2.12         1.90 o                         
  10   4   1         37.14         36.61         2.95 o                         
  11   4   1         24.83         18.84         2.97 o                         
  12   4   1         67.45         59.65         5.47 o                         
  13   4   1          0.66         -3.51         4.39 o                         
  14   4   1         35.26         48.45        11.42 o                         
  15   4   1          0.49          1.58         5.17 o                         
   1   5   1        500.92        558.44         6.22 o                         
   2   5   1       1486.83       1596.09        16.94 o                         
   3   5   1         78.51         70.08         1.86 o                         
   4   5   1        209.67        224.54         5.29 o                         
   5   5   1        515.89        569.86        11.97 o                         
   6   5   1         73.25         71.16         2.51 o                         
   7   5   1          0.04          2.09         1.09 o                         
   8   5   1         13.80         13.79         1.77 o                         
   9   5   1          7.43          3.52         2.00 o                         
  10   5   1          0.09          0.22         2.44 o                         
  11   5   1          3.63          9.59         6.04 o                         
  12   5   1         26.41         31.56         7.05 o                         
  13   5   1         54.60         64.46         6.08 o                         
  14   5   1         48.20         54.57         6.50 o                         
  15   5   1         18.27         29.33         8.56 o                         
   0   6   1        588.38        665.49        10.95 o                         
   1   6   1         97.57        117.90         2.66 o                         
   2   6   1       2286.78       2477.96        26.56 o                         
   3   6   1        183.37        197.88         3.53 o                         
   4   6   1         35.90         37.43         1.62 o                         
   5   6   1        261.84        292.90         4.61 o                         
   6   6   1         50.07         57.53         2.13 o                         
   7   6   1         57.48         58.46         2.14 o                         
   8   6   1         32.76         32.79         2.19 o                         
   9   6   1         29.60         19.89         3.07 o                         
  10   6   1          3.49          4.36         3.31 o                         
  11   6   1         20.36         24.12         4.44 o                         
  12   6   1         60.74         62.87         6.18 o                         
  13   6   1         33.36         32.81        12.49 o                         
  14   6   1         64.58         68.57         6.58 o                         
   1   7   1         86.53         94.18         2.59 o                         
   2   7   1        349.09        377.19         5.21 o                         
   3   7   1          0.10          1.22         1.21 o                         
   4   7   1         17.63         20.71         1.69 o                         
   5   7   1         53.70         53.68         1.79 o                         
   6   7   1        105.18        109.12         2.90 o                         
   7   7   1         96.28         94.96         4.40 o                         
   8   7   1          0.86          5.14         2.45 o                         
   9   7   1          0.69          2.87         3.31 o                         
  10   7   1          7.79         10.34         3.60 o                         
  11   7   1          1.78         -0.86         4.09 o                         
  12   7   1        206.87        194.94        11.42 o                         
  13   7   1         19.87         24.47         5.65 o                         
   0   8   1         55.11         61.35         3.20 o                         
   1   8   1        448.40        472.04         7.00 o                         
   2   8   1          4.50          6.02         1.83 o                         
   3   8   1          0.75          1.00         1.57 o                         
   4   8   1          7.60          7.14         1.49 o                         
   5   8   1        283.03        275.85         4.94 o                         
   6   8   1        150.77        144.68         3.65 o                         
   7   8   1          8.27         13.27         2.21 o                         
   8   8   1          8.14          7.34         2.58 o                         
   9   8   1         31.59         27.76         4.37 o                         
  10   8   1         21.88         29.69         4.36 o                         
  11   8   1          1.85          1.77         3.31 o                         
  12   8   1          6.70          1.92         4.75 o                         
  13   8   1          0.04         -0.47         7.06 o                         
   1   9   1         22.85         23.61         2.16 o                         
   2   9   1          3.07          5.12         1.86 o                         
   3   9   1         24.65         24.76         2.39 o                         
   4   9   1          6.16          6.51         1.82 o                         
   5   9   1         11.76          4.54         2.42 o                         
   6   9   1         20.03         16.07         2.84 o                         
   7   9   1        449.95        417.71        11.03 o                         
   8   9   1         85.77         91.11         5.72 o                         
   9   9   1         13.74         14.64         4.69 o                         
  10   9   1          6.66         11.19         5.84 o                         
  11   9   1         54.15         49.27         5.73 o                         
   0  10   1          0.81         -0.96         5.29 o                         
   1  10   1         30.40         37.47         3.54 o                         
   2  10   1         29.63         26.43         4.42 o                         
   3  10   1         28.73         32.43         3.39 o                         
   4  10   1         52.40         54.71         5.27 o                         
   5  10   1        146.20        146.73         5.23 o                         
   6  10   1          8.62         10.13         3.27 o                         
   7  10   1         44.42         58.49         4.64 o                         
   8  10   1          8.02          3.35         4.65 o                         
   9  10   1          1.84         -0.71         5.57 o                         
   1  11   1         37.44         46.21         5.03 o                         
   2  11   1         72.27         77.81         6.53 o                         
   3  11   1         37.54         45.97         7.53 o                         
   4  11   1         47.33         40.69        13.19 o                         
   5  11   1          2.98         -2.36         4.79 o                         
   6  11   1          0.46         -0.87         3.91 o                         
   7  11   1          0.35         -3.23         5.76 o                         
   0  12   1         19.89         17.09         9.57 o                         
   1  12   1         89.96         95.82         8.95 o                         
   2  12   1          4.52          9.87         9.53 o                         
   3  12   1         16.41         22.17        10.63 o                         
   4  12   1          0.38        -11.05        11.05 o                         
   1   0   2      16291.92      14535.36       470.34 o                         
   2   0   2        105.22        101.02         2.52 o                         
   3   0   2       1159.72       1179.48        17.26 o                         
   4   0   2        120.12        116.55         4.24 o                         
   5   0   2       2716.92       2890.50        53.60 o                         
   6   0   2         62.47         53.88         1.97 o                         
   7   0   2        304.03        359.97        12.28 o                         
   8   0   2       1313.15       1295.00        48.68 o                         
   9   0   2         35.74         41.97         2.59 o                         
  10   0   2        233.37        241.46        10.64 o                         
  11   0   2       2413.58       2432.52        46.17 o                         
  12   0   2       1003.27       1075.76        19.36 o                         
  13   0   2         25.78         27.05         4.46 o                         
  14   0   2       1550.36       1512.42        40.38 o                         
  15   0   2         31.51         24.98         7.98 o                         
  16   0   2         15.47         -0.63         9.35 o                         
   1   1   2      12358.64      11666.39       267.35 o                         
   2   1   2       4576.93       4432.28        72.30 o                         
   3   1   2       3679.64       3889.22        63.34 o                         
   4   1   2         22.11         21.88         0.75 o                         
   5   1   2       1488.31       1382.82        29.63 o                         
   6   1   2        704.05        759.56        10.39 o                         
   7   1   2          0.90          1.21         0.87 o                         
   8   1   2         20.97         20.08         1.39 o                         
   9   1   2        175.39        159.87         3.25 o                         
  10   1   2        785.64        785.01        11.74 o                         
  11   1   2          4.15          6.77         1.55 o                         
  12   1   2        409.55        431.15         6.68 o                         
  13   1   2        539.36        571.16        11.22 o                         
  14   1   2        138.98        142.61         6.21 o                         
  15   1   2          0.93         -0.44         3.78 o                         
  16   1   2          2.53          1.18         8.43 o                         
   0   2   2      19296.99      17479.11       650.31 o                         
   1   2   2       3069.17       2805.42        65.35 o                         
   2   2   2       5282.84       4938.52       101.45 o                         
   3   2   2        354.05        412.60         6.54 o                         
   4   2   2       7072.54       7058.67        73.32 o                         
   5   2   2         77.65         76.24         1.97 o                         
   6   2   2       1151.88       1115.95        21.61 o                         
   7   2   2        921.26        933.85        14.12 o                         
   8   2   2        459.69        401.95         6.87 o                         
   9   2   2       1848.22       1838.61        20.57 o                         
  10   2   2        220.49        202.62         5.05 o                         
  11   2   2          3.95          5.44         2.06 o                         
  12   2   2         77.48         79.77         3.71 o                         
  13   2   2          7.38         10.23         3.11 o                         
  14   2   2         22.92         21.06         5.19 o                         
  15   2   2         23.22         28.85         7.42 o                         
   1   3   2        574.95        565.50         7.72 o                         
   2   3   2        679.66        643.36        16.03 o                         
   3   3   2        121.88        116.21         3.77 o                         
   4   3   2       1184.72       1033.21        13.89 o                         
   5   3   2        299.11        304.47         4.65 o                         
   6   3   2          1.61          3.61         0.92 o                         
   7   3   2        134.13        160.54         2.90 o                         
   8   3   2        642.52        668.78        11.16 o                         
   9   3   2        173.00        164.94         2.83 o                         
  10   3   2         12.33         15.63         1.25 o                         
  11   3   2        915.18        893.79        11.77 o                         
  12   3   2          0.06         -1.04         2.40 o                         
  13   3   2          2.27          0.93         3.13 o                         
  14   3   2        119.99        108.01         9.63 o                         
  15   3   2        141.01        156.75         9.28 o                         
   0   4   2        955.41        964.76        14.18 o                         
   1   4   2       3200.25       3036.39        28.19 o                         
   2   4   2        580.01        572.99         6.99 o                         
   3   4   2       9710.25       9651.96       118.55 o                         
   4   4   2       2438.63       2435.42        30.89 o                         
   5   4   2       1860.65       1906.20        27.08 o                         
   6   4   2         22.11         19.38         1.21 o                         
   7   4   2         15.42         15.21         1.29 o                         
   8   4   2         34.32         38.16         1.78 o                         
   9   4   2         63.15         60.33         2.78 o                         
  10   4   2        885.70        854.96        25.25 o                         
  11   4   2         95.54         81.33         3.67 o                         
  12   4   2        205.57        215.37        13.67 o                         
  13   4   2          1.05          4.95         4.56 o                         
  14   4   2         28.25         38.26         5.82 o                         
  15   4   2         14.59         10.99         5.73 o                         
   1   5   2        120.38        115.29         2.09 o                         
   2   5   2        129.42        150.85         2.67 o                         
   3   5   2       1084.53       1107.39        12.77 o                         
   4   5   2        214.99        221.83         5.35 o                         
   5   5   2        121.88        133.74         3.04 o                         
   6   5   2        174.82        192.07         3.46 o                         
   7   5   2        118.44        103.68         3.96 o                         
   8   5   2          5.49          5.24         1.33 o                         
   9   5   2         42.74         38.99         2.76 o                         
  10   5   2        339.33        343.50        11.25 o                         
  11   5   2        174.71        189.92         7.42 o                         
  12   5   2         19.63         22.94         4.91 o                         
  13   5   2         64.52         74.16         7.63 o                         
  14   5   2         32.78         39.82         5.80 o                         
  15   5   2         38.52         58.02         9.19 o                         
   0   6   2        685.67        689.17        11.26 o                         
   1   6   2       1871.43       1953.94        20.70 o                         
   2   6   2        316.85        361.14         4.83 o                         
   3   6   2        312.16        282.88         4.64 o                         
   4   6   2         38.72         43.85         1.59 o                         
   5   6   2       1098.09       1075.08        13.91 o                         
   6   6   2         16.54         18.09         1.81 o                         
   7   6   2        108.18        106.32         2.94 o                         
   8   6   2         29.25         23.77         2.12 o                         
   9   6   2        151.14        140.69         8.16 o                         
  10   6   2         24.34         20.82         3.59 o                         
  11   6   2          8.92         14.70         3.73 o                         
  12   6   2          8.12          9.51         4.60 o                         
  13   6   2          2.56          3.96         4.83 o                         
  14   6   2         91.07         98.11         7.41 o                         
   1   7   2        135.51        127.29         2.98 o                         
   2   7   2         44.06         48.63         1.80 o                         
   3   7   2         24.19         25.94         1.53 o                         
   4   7   2         67.96         77.25         2.39 o                         
   5   7   2        325.17        337.73         4.95 o                         
   6   7   2          5.31          3.54         1.44 o                         
   7   7   2         27.14         31.06         2.00 o                         
   8   7   2         24.58         20.58         2.05 o                         
   9   7   2        212.27        217.34         8.59 o                         
  10   7   2         45.36         42.23         7.39 o                         
  11   7   2         21.36         19.29         4.96 o                         
  12   7   2         34.57         28.31         5.08 o                         
  13   7   2        231.39        242.57        10.79 o                         
   0   8   2        577.43        606.16        17.63 o                         
   1   8   2        122.49        123.53         3.17 o                         
   2   8   2         40.21         40.74         2.23 o                         
   3   8   2         55.47         59.26         2.11 o                         
   4   8   2          3.24          1.72         1.45 o                         
   5   8   2          9.41          8.09         1.59 o                         
   6   8   2        117.77        111.69         3.14 o                         
   7   8   2        125.47        105.06         3.68 o                         
   8   8   2          5.98          5.94         2.59 o                         
   9   8   2         24.60         31.70         6.32 o                         
  10   8   2          2.22          3.81         3.31 o                         
  11   8   2         65.51         67.24         9.27 o                         
  12   8   2          8.21         12.40         5.94 o                         
  13   8   2         12.39         13.03         7.47 o                         
   1   9   2        261.54        284.01         5.28 o                         
   2   9   2          1.68          3.77         1.96 o                         
   3   9   2         20.36         23.23         2.63 o                         
   4   9   2          6.57          3.68         1.87 o                         
   5   9   2         15.66         16.14         2.50 o                         
   6   9   2         44.48         41.68         2.97 o                         
   7   9   2         45.32         49.34         3.49 o                         
   8   9   2          0.66          7.08         3.80 o                         
   9   9   2          7.23         11.22         4.55 o                         
  10   9   2          1.50          2.59         4.75 o                         
  11   9   2         11.32          6.83         4.46 o                         
  12   9   2         21.60         31.79         6.93 o                         
   0  10   2        354.80        387.30        29.03 o                         
   1  10   2          0.53          2.32         3.12 o                         
   2  10   2          3.36          1.45         2.87 o                         
   3  10   2         63.52         68.91         4.72 o                         
   4  10   2         66.84         64.29         5.38 o                         
   5  10   2        201.08        193.88         6.34 o                         
   6  10   2          1.45          0.64         3.21 o                         
   7  10   2         12.21         10.22         3.69 o                         
   8  10   2          8.06          2.72         5.28 o                         
   9  10   2          7.69         11.18         8.41 o                         
   1  11   2          4.94          5.98         5.95 o                         
   2  11   2         24.66         24.86         6.24 o                         
   3  11   2          0.00         -2.77         5.25 o                         
   4  11   2          1.22         -2.66         6.31 o                         
   5  11   2         39.20         32.92         5.21 o                         
   6  11   2         16.07         12.13         4.71 o                         
   7  11   2          4.98          8.73         7.90 o                         
   0  12   2          2.53         10.44         8.47 o                         
   1  12   2          2.20         10.29         6.42 o                         
   3  12   2         34.30         43.86        12.14 o                         
   4  12   2          5.72         -1.63        10.32 o                         
   1   1   3       1742.08       1692.48        39.63 o                         
   2   1   3       2347.58       2220.23        40.23 o                         
   3   1   3       8397.59       8345.16       117.62 o                         
   4   1   3        401.63        459.11         5.04 o                         
   5   1   3       1934.20       2072.94        20.95 o                         
   6   1   3          1.26         -0.12         0.81 o                         
   7   1   3       2256.19       2470.83        27.23 o                         
   8   1   3        184.42        179.14         2.81 o                         
   9   1   3         53.71         54.93         2.01 o                         
  10   1   3        101.38        103.73         3.31 o                         
  11   1   3         16.48         14.14         1.54 o                         
  12   1   3        679.04        711.51        11.08 o                         
  13   1   3        846.25        858.62        15.45 o                         
  14   1   3          0.23         -4.06         4.14 o                         
  15   1   3         12.88         12.24         5.45 o                         
  16   1   3          1.67         -4.69         8.13 o                         
   0   2   3        100.47         99.46         3.44 o                         
   2   2   3        262.98        183.00        35.66 o                         
   3   2   3       2726.79       2633.82        30.76 o                         
   4   2   3         45.34         60.37         1.70 o                         
   5   2   3       8350.46       8603.72        99.02 o                         
   6   2   3        237.62        274.37         4.98 o                         
   7   2   3        512.22        466.49         7.25 o                         
   8   2   3          1.20          4.43         1.03 o                         
   9   2   3         29.44         39.15         1.50 o                         
  10   2   3        332.86        342.81         4.75 o                         
  11   2   3          0.08          2.38         1.44 o                         
  12   2   3        367.74        358.44         7.18 o                         
  13   2   3         31.75         31.55         3.59 o                         
  14   2   3        214.66        225.42        10.28 o                         
  15   2   3          0.00          6.51         6.20 o                         
  16   2   3         81.43         58.76        10.18 o                         
   1   3   3        304.65        308.30         4.45 o                         
   2   3   3       2930.10       2972.79        66.87 o                         
   3   3   3        513.46        475.67         9.29 o                         
   4   3   3        881.18        938.72        12.62 o                         
   5   3   3       3805.34       4044.27        44.99 o                         
   6   3   3         16.82         19.37         1.19 o                         
   7   3   3        120.15         93.62         2.21 o                         
   8   3   3       1543.39       1510.58        20.38 o                         
   9   3   3         64.08         73.45         2.44 o                         
  10   3   3        535.83        542.07         7.62 o                         
  11   3   3        356.31        361.98         6.48 o                         
  12   3   3          0.42         -0.11         2.33 o                         
  13   3   3          0.35          0.70         3.52 o                         
  14   3   3         89.04        106.96         8.06 o                         
  15   3   3        102.16        104.76         7.94 o                         
   0   4   3        383.88        384.86         9.16 o                         
   1   4   3         20.04         23.37         1.05 o                         
   2   4   3          0.01          0.72         0.96 o                         
   3   4   3          1.49          0.97         1.22 o                         
   4   4   3         91.97        123.51         3.03 o                         
   5   4   3         49.95         54.59         2.09 o                         
   6   4   3         73.28         62.74         2.12 o                         
   7   4   3        400.57        391.64         8.22 o                         
   8   4   3        117.34        105.94         2.93 o                         
   9   4   3        144.91        134.25         4.62 o                         
  10   4   3          6.95          8.17         1.32 o                         
  11   4   3          7.20          3.63         2.65 o                         
  12   4   3         11.17         12.67         4.38 o                         
  13   4   3          0.68          0.36         4.39 o                         
  14   4   3          0.07          2.40         4.90 o                         
  15   4   3         62.17         75.85         7.10 o                         
   1   5   3        278.76        267.16         3.69 o                         
   2   5   3        641.17        746.85         9.09 o                         
   3   5   3        870.41        859.43        10.33 o                         
   4   5   3        378.20        355.19         6.19 o                         
   5   5   3        174.35        158.39         3.72 o                         
   6   5   3        321.03        295.02         6.05 o                         
   7   5   3         34.55         28.70         2.01 o                         
   8   5   3        562.43        521.60         8.47 o                         
   9   5   3        772.16        706.40        18.26 o                         
  10   5   3        276.73        270.79        11.92 o                         
  11   5   3         13.88         18.92         5.06 o                         
  12   5   3         11.72         14.44         6.39 o                         
  13   5   3          6.23          3.16         4.64 o                         
  14   5   3         40.49         46.50         6.06 o                         
  15   5   3          7.03         20.05         8.76 o                         
   0   6   3         27.91         23.51         1.94 o                         
   1   6   3         31.48         30.47         1.44 o                         
   2   6   3          0.49          1.20         1.00 o                         
   3   6   3       1089.91       1174.96        13.79 o                         
   4   6   3         19.23         23.71         1.59 o                         
   5   6   3        394.00        407.03         6.08 o                         
   6   6   3        329.92        310.28         8.36 o                         
   7   6   3         89.82        113.86         2.79 o                         
   8   6   3         66.38         63.11         2.41 o                         
   9   6   3         25.32         21.97         2.88 o                         
  10   6   3         11.01          9.29         3.43 o                         
  11   6   3         83.59         75.20         5.19 o                         
  12   6   3         78.18         76.32         5.50 o                         
  13   6   3         12.25         14.29         5.12 o                         
  14   6   3        101.19        112.51        11.05 o                         
   1   7   3         90.53        104.47         2.60 o                         
   2   7   3          7.43          6.85         1.36 o                         
   3   7   3          1.44          2.19         1.29 o                         
   4   7   3         76.66         81.60         2.30 o                         
   5   7   3        291.98        302.95         5.34 o                         
   6   7   3        597.65        571.89         8.72 o                         
   7   7   3         41.55         38.46         3.01 o                         
   8   7   3         16.19         19.54         2.75 o                         
   9   7   3        171.63        137.68         4.64 o                         
  10   7   3          3.42          0.19         3.61 o                         
  11   7   3          6.23          7.68         3.77 o                         
  12   7   3        123.20        129.49        11.18 o                         
  13   7   3          1.38          5.51         4.84 o                         
  14   7   3          0.09         -2.20         7.17 o                         
   0   8   3         18.41         14.20         3.07 o                         
   1   8   3        255.06        264.36         4.79 o                         
   2   8   3        229.18        231.52         4.66 o                         
   3   8   3          8.04          8.51         1.59 o                         
   4   8   3         43.22         43.59         2.01 o                         
   5   8   3         16.13         18.84         1.95 o                         
   6   8   3         80.82         80.22         2.83 o                         
   7   8   3         19.40         26.07         3.12 o                         
   8   8   3         14.93         11.60         2.73 o                         
   9   8   3          0.00          2.41         3.45 o                         
  10   8   3         26.35         17.06         3.53 o                         
  11   8   3         87.46         95.96         7.61 o                         
  12   8   3          0.28          5.49         4.87 o                         
  13   8   3         25.78         23.42         6.82 o                         
   1   9   3         36.30         37.79         2.73 o                         
   2   9   3          3.35          5.80         2.32 o                         
   3   9   3         76.36         68.75         3.58 o                         
   4   9   3         32.39         25.80         2.24 o                         
   5   9   3         16.86         13.46         2.17 o                         
   6   9   3          8.72          7.00         2.41 o                         
   7   9   3         30.12         30.82         3.23 o                         
   8   9   3         57.29         55.50        10.68 o                         
   9   9   3          0.67         -3.67         4.36 o                         
  10   9   3         24.52         28.57         4.04 o                         
  11   9   3          7.09          9.13         5.74 o                         
  12   9   3         52.73         42.32         6.93 o                         
   0  10   3        198.59        203.56        17.04 o                         
   1  10   3         21.43         14.60         3.64 o                         
   2  10   3         21.01         24.99         3.82 o                         
   3  10   3         22.63         19.24         5.98 o                         
   4  10   3         18.08         14.43         4.37 o                         
   5  10   3          2.56          7.13         3.77 o                         
   6  10   3         36.15         30.64         3.63 o                         
   7  10   3         51.57         49.43         4.54 o                         
   8  10   3          2.07         -0.86         4.64 o                         
   9  10   3         33.31         32.54         9.53 o                         
   1  11   3         93.31        104.62         8.93 o                         
   2  11   3        218.41        233.33        12.18 o                         
   3  11   3        243.61        258.69        12.41 o                         
   4  11   3         38.20         36.07        10.91 o                         
   5  11   3         11.83          8.17         5.96 o                         
   6  11   3         23.48         20.66         4.91 o                         
   7  11   3          3.24         12.58         8.68 o                         
   0  12   3          4.90         -1.52         8.93 o                         
   1  12   3          3.50         13.15         6.71 o                         
   2  12   3          1.66         -1.66         9.96 o                         
   3  12   3        159.44        177.50        31.20 o                         
   4  12   3        114.99        104.44        13.20 o                         
   5  12   3         18.65          3.47         9.38 o                         
   0   0   4       4838.47       4293.19       139.48 o                         
   1   0   4       6879.85       6029.23       138.59 o                         
   2   0   4        465.70        442.47        11.04 o                         
   3   0   4       3134.01       3052.39        61.58 o                         
   4   0   4       2635.82       2653.38        55.37 o                         
   5   0   4       4514.22       4862.22        65.03 o                         
   6   0   4        290.95        328.09         5.53 o                         
   7   0   4       7846.39       8745.35       147.39 o                         
   8   0   4        406.22        428.01        11.61 o                         
   9   0   4         69.13         72.92         2.74 o                         
  10   0   4        317.81        337.83         7.82 o                         
  11   0   4         17.04         16.37         2.85 o                         
  12   0   4          7.42          8.87         2.65 o                         
  13   0   4         39.16         43.35         5.84 o                         
  14   0   4          3.49          1.59         7.06 o                         
  15   0   4        148.53        133.63        12.39 o                         
  16   0   4          0.55         -7.76         8.50 o                         
   1   1   4       6928.63       6881.97       161.50 o                         
   2   1   4        440.08        422.92         7.58 o                         
   3   1   4        251.79        219.95         4.27 o                         
   4   1   4        319.09        301.13         4.06 o                         
   5   1   4        500.04        526.01         6.81 o                         
   6   1   4        947.82       1076.54        11.84 o                         
   7   1   4        195.81        250.29         4.05 o                         
   8   1   4         82.97         88.47         1.96 o                         
   9   1   4          0.68          0.85         0.98 o                         
  10   1   4        118.23        120.83         2.36 o                         
  11   1   4        201.55        198.08         3.88 o                         
  12   1   4         90.68         88.04         3.44 o                         
  13   1   4        446.35        428.06        13.48 o                         
  14   1   4         27.73         30.44         9.39 o                         
  15   1   4          0.01          0.89         5.06 o                         
   0   2   4       1671.25       1595.11        37.90 o                         
   1   2   4       5176.07       4913.85       183.33 o                         
   2   2   4      42348.19      40140.93       607.27 o                         
   3   2   4        300.15        346.72         4.82 o                         
   4   2   4        347.46        322.04         5.42 o                         
   5   2   4        872.65        924.14        11.04 o                         
   6   2   4        294.38        246.54         4.07 o                         
   7   2   4       2331.12       2447.16        31.48 o                         
   8   2   4        563.32        559.91         8.49 o                         
   9   2   4        162.88        147.20         2.86 o                         
  10   2   4         24.33         26.10         1.60 o                         
  11   2   4        835.26        828.43        10.11 o                         
  12   2   4         12.35         18.23         2.54 o                         
  13   2   4         10.12         11.44         2.81 o                         
  14   2   4         17.45         24.20         4.32 o                         
  15   2   4         20.80         25.70         4.86 o                         
  16   2   4          5.08          9.67         8.90 o                         
   1   3   4          6.08          5.28         0.77 o                         
   2   3   4       1058.10        997.61        15.67 o                         
   3   3   4       3928.29       4008.06        59.30 o                         
   4   3   4       1315.92       1344.67        16.48 o                         
   5   3   4       1465.54       1527.69        16.54 o                         
   6   3   4       2047.87       2096.39        23.85 o                         
   7   3   4        366.45        399.50         6.09 o                         
   8   3   4          5.73          3.90         1.46 o                         
   9   3   4        317.35        318.57         5.17 o                         
  10   3   4       3233.43       3322.44        37.79 o                         
  11   3   4        162.84        161.75         3.82 o                         
  12   3   4         10.19         11.97         2.57 o                         
  13   3   4          2.69          4.35         3.33 o                         
  14   3   4        281.28        290.56        11.90 o                         
  15   3   4          8.70         14.78         5.59 o                         
   0   4   4       1309.27       1163.53        20.60 o                         
   1   4   4       2526.90       2422.75        28.98 o                         
   2   4   4        175.05        151.12         3.35 o                         
   3   4   4       7373.85       7184.30       110.51 o                         
   4   4   4       4470.10       4605.44        68.30 o                         
   5   4   4         20.57         33.54         1.88 o                         
   6   4   4         69.84         69.04         1.90 o                         
   7   4   4        106.29         99.28         2.57 o                         
   8   4   4       1251.47       1264.97        16.31 o                         
   9   4   4        807.61        815.73        11.27 o                         
  10   4   4        880.50        866.11        12.05 o                         
  11   4   4         39.99         35.66         2.19 o                         
  12   4   4          7.09          8.06         3.59 o                         
  13   4   4          0.56          1.30         4.21 o                         
  14   4   4         32.24         42.33         5.66 o                         
  15   4   4          4.69          1.54         7.52 o                         
   1   5   4        408.55        423.39         6.00 o                         
   2   5   4        194.88        177.70         3.27 o                         
   3   5   4         92.72         76.05         2.36 o                         
   4   5   4       3207.64       3148.28        49.19 o                         
   5   5   4        242.51        242.40         4.40 o                         
   6   5   4        211.50        203.26         3.98 o                         
   7   5   4        359.73        324.66         9.44 o                         
   8   5   4          0.01          3.43         1.68 o                         
   9   5   4         92.84        105.98         3.51 o                         
  10   5   4          2.72          1.90         1.60 o                         
  11   5   4          3.52          2.88         3.37 o                         
  12   5   4          2.60          2.46         3.77 o                         
  13   5   4         45.29         42.05         5.54 o                         
  14   5   4         39.84         37.18         5.71 o                         
  15   5   4          9.65         18.26         7.64 o                         
   0   6   4       1644.75       1726.11        30.79 o                         
   1   6   4         46.08         50.91         1.82 o                         
   2   6   4        142.00        157.25         3.08 o                         
   3   6   4         58.72         66.95         2.05 o                         
   4   6   4         42.61         48.84         1.98 o                         
   5   6   4          0.31         -0.11         1.44 o                         
   6   6   4         61.67         58.17         2.54 o                         
   7   6   4        501.37        518.47         9.24 o                         
   8   6   4        129.81        117.69         3.01 o                         
   9   6   4         76.89         71.24         3.24 o                         
  10   6   4         12.07          7.98         3.30 o                         
  11   6   4         15.15         12.13         3.60 o                         
  12   6   4         21.02         25.25         4.22 o                         
  13   6   4         27.80         32.45         7.45 o                         
  14   6   4          0.22          2.78         6.74 o                         
   1   7   4        698.94        713.12         9.78 o                         
   2   7   4          0.59          2.47         1.42 o                         
   3   7   4         31.33         28.43         1.75 o                         
   4   7   4         29.55         27.40         1.70 o                         
   5   7   4          4.29          6.13         1.54 o                         
   6   7   4        552.99        513.97         8.04 o                         
   7   7   4          9.62         16.79         2.50 o                         
   8   7   4          7.45         13.52         2.05 o                         
   9   7   4          0.02          1.43         2.98 o                         
  10   7   4          8.17          7.55         3.93 o                         
  11   7   4         22.86         24.28         4.09 o                         
  12   7   4        116.16        125.35         6.59 o                         
  13   7   4          4.51          1.70         4.69 o                         
  14   7   4          1.50          1.31         6.09 o                         
   0   8   4        132.31        141.78         5.53 o                         
   1   8   4          6.13          8.34         2.10 o                         
   2   8   4         12.20         12.82         1.94 o                         
   3   8   4         31.37         31.66         2.31 o                         
   4   8   4         43.77         51.33         2.13 o                         
   5   8   4         32.01         27.67         2.01 o                         
   6   8   4        189.82        184.89         5.39 o                         
   7   8   4         48.46         53.68         4.81 o                         
   8   8   4         21.93         21.36         3.48 o                         
   9   8   4        180.94        168.31        10.54 o                         
  10   8   4         14.41         18.56         3.88 o                         
  11   8   4          2.33          4.27         3.43 o                         
  12   8   4         42.66         51.28         5.25 o                         
  13   8   4          0.32          9.68         6.46 o                         
   1   9   4        111.84        116.35         4.35 o                         
   2   9   4        231.91        230.46         5.91 o                         
   3   9   4         67.35         59.00         3.87 o                         
   4   9   4          0.11          0.60         1.95 o                         
   5   9   4        181.69        185.62         4.76 o                         
   6   9   4         97.75         91.09         4.89 o                         
   7   9   4         31.17         30.62         7.12 o                         
   8   9   4          5.53          2.07         4.16 o                         
   9   9   4         22.81         26.06         4.17 o                         
  10   9   4         18.85         27.87         3.86 o                         
  11   9   4          0.19          2.96         5.39 o                         
  12   9   4         31.37         35.36         6.84 o                         
   0  10   4       1051.34       1031.56        43.20 o                         
   1  10   4         22.15         20.82         4.37 o                         
   2  10   4         66.73         71.45         5.35 o                         
   3  10   4         52.11         54.84         6.07 o                         
   4  10   4          0.11         -3.96         3.96 o                         
   5  10   4        121.09        113.55         7.84 o                         
   6  10   4        180.00        189.69         7.19 o                         
   7  10   4         12.38         10.73         3.77 o                         
   8  10   4         70.09         78.47         5.61 o                         
   9  10   4         39.56         41.08         9.96 o                         
  10  10   4          8.25          1.98         4.95 o                         
   1  11   4        102.36        104.87         9.24 o                         
   2  11   4         18.62         25.60         6.77 o                         
   3  11   4         91.82         94.26         7.24 o                         
   4  11   4         13.14          7.01         6.96 o                         
   5  11   4         11.72          6.99         6.42 o                         
   6  11   4          4.84          5.07         5.70 o                         
   7  11   4         14.67         14.39         7.67 o                         
   0  12   4          2.06         11.70         9.51 o                         
   1  12   4          8.93         11.25         7.28 o                         
   2  12   4         19.96         20.35        11.36 o                         
   3  12   4          9.23          3.42         6.93 o                         
   4  12   4         43.68         28.28        10.97 o                         
   5  12   4          9.95          6.48         9.24 o                         
   1   1   5        200.54        253.47         8.83 o                         
   2   1   5       3319.34       3211.68        64.51 o                         
   3   1   5         40.64         37.36         0.96 o                         
   4   1   5        667.43        700.36        11.96 o                         
   5   1   5       4482.05       4945.48        48.38 o                         
   6   1   5        217.48        202.74         3.08 o                         
   7   1   5         89.56         84.17         1.64 o                         
   8   1   5        751.00        809.80        12.52 o                         
   9   1   5        438.40        449.11         5.17 o                         
  10   1   5          0.12         -0.64         1.21 o                         
  11   1   5         66.75         69.78         1.96 o                         
  12   1   5        275.10        270.66         5.51 o                         
  13   1   5         63.44         84.97         4.57 o                         
  14   1   5         61.87         61.94         6.32 o                         
  15   1   5          0.54         -0.02         5.44 o                         
  16   1   5          6.71          7.82         8.36 o                         
   0   2   5        551.92        554.79         9.70 o                         
   1   2   5        133.94        128.32         7.42 o                         
   2   2   5       6279.62       6012.96        80.13 o                         
   3   2   5        270.09        296.54         4.17 o                         
   4   2   5        361.49        366.71         5.04 o                         
   5   2   5        301.68        336.61         5.71 o                         
   6   2   5       2758.90       2981.34        32.78 o                         
   7   2   5        341.77        344.40         5.36 o                         
   8   2   5        393.31        403.73         9.11 o                         
   9   2   5        316.54        336.35         6.97 o                         
  10   2   5        983.69        970.56        11.92 o                         
  11   2   5        260.95        280.60         4.66 o                         
  12   2   5          8.98         13.81         2.61 o                         
  13   2   5          3.38          6.15         3.91 o                         
  14   2   5         26.37         26.19         4.38 o                         
  15   2   5         54.15         46.42         5.14 o                         
  16   2   5          3.50          4.52         8.65 o                         
   1   3   5        472.91        473.36         6.70 o                         
   2   3   5        628.48        676.93        10.07 o                         
   3   3   5        118.44        117.51         2.59 o                         
   4   3   5       2794.61       2808.51        33.45 o                         
   5   3   5        205.93        153.45         2.92 o                         
   6   3   5         64.46         67.13         1.90 o                         
   7   3   5        162.77        161.25         3.05 o                         
   8   3   5        136.18        161.51         3.46 o                         
   9   3   5       2752.38       2706.66        32.86 o                         
  10   3   5         10.76         18.67         2.44 o                         
  11   3   5        123.05        131.20         3.49 o                         
  12   3   5         11.46         12.90         2.28 o                         
  13   3   5          0.13         -0.27         3.49 o                         
  14   3   5          0.80          8.44         4.89 o                         
  15   3   5         96.85         89.48         8.69 o                         
   0   4   5       2049.75       1934.44        49.06 o                         
   1   4   5          6.48         22.70         2.12 o                         
   2   4   5        985.28       1044.94        15.29 o                         
   3   4   5       1754.20       1754.79        24.47 o                         
   4   4   5       1914.60       1806.44        32.85 o                         
   5   4   5        790.60        781.07        10.07 o                         
   6   4   5        252.31        231.60         3.70 o                         
   7   4   5          0.42          0.42         1.28 o                         
   8   4   5        673.43        660.51        12.85 o                         
   9   4   5        345.83        350.22         5.89 o                         
  10   4   5         25.20         25.20         1.96 o                         
  11   4   5        138.78        133.45         3.87 o                         
  12   4   5          2.48         -0.47         3.45 o                         
  13   4   5          1.78         -0.89         4.27 o                         
  14   4   5          3.76          8.28         4.66 o                         
  15   4   5          6.07         -0.51         7.16 o                         
   1   5   5        479.21        470.69         6.90 o                         
   2   5   5          9.73          8.68         1.19 o                         
   3   5   5        710.97        723.86        10.55 o                         
   4   5   5       1621.92       1711.62        26.92 o                         
   5   5   5       2106.05       1972.47        25.80 o                         
   6   5   5          7.65          7.36         1.34 o                         
   7   5   5         27.30         31.58         1.78 o                         
   8   5   5       3280.65       3200.80        55.86 o                         
   9   5   5          2.49          2.68         2.31 o                         
  10   5   5          8.46          5.21         1.97 o                         
  11   5   5         35.45         31.38         4.04 o                         
  12   5   5        119.26        129.06         6.45 o                         
  13   5   5          2.73         -2.34         4.43 o                         
  14   5   5          0.50          2.33         4.91 o                         
  15   5   5          0.22          6.57         6.93 o                         
   0   6   5        218.18        223.03         6.22 o                         
   1   6   5          4.46          5.15         1.27 o                         
   2   6   5        207.16        205.66         4.06 o                         
   3   6   5         58.18         53.21         1.99 o                         
   4   6   5         71.30         81.26         2.61 o                         
   5   6   5        139.11        140.38         4.28 o                         
   6   6   5       1365.38       1324.13        17.82 o                         
   7   6   5        463.75        425.91        11.28 o                         
   8   6   5        693.92        603.68        12.22 o                         
   9   6   5        313.90        296.37         9.42 o                         
  10   6   5         59.11         65.05         4.69 o                         
  11   6   5         10.99         13.47         3.72 o                         
  12   6   5         19.02         17.07         4.09 o                         
  13   6   5         13.03          9.13         4.34 o                         
  14   6   5         23.86         26.39         7.44 o                         
   1   7   5         20.55         20.58         1.79 o                         
   2   7   5         84.17         90.42         2.67 o                         
   3   7   5         23.29         22.55         1.60 o                         
   4   7   5         33.46         33.86         1.81 o                         
   5   7   5        267.59        264.86         5.34 o                         
   6   7   5        492.36        491.08         8.28 o                         
   7   7   5        195.06        167.03         4.87 o                         
   8   7   5        229.28        199.44         5.84 o                         
   9   7   5         68.84         67.99         4.64 o                         
  10   7   5          6.82          1.50         4.85 o                         
  11   7   5          6.98          5.39         3.60 o                         
  12   7   5         21.37         20.09         4.39 o                         
  13   7   5          3.67          4.23         9.11 o                         
  14   7   5          0.03         -3.90         6.66 o                         
   0   8   5         57.63         59.98         4.02 o                         
   1   8   5        339.84        344.50         6.00 o                         
   2   8   5         65.06         60.94         2.74 o                         
   3   8   5        136.08        151.44         3.51 o                         
   4   8   5          0.01          0.85         1.65 o                         
   5   8   5         41.94         36.16         2.26 o                         
   6   8   5        416.01        393.94         7.62 o                         
   7   8   5        224.96        221.28         8.98 o                         
   8   8   5         45.20         47.38         4.09 o                         
   9   8   5         68.32         51.13         3.90 o                         
  10   8   5         43.60         37.07         4.38 o                         
  11   8   5          3.51          5.77         4.15 o                         
  12   8   5         50.31         66.73        15.21 o                         
  13   8   5          0.09          9.01         6.40 o                         
   1   9   5        500.82        498.61         9.90 o                         
   2   9   5        124.40        132.61         4.48 o                         
   3   9   5          1.25         -0.91         2.34 o                         
   4   9   5        148.60        144.17         4.33 o                         
   5   9   5          2.00          3.23         2.17 o                         
   6   9   5        165.24        145.35         5.66 o                         
   7   9   5         37.20         40.21         4.55 o                         
   8   9   5          2.19          3.60         3.84 o                         
   9   9   5          8.27         15.00         3.93 o                         
  10   9   5          1.89          4.71         3.23 o                         
  11   9   5          3.89          8.12         5.12 o                         
   0  10   5         29.01         33.93         8.99 o                         
   1  10   5         55.48         60.22         7.92 o                         
   2  10   5         23.37         20.59        14.53 o                         
   3  10   5         31.13         23.85         5.65 o                         
   4  10   5          0.86         -3.30         4.12 o                         
   5  10   5          5.83          0.15         3.23 o                         
   6  10   5          5.19         10.04         3.64 o                         
   7  10   5         43.82         44.93         4.54 o                         
   8  10   5         12.35         15.45         5.45 o                         
   9  10   5          4.56         10.81         8.66 o                         
   1  11   5         55.17         61.06        10.32 o                         
   2  11   5         48.68         47.97         7.43 o                         
   3  11   5          1.55         -2.50         4.75 o                         
   4  11   5        204.53        208.77        11.72 o                         
   5  11   5         22.01         17.45        11.92 o                         
   6  11   5          4.98         10.25         5.37 o                         
   7  11   5          0.80          7.08         7.28 o                         
   0  12   5         47.55         51.34        11.80 o                         
   1  12   5          1.02          0.75         6.69 o                         
   2  12   5        409.06        461.12        18.69 o                         
   3  12   5          0.18         -2.22         7.48 o                         
   4  12   5          7.43          1.12        10.74 o                         
   5  12   5        100.98        116.80        12.81 o                         
   0   0   6      17822.64      16407.73       531.34 o                         
   1   0   6         10.29         12.35         2.18 o                         
   2   0   6        473.99        391.37        22.99 o                         
   3   0   6        112.56         98.34         2.75 o                         
   4   0   6        685.54        651.22        10.48 o                         
   5   0   6        501.79        538.21         9.36 o                         
   6   0   6       2724.86       2708.52        45.14 o                         
   7   0   6       6112.29       6845.08       100.44 o                         
   8   0   6        934.18        998.67        14.83 o                         
   9   0   6         35.09         33.36         2.55 o                         
  10   0   6          0.09         -0.04         1.57 o                         
  11   0   6         49.54         49.62         2.67 o                         
  12   0   6         71.22         67.85         3.37 o                         
  13   0   6         14.16         10.65         3.92 o                         
  14   0   6          1.21          1.50         4.82 o                         
  15   0   6         50.21         51.26         9.11 o                         
   1   1   6        984.83        964.15        16.28 o                         
   2   1   6       1163.29       1117.89        14.16 o                         
   3   1   6       2897.16       2805.97        34.25 o                         
   4   1   6        126.03        118.40         2.00 o                         
   5   1   6        153.47        192.79         2.81 o                         
   6   1   6         30.75         36.99         1.18 o                         
   7   1   6       2745.19       2891.63        30.60 o                         
   8   1   6        767.06        857.50         9.52 o                         
   9   1   6          8.31          7.81         1.11 o                         
  10   1   6        113.27        112.04         2.53 o                         
  11   1   6         61.53         63.15         2.00 o                         
  12   1   6         22.59         27.62         3.04 o                         
  13   1   6         14.81         19.59         4.65 o                         
  14   1   6         10.50          5.54         4.60 o                         
  15   1   6          7.23         -0.23         5.28 o                         
  16   1   6          0.07         -8.67         8.84 o                         
   0   2   6        418.89        364.64        11.15 o                         
   1   2   6       2825.14       2728.06        40.14 o                         
   2   2   6       1402.34       1401.98        19.23 o                         
   3   2   6       7013.67       7205.61        83.48 o                         
   4   2   6       2028.47       2114.78        26.16 o                         
   5   2   6        940.28        962.56        12.05 o                         
   6   2   6         39.48         45.78         1.40 o                         
   7   2   6         90.76        107.97         2.27 o                         
   8   2   6         16.89         15.95         1.62 o                         
   9   2   6         47.64         43.33         2.07 o                         
  10   2   6        189.76        182.65         3.45 o                         
  11   2   6         16.48         15.12         1.94 o                         
  12   2   6          5.99         10.61         2.65 o                         
  13   2   6         42.78         53.37         3.88 o                         
  14   2   6          0.06         -2.60         4.74 o                         
  15   2   6          0.58          3.27         4.28 o                         
  16   2   6         19.95         15.26         8.52 o                         
   1   3   6          0.52          3.09         0.80 o                         
   2   3   6        286.31        337.81         6.07 o                         
   3   3   6        190.60        172.84         4.93 o                         
   4   3   6       1194.73       1308.61        17.20 o                         
   5   3   6       1111.99       1097.77        12.95 o                         
   6   3   6        613.85        663.54         9.33 o                         
   7   3   6         34.46         26.36         1.49 o                         
   8   3   6        168.28        139.86         5.65 o                         
   9   3   6        522.59        529.36        11.68 o                         
  10   3   6        666.11        628.36        10.98 o                         
  11   3   6        203.67        188.54         4.48 o                         
  12   3   6          1.43          1.72         2.22 o                         
  13   3   6         64.76         67.37         3.91 o                         
  14   3   6          1.54          6.32         4.69 o                         
  15   3   6         94.95        107.68         7.98 o                         
  16   3   6         53.23         47.98         9.54 o                         
   0   4   6       2896.11       2829.89        61.27 o                         
   1   4   6       2404.90       2465.72        26.37 o                         
   2   4   6        136.35        170.00         3.26 o                         
   3   4   6       1480.80       1522.89        21.66 o                         
   4   4   6       1724.12       1620.24        21.20 o                         
   5   4   6        410.42        399.23         5.48 o                         
   6   4   6        311.88        301.29         5.02 o                         
   7   4   6        762.13        736.59         9.58 o                         
   8   4   6        138.98        147.41         3.44 o                         
   9   4   6        442.06        451.91         9.60 o                         
  10   4   6         23.74         30.37         2.12 o                         
  11   4   6          2.97          3.24         2.02 o                         
  12   4   6        152.90        149.15         5.64 o                         
  13   4   6          0.08         -1.81         3.46 o                         
  14   4   6         22.55         20.57         5.27 o                         
  15   4   6         13.99         23.95         8.44 o                         
   1   5   6         44.87         37.76         1.74 o                         
   2   5   6        378.19        365.42         5.39 o                         
   3   5   6         69.33         57.29         2.10 o                         
   4   5   6         18.68         18.52         1.80 o                         
   5   5   6        181.69        170.35         3.62 o                         
   6   5   6       1375.36       1325.00        16.69 o                         
   7   5   6        617.51        558.89         7.59 o                         
   8   5   6        194.60        197.73         4.23 o                         
   9   5   6        117.88        111.65         3.74 o                         
  10   5   6        616.20        537.11        11.53 o                         
  11   5   6          3.31          2.85         3.41 o                         
  12   5   6          1.84          2.86         3.53 o                         
  13   5   6         22.80         27.39         4.64 o                         
  14   5   6         17.08         21.70         5.37 o                         
  15   5   6         46.94         64.57         9.15 o                         
   0   6   6       1111.48       1129.05        24.48 o                         
   1   6   6        166.79        149.38         3.34 o                         
   2   6   6        159.48        159.60         3.29 o                         
   3   6   6        207.53        217.90         4.17 o                         
   4   6   6       1041.02       1109.13        15.43 o                         
   5   6   6         89.28         86.01         4.24 o                         
   6   6   6        677.98        694.02        10.16 o                         
   7   6   6       1563.56       1529.94        19.50 o                         
   8   6   6        104.27         90.28         3.14 o                         
   9   6   6        449.50        378.62        10.21 o                         
  10   6   6          0.28          2.15         5.51 o                         
  11   6   6          6.06          5.13         3.58 o                         
  12   6   6         11.47         11.74         3.87 o                         
  13   6   6         15.16         18.92         4.55 o                         
  14   6   6          3.38         11.25         7.29 o                         
   1   7   6        132.52        127.90         3.22 o                         
   2   7   6        513.47        517.45         7.60 o                         
   3   7   6         30.98         35.82         1.80 o                         
   4   7   6        277.01        293.54         5.07 o                         
   5   7   6          0.44          5.00         1.95 o                         
   6   7   6        916.40        913.13        13.16 o                         
   7   7   6         99.00         87.36         3.27 o                         
   8   7   6          7.76          8.13         2.30 o                         
   9   7   6         83.79         71.23         4.86 o                         
  10   7   6         40.63         31.69         4.36 o                         
  11   7   6          2.50         -0.77         3.35 o                         
  12   7   6          9.35         11.73         3.68 o                         
  13   7   6          9.07         20.67        11.46 o                         
  14   7   6         10.61         11.20         6.97 o                         
   0   8   6        853.89        900.51        18.41 o                         
   1   8   6        204.53        201.50         4.73 o                         
   2   8   6        586.45        582.74         9.20 o                         
   3   8   6          0.25          0.04         1.75 o                         
   4   8   6         51.42         49.58         2.37 o                         
   5   8   6        170.39        164.14         4.01 o                         
   6   8   6        103.96        109.76         3.80 o                         
   7   8   6        503.75        475.31        10.16 o                         
   8   8   6        110.22         99.86         5.98 o                         
   9   8   6         16.67          9.99         3.35 o                         
  10   8   6         13.03         10.76         3.78 o                         
  11   8   6         58.32         56.22         5.97 o                         
  12   8   6         84.33         61.09         7.45 o                         
   1   9   6        291.56        309.25         8.04 o                         
   2   9   6          3.63          1.05         2.63 o                         
   3   9   6        122.55        115.16         4.18 o                         
   4   9   6        119.96        123.62         4.57 o                         
   5   9   6         10.51         11.54         2.28 o                         
   6   9   6        189.24        179.87         4.88 o                         
   7   9   6        126.37        128.72         7.05 o                         
   8   9   6         69.40         51.23         4.99 o                         
   9   9   6          0.15          5.01         2.95 o                         
  10   9   6         27.72         19.87         3.90 o                         
  11   9   6         59.64         51.91         6.54 o                         
   0  10   6        258.65        290.20        18.75 o                         
   1  10   6        101.16         97.73         6.53 o                         
   2  10   6         26.50         33.58         4.76 o                         
   3  10   6        168.53        165.46        10.85 o                         
   4  10   6          0.40         -1.17         3.42 o                         
   5  10   6          0.89          0.09         3.43 o                         
   6  10   6         25.63         26.39         4.04 o                         
   7  10   6         59.27         77.91         8.02 o                         
   8  10   6         53.55         49.49         5.34 o                         
   9  10   6          0.11          1.34         7.67 o                         
   1  11   6          0.38         -1.39         5.35 o                         
   2  11   6         10.83          6.45         5.56 o                         
   3  11   6         36.27         31.11         5.70 o                         
   4  11   6         65.05         57.73         8.18 o                         
   5  11   6         11.31         12.50         6.37 o                         
   6  11   6          0.33          1.59         5.29 o                         
   7  11   6          3.87         12.66        15.29 o                         
   8  11   6         32.44         25.99         9.10 o                         
   0  12   6          7.79         18.26        10.62 o                         
   1  12   6         55.96         53.97        13.23 o                         
   2  12   6         39.06         56.19         7.08 o                         
   3  12   6          4.23         -1.21        10.47 o                         
   4  12   6         73.25         70.03        12.73 o                         
   5  12   6          0.49          7.51         9.59 o                         
   1   1   7       2807.06       2648.05        77.03 o                         
   2   1   7          0.98          1.58         0.63 o                         
   3   1   7         73.68         74.88         1.49 o                         
   4   1   7        649.83        698.80         8.84 o                         
   5   1   7       5145.11       5566.53        57.84 o                         
   6   1   7        707.02        818.35         9.42 o                         
   7   1   7         24.56         26.01         1.17 o                         
   8   1   7        261.80        292.32         4.71 o                         
   9   1   7          6.16          7.30         1.09 o                         
  10   1   7        237.60        232.41         3.37 o                         
  11   1   7         41.40         42.02         1.69 o                         
  12   1   7          5.70          7.92         2.02 o                         
  13   1   7         47.03         47.60         3.45 o                         
  14   1   7         14.85         15.84         4.28 o                         
  15   1   7          6.33          3.14         5.30 o                         
  16   1   7          8.17          6.76         7.96 o                         
   0   2   7       1776.55       1875.15        30.92 o                         
   1   2   7        508.61        555.17        10.04 o                         
   2   2   7       1283.60       1072.31        16.93 o                         
   3   2   7          9.31         12.95         0.75 o                         
   4   2   7        519.37        644.96         8.28 o                         
   5   2   7        732.79        796.21        13.35 o                         
   6   2   7        507.71        535.72        12.92 o                         
   7   2   7         16.79         15.55         1.11 o                         
   8   2   7        187.02        183.22         3.75 o                         
   9   2   7        157.16        177.41         4.90 o                         
  10   2   7          7.30          6.97         1.67 o                         
  11   2   7         16.01         16.72         1.93 o                         
  12   2   7          2.80          4.61         2.27 o                         
  13   2   7          2.58          4.25         2.69 o                         
  14   2   7         29.38         25.89         7.34 o                         
  15   2   7          0.37          0.49         5.28 o                         
  16   2   7         52.78         52.41        10.29 o                         
   1   3   7        225.41        207.38         4.42 o                         
   2   3   7       3837.70       3928.89        64.54 o                         
   3   3   7          0.23          2.99         1.08 o                         
   4   3   7          6.02          6.05         1.38 o                         
   5   3   7        111.45        118.91         2.47 o                         
   6   3   7          6.26          2.07         0.76 o                         
   7   3   7        155.32        160.85         4.30 o                         
   8   3   7          0.34          0.82         1.53 o                         
   9   3   7        184.25        182.51         4.30 o                         
  10   3   7         69.85         58.90         3.16 o                         
  11   3   7         34.60         33.54         2.76 o                         
  12   3   7        207.00        203.11         6.46 o                         
  13   3   7          5.33          4.29         3.69 o                         
  14   3   7         58.52         46.01         8.21 o                         
  15   3   7          0.31          0.50         7.17 o                         
  16   3   7          7.60          5.51         8.15 o                         
   0   4   7        559.93        663.46        12.84 o                         
   1   4   7       1593.73       1787.62        18.54 o                         
   2   4   7       1729.57       1897.48        21.54 o                         
   3   4   7       2054.53       1990.55        27.83 o                         
   4   4   7        879.32        878.56        12.27 o                         
   5   4   7       2310.47       2213.91        24.82 o                         
   6   4   7         16.96         11.04         1.44 o                         
   7   4   7        139.66        142.64         4.90 o                         
   8   4   7        938.33        900.52        12.58 o                         
   9   4   7          9.21          5.49         1.80 o                         
  10   4   7        124.89        121.40         5.49 o                         
  11   4   7         15.55         11.29         2.41 o                         
  12   4   7        115.83         91.16         4.61 o                         
  13   4   7          0.12          2.64         3.92 o                         
  14   4   7        101.07        116.81        12.41 o                         
  15   4   7          0.37          4.02         7.53 o                         
   1   5   7         79.26         89.08         2.22 o                         
   2   5   7        229.85        249.86         3.92 o                         
   3   5   7         92.65         88.32         2.17 o                         
   4   5   7         32.04         34.27         2.20 o                         
   5   5   7         32.91         30.24         1.80 o                         
   6   5   7        291.54        289.63         6.56 o                         
   7   5   7        827.80        832.63        10.91 o                         
   8   5   7         67.12         73.91         2.79 o                         
   9   5   7        222.60        236.47         5.90 o                         
  10   5   7          6.34          7.07         2.52 o                         
  11   5   7        169.28        142.28         6.41 o                         
  12   5   7         25.36         24.69         4.13 o                         
  13   5   7          6.26         12.61         4.03 o                         
  14   5   7          0.62          3.04         5.43 o                         
  15   5   7         13.55          6.50         8.05 o                         
   0   6   7        414.58        359.02         9.87 o                         
   1   6   7         27.39         20.64         1.57 o                         
   2   6   7         44.35         49.51         1.93 o                         
   3   6   7        337.59        354.93         5.53 o                         
   4   6   7        503.52        522.79        11.40 o                         
   5   6   7          1.16          2.78         1.75 o                         
   6   6   7          8.17         10.58         2.54 o                         
   7   6   7          4.68          7.92         1.50 o                         
   8   6   7        576.21        536.65        10.12 o                         
   9   6   7         14.04         13.19         2.53 o                         
  10   6   7        280.70        246.09        10.89 o                         
  11   6   7          7.49         11.15         3.68 o                         
  12   6   7         60.94         56.64         5.08 o                         
  13   6   7          0.09          1.81         3.96 o                         
  14   6   7          0.25          2.58         5.92 o                         
   1   7   7          5.06          5.67         2.25 o                         
   2   7   7          1.18          1.37         1.60 o                         
   3   7   7         17.62         19.20         1.76 o                         
   4   7   7        717.39        703.11         9.56 o                         
   5   7   7       1022.81       1004.61        15.64 o                         
   6   7   7          2.92          4.01         3.15 o                         
   7   7   7          6.53          7.35         2.03 o                         
   8   7   7        334.43        298.98        11.84 o                         
   9   7   7         23.98         23.89         3.37 o                         
  10   7   7         10.54          7.48         3.63 o                         
  11   7   7         10.81         14.79         3.52 o                         
  12   7   7          0.00          3.27         3.68 o                         
  13   7   7          2.96         -2.65         5.41 o                         
   0   8   7        797.80        786.90        16.59 o                         
   1   8   7         58.28         64.33         2.96 o                         
   2   8   7          0.43          1.55         2.08 o                         
   3   8   7          0.23         -1.16         1.81 o                         
   4   8   7         37.55         36.54         2.37 o                         
   5   8   7        198.68        222.74         7.37 o                         
   6   8   7        422.95        396.68         9.61 o                         
   7   8   7        108.26         99.29         8.57 o                         
   8   8   7        125.31        112.33         6.76 o                         
   9   8   7        249.35        239.57        15.26 o                         
  10   8   7         40.79         40.13         4.64 o                         
  11   8   7         38.33         35.37         7.42 o                         
   1   9   7         68.66         74.53         4.98 o                         
   2   9   7        263.95        260.81         8.04 o                         
   3   9   7         29.23         29.79         3.43 o                         
   4   9   7        454.15        462.71         9.08 o                         
   5   9   7        172.60        168.30         5.47 o                         
   6   9   7         37.50         44.70         3.66 o                         
   7   9   7         19.16         31.42         6.74 o                         
   8   9   7         34.32         36.31         5.36 o                         
   9   9   7          7.83          4.76         3.13 o                         
  10   9   7          3.33         10.72         4.04 o                         
  11   9   7          0.29          6.39         8.66 o                         
   0  10   7         61.05         82.34        11.51 o                         
   1  10   7         21.27         25.44         4.94 o                         
   2  10   7        321.75        324.67        14.41 o                         
   3  10   7         11.51          6.04         6.58 o                         
   4  10   7        132.04        135.07         7.20 o                         
   5  10   7         48.60         39.99         4.16 o                         
   6  10   7         36.06         31.98         4.32 o                         
   7  10   7          0.03          8.74         4.16 o                         
   8  10   7          0.89          2.54         6.16 o                         
   9  10   7         30.02         10.53         7.62 o                         
   1  11   7         70.77         93.18        12.15 o                         
   2  11   7         14.77          4.25         4.85 o                         
   3  11   7         91.48         86.31         6.81 o                         
   4  11   7         11.27          5.63         6.48 o                         
   5  11   7          2.33         -0.54         6.71 o                         
   6  11   7          0.67          5.65         5.34 o                         
   7  11   7         14.15         29.95         7.07 o                         
   8  11   7          1.24          4.59         7.94 o                         
   0  12   7         26.22         24.91        10.67 o                         
   1  12   7         15.32         15.50        10.94 o                         
   2  12   7         69.82         72.44         9.01 o                         
   0   0   8       5359.21       5390.00       124.28 o                         
   1   0   8        215.87        190.62         5.94 o                         
   2   0   8        205.92        184.33         4.85 o                         
   3   0   8        468.62        475.25         8.56 o                         
   4   0   8       2734.25       2789.70        37.71 o                         
   5   0   8       1971.98       2274.04        44.10 o                         
   6   0   8       2399.19       2700.17        40.47 o                         
   7   0   8       1266.94       1291.95        20.33 o                         
   8   0   8          6.36          7.89         1.52 o                         
   9   0   8         49.60         50.15         2.54 o                         
  10   0   8         24.66         30.00         2.06 o                         
  11   0   8        104.88        108.58         4.01 o                         
  12   0   8          0.00          0.60         2.37 o                         
  13   0   8         15.00         13.82         6.38 o                         
  14   0   8          2.66         -2.05         6.53 o                         
  15   0   8          2.57          2.78         7.31 o                         
   1   1   8        194.24        179.87         3.19 o                         
   2   1   8         94.45         77.62         2.35 o                         
   3   1   8        555.93        574.60        11.46 o                         
   4   1   8       2000.87       2286.93        34.74 o                         
   5   1   8        626.27        673.03         7.80 o                         
   6   1   8        226.57        254.81         3.62 o                         
   7   1   8        519.84        546.57         6.75 o                         
   8   1   8        303.64        322.77         4.49 o                         
   9   1   8        582.33        609.85         7.24 o                         
  10   1   8          2.79          5.01         1.12 o                         
  11   1   8          8.99         12.66         1.25 o                         
  12   1   8        101.81        108.95         5.57 o                         
  13   1   8         10.64         12.72         2.75 o                         
  14   1   8         11.09         17.20         4.17 o                         
  15   1   8          8.48          8.29         4.32 o                         
   0   2   8         32.72         31.17         2.28 o                         
   1   2   8        128.87        159.02         4.65 o                         
   2   2   8        258.16        273.77         4.12 o                         
   3   2   8       2537.32       2780.39        39.58 o                         
   4   2   8         79.87         91.27         3.27 o                         
   5   2   8         67.92         84.65         1.87 o                         
   6   2   8        546.39        611.96         8.21 o                         
   7   2   8        188.60        178.00         3.13 o                         
   8   2   8          0.78          2.27         1.11 o                         
   9   2   8         18.32         18.40         1.83 o                         
  10   2   8         46.62         48.65         2.59 o                         
  11   2   8          1.66          3.28         1.88 o                         
  12   2   8        364.22        357.58         6.78 o                         
  13   2   8         34.41         31.55         3.63 o                         
  14   2   8         47.88         34.28         5.76 o                         
  15   2   8         15.03         11.77         8.53 o                         
  16   2   8        118.56        129.93        12.92 o                         
   1   3   8         43.76         45.56         2.89 o                         
   2   3   8        201.84        211.46         4.55 o                         
   3   3   8       3022.56       3206.25        37.63 o                         
   4   3   8        386.44        438.94         5.74 o                         
   5   3   8          0.82          1.44         0.83 o                         
   6   3   8        533.41        538.36         6.42 o                         
   7   3   8         66.67         80.35         2.00 o                         
   8   3   8        184.94        185.77         3.88 o                         
   9   3   8         21.57         18.06         1.81 o                         
  10   3   8         96.95         94.51         2.87 o                         
  11   3   8          1.03          1.54         2.32 o                         
  12   3   8         25.75         32.98         3.17 o                         
  13   3   8          0.82         -0.86         3.69 o                         
  14   3   8         10.91         20.60         4.99 o                         
  15   3   8          4.37          1.99         7.08 o                         
  16   3   8          6.69          0.56         8.57 o                         
   0   4   8       3628.11       3688.39        71.46 o                         
   1   4   8          1.39         -0.08         1.10 o                         
   2   4   8          6.54          9.96         1.35 o                         
   3   4   8       1508.48       1585.91        25.01 o                         
   4   4   8       3165.08       3141.05        39.99 o                         
   5   4   8        160.38        146.14         2.72 o                         
   6   4   8        130.42        136.94         2.36 o                         
   7   4   8          1.50          1.17         1.41 o                         
   8   4   8        314.44        300.67         5.64 o                         
   9   4   8        405.60        355.98         6.49 o                         
  10   4   8         53.65         57.52         2.93 o                         
  11   4   8         32.95         37.52         2.92 o                         
  12   4   8         39.61         29.49         4.14 o                         
  13   4   8          0.23          4.24         4.93 o                         
  14   4   8          0.72          0.41         4.28 o                         
  15   4   8         19.25         19.02         7.75 o                         
   1   5   8        576.85        612.88         7.79 o                         
   2   5   8         29.73         26.67         1.29 o                         
   3   5   8        118.36        107.45         2.72 o                         
   4   5   8          5.38          2.65         1.41 o                         
   5   5   8        529.48        559.81         8.65 o                         
   6   5   8         48.79         46.12         1.45 o                         
   7   5   8        332.16        310.21         5.49 o                         
   8   5   8        121.52        150.31         3.76 o                         
   9   5   8         63.86         55.91         3.09 o                         
  10   5   8        557.72        575.37        18.32 o                         
  11   5   8        104.33         85.40         8.12 o                         
  12   5   8         53.06         52.60         4.70 o                         
  13   5   8          2.95          6.09         4.04 o                         
  14   5   8         75.72         80.43         7.69 o                         
  15   5   8          0.24          8.63         7.83 o                         
   0   6   8        614.84        586.87        14.45 o                         
   1   6   8        168.31        158.48         3.89 o                         
   2   6   8        258.64        243.15         4.47 o                         
   3   6   8         55.99         41.86         1.72 o                         
   4   6   8        136.56        128.85         3.11 o                         
   5   6   8       2762.83       2656.18        34.75 o                         
   6   6   8          5.32          3.41         1.40 o                         
   7   6   8        345.53        332.63         5.33 o                         
   8   6   8          3.21          2.67         2.17 o                         
   9   6   8         19.15         12.13         3.06 o                         
  10   6   8        242.15        230.00         8.59 o                         
  11   6   8         26.04         22.72         4.14 o                         
  12   6   8         12.75         14.51         4.12 o                         
  13   6   8          0.55          0.67         4.06 o                         
  14   6   8         31.42         23.81         6.07 o                         
   1   7   8        605.87        631.96        11.12 o                         
   2   7   8        585.36        601.27         8.53 o                         
   3   7   8        110.40        109.91         3.19 o                         
   4   7   8        292.68        299.11         5.23 o                         
   5   7   8        152.95        152.47         3.84 o                         
   6   7   8        772.79        698.91        10.43 o                         
   7   7   8        249.17        238.64         5.27 o                         
   8   7   8          9.80         11.63         2.68 o                         
   9   7   8         75.26         80.93         5.29 o                         
  10   7   8          9.24         13.68         4.64 o                         
  11   7   8        182.27        170.98         6.63 o                         
  12   7   8          5.48          6.55         3.75 o                         
  13   7   8          3.10          2.73         9.63 o                         
   0   8   8        712.40        743.28        18.44 o                         
   1   8   8         84.67         91.95         4.76 o                         
   2   8   8        582.60        604.78         9.50 o                         
   3   8   8         84.89         74.96         2.91 o                         
   4   8   8          4.26          6.24         1.92 o                         
   5   8   8         14.59         12.21         2.13 o                         
   6   8   8        538.87        544.43        14.56 o                         
   7   8   8        379.59        340.65         9.05 o                         
   8   8   8         54.83         48.42         5.69 o                         
   9   8   8         34.03         42.61         3.90 o                         
  10   8   8         62.97         60.33         7.64 o                         
  11   8   8        187.54        190.39         8.35 o                         
   1   9   8         73.94         61.70         4.19 o                         
   2   9   8          0.09         -1.20         2.96 o                         
   3   9   8         60.51         67.30         3.52 o                         
   4   9   8        106.25        110.87         4.39 o                         
   5   9   8          0.30          0.85         2.90 o                         
   6   9   8         71.00         66.56         6.17 o                         
   7   9   8         81.83         94.43         8.04 o                         
   8   9   8         36.56         42.05         5.13 o                         
   9   9   8          0.51         10.52         4.85 o                         
  10   9   8         31.60         39.91         9.75 o                         
   0  10   8        241.05        257.15        18.20 o                         
   1  10   8        362.17        366.38        12.39 o                         
   2  10   8        221.94        240.19         9.91 o                         
   3  10   8         92.42         98.59         8.70 o                         
   4  10   8         51.76         43.79         5.44 o                         
   5  10   8          1.42          1.02         3.42 o                         
   6  10   8         19.37         21.19         4.51 o                         
   7  10   8          2.08         15.36         5.44 o                         
   8  10   8          2.22          2.35         5.42 o                         
   9  10   8         48.21         54.43        10.55 o                         
   1  11   8         29.84         32.35         7.33 o                         
   2  11   8          0.62         -2.99         5.27 o                         
   3  11   8         15.07          8.55         5.12 o                         
   4  11   8        120.30        116.75         9.31 o                         
   5  11   8         26.99         31.77         6.90 o                         
   6  11   8         14.50         14.45         7.82 o                         
   7  11   8          7.81         25.75        12.13 o                         
   8  11   8         28.00         30.32         9.00 o                         
   0  12   8          3.52         -4.42         8.10 o                         
   1  12   8         62.56         57.68         8.16 o                         
   2  12   8         50.64         34.92         9.43 o                         
   1   1   9       1350.29       1356.97        16.27 o                         
   2   1   9          4.52          8.89         0.70 o                         
   3   1   9        843.80        896.69        11.04 o                         
   4   1   9        300.01        346.48         4.02 o                         
   5   1   9          0.54          0.72         0.82 o                         
   6   1   9        119.37        145.05         2.63 o                         
   7   1   9          1.03          2.55         1.14 o                         
   8   1   9         44.60         49.77         1.88 o                         
   9   1   9          3.28          1.86         1.17 o                         
  10   1   9          0.19          1.10         1.11 o                         
  11   1   9         46.18         41.47         1.92 o                         
  12   1   9        123.66        106.50         4.81 o                         
  13   1   9          3.00          2.58         2.67 o                         
  14   1   9         30.10         24.12         4.35 o                         
  15   1   9          7.32          9.93         5.45 o                         
   0   2   9       7998.03       8312.47       224.14 o                         
   1   2   9         22.91         33.38         1.42 o                         
   2   2   9       1728.73       1724.73        20.63 o                         
   3   2   9         37.44         37.84         1.14 o                         
   4   2   9        359.42        355.57         4.80 o                         
   5   2   9         84.96         92.87         2.02 o                         
   6   2   9          1.25          0.92         1.01 o                         
   7   2   9         20.99         26.00         1.37 o                         
   8   2   9         63.66         73.96         1.99 o                         
   9   2   9        256.85        243.76         5.43 o                         
  10   2   9         16.96         20.29         1.57 o                         
  11   2   9         89.85         79.17         3.60 o                         
  12   2   9          0.03          1.21         2.20 o                         
  13   2   9          3.42          2.10         3.10 o                         
  14   2   9          1.20         -2.35         4.98 o                         
  15   2   9         61.64         71.69         9.47 o                         
  16   2   9          2.44         11.12         8.37 o                         
   1   3   9       3151.23       3333.42        54.64 o                         
   2   3   9        178.55        206.19         5.06 o                         
   3   3   9        224.81        215.74         3.96 o                         
   4   3   9        282.97        273.72         4.08 o                         
   5   3   9         85.10         60.09         1.58 o                         
   6   3   9         17.49         21.04         1.15 o                         
   7   3   9          6.53          5.09         1.16 o                         
   8   3   9         96.58         93.43         3.02 o                         
   9   3   9          1.98         -0.12         1.70 o                         
  10   3   9        179.78        168.48         3.74 o                         
  11   3   9          4.04          6.38         2.28 o                         
  12   3   9          4.68          6.89         2.60 o                         
  13   3   9         28.43         29.08         3.73 o                         
  14   3   9        102.42        140.06         7.20 o                         
  15   3   9         24.37         33.15         8.25 o                         
   0   4   9         18.20         21.68         2.32 o                         
   1   4   9        533.52        592.35         8.13 o                         
   2   4   9       1833.16       1866.58        28.49 o                         
   3   4   9       2020.31       2253.24        31.52 o                         
   4   4   9        416.22        402.31         6.35 o                         
   5   4   9        360.68        340.24         5.13 o                         
   6   4   9         17.15         13.82         1.01 o                         
   7   4   9        130.05        118.32         2.88 o                         
   8   4   9         46.31         46.87         2.26 o                         
   9   4   9          7.93          8.99         1.79 o                         
  10   4   9        509.99        482.84         9.65 o                         
  11   4   9          5.15          1.60         2.39 o                         
  12   4   9         68.24         55.35         6.00 o                         
  13   4   9         19.27         24.19         5.63 o                         
  14   4   9         13.70         15.83         6.12 o                         
  15   4   9          0.00         10.69         8.00 o                         
   1   5   9         70.69         63.34         1.94 o                         
   2   5   9         64.44         68.78         1.85 o                         
   3   5   9        323.76        320.78         5.11 o                         
   4   5   9          0.02          2.08         1.37 o                         
   5   5   9         89.82         87.63         2.40 o                         
   6   5   9        218.88        217.69         4.03 o                         
   7   5   9       1827.20       1818.76        23.82 o                         
   8   5   9        444.26        450.87         7.42 o                         
   9   5   9         88.19         86.35         4.61 o                         
  10   5   9        165.15        169.35         7.87 o                         
  11   5   9         41.06         41.43         5.60 o                         
  12   5   9         48.10         75.36         6.71 o                         
  13   5   9         15.61         14.51         5.40 o                         
  14   5   9          0.04          5.13         5.32 o                         
   0   6   9        111.72        127.54         4.71 o                         
   1   6   9        653.55        637.99         8.88 o                         
   2   6   9        190.39        195.52         3.58 o                         
   3   6   9        687.94        682.83        10.34 o                         
   4   6   9        866.77        862.20        11.71 o                         
   5   6   9        857.29        870.51        12.86 o                         
   6   6   9        174.38        181.17         3.41 o                         
   7   6   9        122.65        133.93         4.12 o                         
   8   6   9        228.45        221.60         5.82 o                         
   9   6   9        319.12        313.88         7.52 o                         
  10   6   9          0.51          2.56         3.40 o                         
  11   6   9          9.72         11.75         3.39 o                         
  12   6   9          0.24          0.16         3.90 o                         
  13   6   9         25.01         19.43         5.87 o                         
  14   6   9          0.95          1.76         9.22 o                         
   1   7   9          2.09          1.65         1.98 o                         
   2   7   9        308.58        318.90         5.41 o                         
   3   7   9        378.91        395.12         5.92 o                         
   4   7   9         27.10         21.12         1.86 o                         
   5   7   9         19.77         21.62         2.09 o                         
   6   7   9        294.37        307.61         7.22 o                         
   7   7   9        391.54        344.89         9.56 o                         
   8   7   9          2.63          7.30         2.75 o                         
   9   7   9        175.38        167.34         6.26 o                         
  10   7   9         64.39         58.33         4.57 o                         
  11   7   9         62.69         63.24         4.74 o                         
  12   7   9         89.75         86.48         9.38 o                         
   0   8   9          9.66         11.29         3.65 o                         
   1   8   9        512.33        491.39         9.64 o                         
   2   8   9        708.37        711.33        12.61 o                         
   3   8   9        277.21        286.43         5.25 o                         
   4   8   9          8.59         10.86         2.27 o                         
   5   8   9        363.65        373.23         7.64 o                         
   6   8   9        372.30        374.49         8.87 o                         
   7   8   9         82.98         83.45         4.27 o                         
   8   8   9        355.14        314.48        17.22 o                         
   9   8   9         63.78         66.63         4.38 o                         
  10   8   9          1.14          1.83         5.29 o                         
  11   8   9          0.09          1.92        10.34 o                         
   1   9   9        275.80        301.68         9.21 o                         
   2   9   9         53.76         60.60         4.06 o                         
   3   9   9         18.26         18.56         2.85 o                         
   4   9   9        226.85        235.19         5.98 o                         
   5   9   9          0.58          0.66         2.95 o                         
   6   9   9          3.03         11.37         3.39 o                         
   7   9   9         64.22         82.87        13.72 o                         
   8   9   9        193.20        186.17        12.06 o                         
   9   9   9        106.72        100.64         6.45 o                         
  10   9   9          2.69         -1.29         7.80 o                         
   0  10   9       1177.75       1186.36        49.71 o                         
   1  10   9         70.20         87.81         7.63 o                         
   2  10   9         18.54         22.61         5.30 o                         
   3  10   9         85.91         77.52         6.55 o                         
   4  10   9        148.47        143.39         7.71 o                         
   5  10   9         37.16         36.60         5.05 o                         
   6  10   9         18.49         24.63         4.71 o                         
   7  10   9          4.47         -1.44         5.42 o                         
   8  10   9         21.21         25.53         6.04 o                         
   9  10   9         27.71         32.65        13.95 o                         
   1  11   9        108.98         93.79         7.54 o                         
   2  11   9          1.10         -0.96         5.55 o                         
   3  11   9         27.14         26.03         7.00 o                         
   4  11   9         26.81         21.23         6.84 o                         
   5  11   9          8.68         11.30         9.29 o                         
   6  11   9          2.82          6.00         5.53 o                         
   7  11   9          5.23         22.23        11.68 o                         
   0  12   9          7.96          6.57         9.59 o                         
   1  12   9          0.26         -4.37         6.60 o                         
   0   0  10        680.44        639.91        13.08 o                         
   1   0  10       1536.30       1647.86        31.90 o                         
   2   0  10       4984.69       5160.51        75.63 o                         
   3   0  10       1716.51       1643.65        24.73 o                         
   4   0  10        891.50        964.22        16.70 o                         
   5   0  10        617.86        655.98        11.56 o                         
   6   0  10          9.00         16.10         1.61 o                         
   7   0  10       1093.48       1121.34        22.94 o                         
   8   0  10        291.24        295.25         6.61 o                         
   9   0  10         18.78         15.47         2.07 o                         
  10   0  10        109.81         96.51         3.49 o                         
  11   0  10        115.35         98.00         3.52 o                         
  12   0  10         68.74         62.45         4.79 o                         
  13   0  10         86.12         77.14         9.25 o                         
  14   0  10         11.84          3.62         6.98 o                         
  15   0  10          4.83         -2.84         7.60 o                         
   1   1  10         47.44         41.87         1.33 o                         
   2   1  10        706.31        739.58         9.22 o                         
   3   1  10         16.79         10.41         1.52 o                         
   4   1  10        216.68        228.43         3.55 o                         
   5   1  10        355.13        372.43         4.67 o                         
   6   1  10         30.52         34.34         1.47 o                         
   7   1  10        301.34        311.53         4.61 o                         
   8   1  10         49.41         49.65         1.84 o                         
   9   1  10        119.59        122.98         2.82 o                         
  10   1  10        312.68        288.24         4.66 o                         
  11   1  10        151.24        143.31         3.32 o                         
  12   1  10         76.70         69.61         3.27 o                         
  13   1  10        148.93        144.52         6.63 o                         
  14   1  10         12.39         14.66         5.33 o                         
  15   1  10         10.90         16.20         8.66 o                         
   0   2  10       5122.54       5887.91       136.60 o                         
   1   2  10       4559.04       4988.68        67.01 o                         
   2   2  10       3467.77       3472.27        43.62 o                         
   3   2  10          9.60          7.58         1.33 o                         
   4   2  10          7.76         14.39         0.98 o                         
   5   2  10       1633.26       1687.14        19.33 o                         
   6   2  10         10.03         14.18         1.21 o                         
   7   2  10         12.63         17.13         1.37 o                         
   8   2  10        184.50        181.34         3.36 o                         
   9   2  10         36.34         31.21         1.69 o                         
  10   2  10         11.13         13.86         1.66 o                         
  11   2  10         28.13         26.09         2.37 o                         
  12   2  10          0.98         -1.71         2.61 o                         
  13   2  10         32.32         29.24         3.74 o                         
  14   2  10          0.27          3.57         4.11 o                         
  15   2  10          0.87          0.51         7.33 o                         
   1   3  10       3825.59       4166.91        88.53 o                         
   2   3  10          2.87          6.20         1.99 o                         
   3   3  10         78.65         75.08         1.89 o                         
   4   3  10         98.60        132.04         2.35 o                         
   5   3  10        335.67        340.19         5.14 o                         
   6   3  10          4.28          3.54         1.01 o                         
   7   3  10         14.85         15.07         1.31 o                         
   8   3  10          0.35         -0.40         1.16 o                         
   9   3  10        160.71        161.34         3.91 o                         
  10   3  10         11.22         11.08         1.93 o                         
  11   3  10         27.54         27.82         2.73 o                         
  12   3  10        235.84        224.44         6.77 o                         
  13   3  10          0.44         -1.74         3.26 o                         
  14   3  10        106.39        112.64         5.67 o                         
  16   3  10          1.47          5.18         9.17 o                         
   0   4  10        875.33        845.80        13.86 o                         
   1   4  10        467.51        492.01         6.95 o                         
   2   4  10       2060.25       2109.14        40.77 o                         
   3   4  10        581.40        574.96         8.21 o                         
   4   4  10        119.70         95.11         2.46 o                         
   5   4  10          0.01          1.21         1.22 o                         
   6   4  10        130.74        125.85         2.55 o                         
   7   4  10        147.55        140.28         2.94 o                         
   8   4  10        116.59        106.83         3.90 o                         
   9   4  10          2.25          0.70         1.75 o                         
  10   4  10          0.23          2.91         2.17 o                         
  11   4  10         53.37         51.48         3.26 o                         
  12   4  10         31.47         26.03         4.34 o                         
  13   4  10         20.48         28.38         5.72 o                         
  14   4  10         12.55         16.74         5.46 o                         
  15   4  10          1.57          6.17         7.73 o                         
   1   5  10       1181.12       1206.73        13.89 o                         
   2   5  10         71.86         77.03         2.02 o                         
   3   5  10        242.75        244.62         4.20 o                         
   4   5  10         82.26         88.36         2.67 o                         
   5   5  10          9.13          9.88         1.39 o                         
   6   5  10        272.00        264.66         4.67 o                         
   7   5  10          7.65          9.33         0.97 o                         
   8   5  10        375.15        356.02         6.64 o                         
   9   5  10         17.78         17.91         2.58 o                         
  10   5  10         34.37         28.11         3.56 o                         
  11   5  10        114.87        107.45        13.09 o                         
  12   5  10          2.55          3.40         5.37 o                         
  13   5  10         30.54         37.50         9.68 o                         
  14   5  10         54.41         67.73        12.31 o                         
   0   6  10       3256.57       3226.08        55.34 o                         
   1   6  10        575.53        574.55         8.22 o                         
   2   6  10         15.26         14.38         1.55 o                         
   3   6  10         31.06         31.56         1.78 o                         
   4   6  10       2214.53       2177.97        26.77 o                         
   5   6  10         74.72         71.40         2.68 o                         
   6   6  10        561.39        524.35         7.28 o                         
   7   6  10        118.83        132.25         3.18 o                         
   8   6  10         15.79         17.44         2.51 o                         
   9   6  10         28.64         44.15         3.54 o                         
  10   6  10          0.09          0.43         3.80 o                         
  11   6  10         34.55         23.64         4.60 o                         
  12   6  10         73.91         81.38         6.15 o                         
  13   6  10         28.06         53.47        11.95 o                         
  14   6  10         16.29         14.23        10.27 o                         
   1   7  10         20.74         16.93         1.99 o                         
   2   7  10          0.02          0.08         1.76 o                         
   3   7  10       1144.15       1144.02        13.65 o                         
   4   7  10        138.56        140.38         3.41 o                         
   5   7  10        121.05        128.95         3.54 o                         
   6   7  10        544.85        552.01         9.07 o                         
   7   7  10        582.99        560.79        17.07 o                         
   8   7  10        217.58        225.92         6.14 o                         
   9   7  10          1.72         -1.03         3.39 o                         
  10   7  10        265.10        271.07        11.68 o                         
  11   7  10          7.78          4.07         4.35 o                         
  12   7  10         35.78         38.22        12.16 o                         
   0   8  10        312.04        297.52         9.90 o                         
   1   8  10         23.69         26.94         2.74 o                         
   2   8  10        158.12        161.09         5.07 o                         
   3   8  10        112.43        107.69         3.28 o                         
   4   8  10        468.14        490.04         8.46 o                         
   5   8  10        206.68        205.72         4.96 o                         
   6   8  10          0.28          3.36         2.68 o                         
   7   8  10          0.09          0.99         2.30 o                         
   8   8  10         89.95         87.72         6.00 o                         
   9   8  10         15.86         10.64         4.96 o                         
  10   8  10         88.86         83.79         7.02 o                         
  11   8  10         72.03         61.13        13.52 o                         
   1   9  10         19.17         18.58         4.05 o                         
   2   9  10        490.36        478.59        12.19 o                         
   3   9  10        243.37        241.04         6.75 o                         
   4   9  10        278.57        294.95         7.61 o                         
   5   9  10         26.01         22.18         3.26 o                         
   6   9  10         61.27         61.60         4.73 o                         
   7   9  10          5.19         10.23         4.30 o                         
   8   9  10          4.11          9.77         3.89 o                         
   9   9  10          0.38          4.20         4.88 o                         
  10   9  10          0.00          2.95         7.30 o                         
   0  10  10        194.67        190.66        16.39 o                         
   1  10  10        130.37        144.56         8.11 o                         
   2  10  10         46.57         53.34         6.12 o                         
   3  10  10         15.47         15.30         5.04 o                         
   4  10  10        111.77        117.16        10.45 o                         
   5  10  10         14.33         18.02         3.88 o                         
   6  10  10         48.03         66.08        11.83 o                         
   7  10  10          2.97         12.55         7.88 o                         
   8  10  10         16.32         22.39         7.18 o                         
   9  10  10         39.18         42.33         6.95 o                         
   1  11  10          8.12         10.55         7.19 o                         
   2  11  10          0.87         -0.51         5.71 o                         
   3  11  10         20.20         27.97         5.89 o                         
   4  11  10          1.40          4.19         6.73 o                         
   5  11  10        133.98        153.83        13.00 o                         
   6  11  10          1.13         18.01         9.09 o                         
   7  11  10          0.00         21.27         8.88 o                         
   0  12  10          7.81         -4.37        10.12 o                         
   1  12  10         12.96          8.50         9.61 o                         
   2  12  10        109.21         92.44        13.96 o                         
   1   1  11       5016.42       5524.17        60.61 o                         
   2   1  11        601.39        666.55         8.87 o                         
   3   1  11         14.73         17.75         0.86 o                         
   4   1  11        139.39        156.75         2.74 o                         
   5   1  11        445.17        442.39         5.45 o                         
   6   1  11          1.55          1.78         1.24 o                         
   7   1  11         26.61         22.05         1.42 o                         
   8   1  11         83.55         95.35         2.66 o                         
   9   1  11          6.33          8.13         1.59 o                         
  10   1  11         78.26         83.60         2.82 o                         
  11   1  11         12.97         10.51         1.77 o                         
  12   1  11         45.01         33.13         3.56 o                         
  13   1  11          9.25         12.95         4.87 o                         
  14   1  11         45.99         50.26         6.13 o                         
   0   2  11       2457.74       2766.22        53.44 o                         
   1   2  11       3710.24       4095.15        55.33 o                         
   2   2  11          0.92          2.34         0.92 o                         
   3   2  11        437.20        419.48         6.75 o                         
   4   2  11         31.60         37.36         1.63 o                         
   5   2  11          0.00         -0.04         0.94 o                         
   6   2  11          3.72          3.41         1.23 o                         
   7   2  11         58.40         44.32         1.91 o                         
   8   2  11        116.18        110.54         3.41 o                         
   9   2  11         48.84         48.69         2.14 o                         
  10   2  11          2.19          3.90         1.69 o                         
  11   2  11          5.39          6.50         2.17 o                         
  12   2  11         58.48         56.20         4.08 o                         
  13   2  11          5.51          9.38         3.36 o                         
  14   2  11         30.25         17.30         4.36 o                         
   1   3  11         37.96         35.96         2.30 o                         
   2   3  11         90.57        113.11         3.34 o                         
   3   3  11       1057.92       1070.41        13.33 o                         
   4   3  11        129.12        157.37         2.69 o                         
   5   3  11        485.96        452.99         5.84 o                         
   6   3  11        159.97        168.74         2.84 o                         
   7   3  11          0.21         -0.52         1.59 o                         
   8   3  11          0.36          0.11         1.37 o                         
   9   3  11        131.30        126.42         2.94 o                         
  10   3  11         93.80         95.20         3.11 o                         
  11   3  11        103.05         89.59         4.59 o                         
  12   3  11          9.03          8.74         2.87 o                         
  13   3  11        272.70        257.21         8.04 o                         
  14   3  11         15.07         17.70         4.63 o                         
  15   3  11         11.58          6.36         7.88 o                         
   0   4  11       1066.04        994.31        15.88 o                         
   1   4  11         57.83         68.77         1.99 o                         
   2   4  11       3504.73       3739.65        87.95 o                         
   3   4  11         30.87         28.77         1.21 o                         
   4   4  11        516.11        478.57         7.33 o                         
   5   4  11         62.83         72.82         3.13 o                         
   6   4  11        220.30        213.24         3.58 o                         
   7   4  11          2.54          1.81         1.20 o                         
   8   4  11          7.80          7.63         0.98 o                         
   9   4  11        499.69        490.03         7.65 o                         
  10   4  11         41.75         41.47         2.77 o                         
  11   4  11         96.86         84.48         4.23 o                         
  12   4  11         19.29         33.26         4.85 o                         
  13   4  11         31.38         39.19         4.79 o                         
  14   4  11          9.84         19.44         5.92 o                         
   1   5  11         51.08         61.14         2.38 o                         
   2   5  11          0.48          1.20         1.26 o                         
   3   5  11        570.29        598.84         8.95 o                         
   4   5  11          8.45         10.23         1.20 o                         
   5   5  11         53.67         55.68         2.00 o                         
   6   5  11          3.07          4.99         1.47 o                         
   7   5  11        717.10        721.52        10.67 o                         
   8   5  11         49.05         52.29         2.56 o                         
   9   5  11          2.02          2.76         2.91 o                         
  10   5  11         25.45         26.72         2.89 o                         
  11   5  11          7.02         12.83         3.69 o                         
  12   5  11         12.07         15.46         4.20 o                         
  13   5  11          1.58          2.86         5.64 o                         
  14   5  11          2.93          8.34         9.73 o                         
   0   6  11         92.02         90.31         4.20 o                         
   1   6  11        954.74        977.73        11.89 o                         
   2   6  11         33.86         34.65         1.78 o                         
   3   6  11        108.82         95.83         2.70 o                         
   4   6  11          0.70          2.86         1.70 o                         
   5   6  11        839.46        813.84        10.59 o                         
   6   6  11        778.08        757.05         9.76 o                         
   7   6  11         53.33         64.58         2.04 o                         
   8   6  11        625.29        619.22        10.86 o                         
   9   6  11          3.91          3.22         2.84 o                         
  10   6  11        187.64        173.47        12.35 o                         
  11   6  11          7.01          5.00         4.06 o                         
  12   6  11          0.99          2.47         6.19 o                         
  13   6  11          7.89          9.90         9.84 o                         
  14   6  11         16.56         18.12        11.36 o                         
   1   7  11         45.71         46.69         2.45 o                         
   2   7  11        200.87        189.14         3.79 o                         
   3   7  11          0.19         -0.07         1.65 o                         
   4   7  11        733.45        703.28         9.71 o                         
   5   7  11        234.23        229.44         4.86 o                         
   6   7  11          8.61          8.15         1.85 o                         
   7   7  11         30.04         33.30         2.70 o                         
   8   7  11          6.94          6.21         3.41 o                         
   9   7  11          1.09          0.55         3.36 o                         
  10   7  11          8.76          2.41         5.40 o                         
  11   7  11        179.40        187.35        11.55 o                         
  12   7  11         14.06         25.88        12.07 o                         
   0   8  11       1198.41       1135.46        39.03 o                         
   1   8  11         20.03         20.37         3.06 o                         
   2   8  11        328.00        344.92         6.86 o                         
   3   8  11        114.39        124.34         3.80 o                         
   4   8  11        151.41        145.36         4.05 o                         
   5   8  11          0.67          5.74         2.50 o                         
   6   8  11         25.46         35.28         3.26 o                         
   7   8  11         26.12         28.03         2.80 o                         
   8   8  11         12.86         13.03         3.77 o                         
   9   8  11        301.18        308.63        12.90 o                         
  10   8  11          4.86         -5.25         5.25 o                         
   1   9  11        173.07        177.36         7.17 o                         
   2   9  11        172.50        182.06         7.11 o                         
   3   9  11         27.19         27.94         4.97 o                         
   4   9  11          0.04          2.42         3.36 o                         
   5   9  11          0.04          4.31         3.43 o                         
   6   9  11          8.74          8.25         3.31 o                         
   7   9  11        107.31         98.65         8.82 o                         
   8   9  11         82.41        105.10         6.50 o                         
   9   9  11          9.57         10.19         5.91 o                         
  10   9  11          0.17          4.53         6.58 o                         
   0  10  11        328.64        294.99        14.04 o                         
   1  10  11         43.41         39.80         5.87 o                         
   2  10  11         60.10         68.07         6.36 o                         
   3  10  11          4.35          2.99         4.82 o                         
   4  10  11          2.37          7.88         5.01 o                         
   5  10  11         63.98         67.03         5.05 o                         
   6  10  11         45.78         61.78        10.54 o                         
   7  10  11         36.80         42.69        11.83 o                         
   8  10  11         77.82         68.94        16.38 o                         
   9  10  11         23.77         34.82        10.10 o                         
   1  11  11        126.08        131.92         8.40 o                         
   2  11  11         46.90         43.75         7.86 o                         
   3  11  11         13.49         13.15         5.62 o                         
   4  11  11          6.39         10.78         9.02 o                         
   5  11  11          4.53         12.68         9.31 o                         
   1  12  11          8.33          5.32        10.07 o                         
   2  12  11         58.40         69.23        12.61 o                         
   0   0  12         71.96         90.98         4.51 o                         
   1   0  12        111.47        134.27         4.06 o                         
   2   0  12          7.79         18.41         2.42 o                         
   3   0  12       3533.81       3771.20        50.79 o                         
   4   0  12       1373.82       1410.16        21.52 o                         
   5   0  12        203.26        171.98         4.08 o                         
   6   0  12         85.35         80.80         2.49 o                         
   7   0  12        172.84        169.08         4.09 o                         
   8   0  12        462.00        457.16        10.51 o                         
   9   0  12        109.46        111.55         3.45 o                         
  10   0  12        749.73        694.74        12.05 o                         
  11   0  12          0.48          4.01         3.00 o                         
  12   0  12        187.65        150.01        13.59 o                         
  13   0  12         73.25         88.37         9.90 o                         
  14   0  12         90.53        103.36        11.10 o                         
   1   1  12       1359.38       1519.33        17.06 o                         
   2   1  12          8.19         20.08         1.35 o                         
   3   1  12        690.80        698.74        10.18 o                         
   4   1  12        920.53        940.46        11.81 o                         
   5   1  12        200.20        204.22         3.64 o                         
   6   1  12         20.56         25.59         1.30 o                         
   7   1  12        188.84        190.71         3.46 o                         
   8   1  12         46.61         56.66         2.28 o                         
   9   1  12        237.93        207.54         4.43 o                         
  10   1  12        350.76        361.33         6.93 o                         
  11   1  12         46.11         46.32         2.32 o                         
  12   1  12          0.35          4.15         3.32 o                         
  13   1  12          2.68          7.07         4.75 o                         
  14   1  12         22.57         35.19         6.15 o                         
   0   2  12       3609.31       4036.01        77.06 o                         
   1   2  12        176.10        177.93         3.08 o                         
   2   2  12       1520.14       1510.76        21.07 o                         
   3   2  12        128.16        139.92         3.01 o                         
   4   2  12        123.78        140.97         2.71 o                         
   5   2  12          0.90         -0.21         1.20 o                         
   6   2  12         83.50         91.41         2.80 o                         
   7   2  12        128.16        115.18         2.75 o                         
   8   2  12         26.46         29.32         2.05 o                         
   9   2  12         24.73         25.63         2.10 o                         
  10   2  12          1.49          2.18         1.66 o                         
  11   2  12        177.73        169.31         5.15 o                         
  12   2  12          3.87          5.94         3.17 o                         
  13   2  12        109.78        119.30         8.00 o                         
  14   2  12          4.93          7.87         5.56 o                         
   1   3  12         14.68         18.70         1.80 o                         
   2   3  12        191.78        224.07         4.62 o                         
   3   3  12         13.01         12.99         1.52 o                         
   4   3  12         78.72         85.23         1.77 o                         
   5   3  12         25.74         35.90         1.41 o                         
   6   3  12        102.50         99.02         2.78 o                         
   7   3  12        349.31        367.80         5.51 o                         
   8   3  12          4.93          3.46         1.40 o                         
   9   3  12          1.71          1.29         1.44 o                         
  10   3  12          9.12          8.74         2.15 o                         
  11   3  12         66.13         72.64         4.33 o                         
  12   3  12         62.22         63.73         3.87 o                         
  13   3  12         88.84         88.74         5.15 o                         
  14   3  12         17.36         18.13         5.56 o                         
   0   4  12        569.19        569.04         9.94 o                         
   1   4  12        177.60        172.17         3.38 o                         
   2   4  12         13.67         12.66         1.81 o                         
   3   4  12        391.32        421.94         6.54 o                         
   4   4  12        235.00        238.01         3.95 o                         
   5   4  12       1044.68       1009.23        13.99 o                         
   6   4  12          3.31          1.84         1.55 o                         
   7   4  12          0.46          0.46         1.36 o                         
   8   4  12        413.49        410.86         7.92 o                         
   9   4  12          8.81          6.92         1.92 o                         
  10   4  12         27.44         28.76         3.05 o                         
  11   4  12          5.44          5.27         2.85 o                         
  12   4  12          0.17         -1.14         3.71 o                         
  13   4  12          1.65          5.58         4.30 o                         
  14   4  12          3.71         15.46         9.57 o                         
   1   5  12        210.29        238.72         4.20 o                         
   2   5  12         65.25         57.30         2.40 o                         
   3   5  12        641.05        612.70         9.74 o                         
   4   5  12        176.04        177.60         3.30 o                         
   5   5  12        496.50        481.78         6.77 o                         
   6   5  12         61.93         62.49         2.31 o                         
   7   5  12         14.08         12.14         1.42 o                         
   8   5  12        274.22        261.43         5.93 o                         
   9   5  12        121.71        136.86         4.66 o                         
  10   5  12        129.42        126.21         5.17 o                         
  11   5  12          1.36          2.50         3.17 o                         
  12   5  12          1.13          1.53         3.93 o                         
  13   5  12        127.90        159.40        16.26 o                         
  14   5  12         20.00         39.30        11.79 o                         
   0   6  12        440.12        443.85        10.29 o                         
   1   6  12          0.49          2.10         1.47 o                         
   2   6  12       2631.20       2576.86        29.74 o                         
   3   6  12        337.96        328.14         6.04 o                         
   4   6  12        209.06        203.78         4.28 o                         
   5   6  12         12.33         13.22         1.59 o                         
   6   6  12        259.36        256.21         7.65 o                         
   7   6  12          0.02          0.65         1.50 o                         
   8   6  12         18.83         23.71         2.66 o                         
   9   6  12         62.30         68.85         5.29 o                         
  10   6  12         29.11         28.85         4.44 o                         
  11   6  12          7.13          6.35         4.34 o                         
  12   6  12         45.77         46.49         7.17 o                         
  13   6  12          4.12         13.84        10.40 o                         
   1   7  12         10.73          9.65         1.78 o                         
   2   7  12        214.61        208.77         4.50 o                         
   3   7  12          7.67         12.17         2.06 o                         
   4   7  12          9.29          9.58         1.94 o                         
   5   7  12        244.35        250.04         6.14 o                         
   6   7  12         66.02         65.58         2.90 o                         
   7   7  12         26.41         32.17         2.77 o                         
   8   7  12        151.64        150.86         8.18 o                         
   9   7  12         27.32         32.44         5.21 o                         
  10   7  12         12.10          9.00         7.82 o                         
  11   7  12        303.27        282.54        16.29 o                         
  12   7  12         22.26         24.36        11.53 o                         
   0   8  12        165.88        153.64         7.59 o                         
   1   8  12        500.72        465.73        18.48 o                         
   2   8  12        412.78        408.98         9.49 o                         
   3   8  12        239.26        246.22         5.85 o                         
   4   8  12          1.12          3.09         2.48 o                         
   5   8  12         20.96         17.10         4.05 o                         
   6   8  12        327.86        298.87         8.69 o                         
   7   8  12         26.21         26.72         3.51 o                         
   8   8  12          3.92         11.11         3.92 o                         
   9   8  12          2.34          1.08         4.98 o                         
  10   8  12          4.56          5.70         5.61 o                         
   1   9  12          5.44          2.91         3.73 o                         
   2   9  12          2.86         -1.33         3.58 o                         
   3   9  12        282.60        274.83        10.36 o                         
   4   9  12         44.15         44.73         4.21 o                         
   5   9  12         60.73         60.08         4.71 o                         
   6   9  12         58.63         54.91         4.94 o                         
   7   9  12          0.25          3.06         4.30 o                         
   8   9  12         21.91         19.01         4.32 o                         
   9   9  12         38.70         42.78         6.76 o                         
  10   9  12         10.04         13.56         6.68 o                         
   0  10  12         11.65         -2.78        11.45 o                         
   1  10  12         32.11         32.02         5.80 o                         
   2  10  12         17.52         17.96         5.45 o                         
   3  10  12          0.69         -1.11         4.71 o                         
   4  10  12        395.57        394.27        13.20 o                         
   5  10  12          6.29          7.07         4.79 o                         
   6  10  12          1.51         19.30         8.61 o                         
   7  10  12         29.20         46.56        10.07 o                         
   8  10  12          0.76          8.81         8.99 o                         
   1  11  12         22.19         25.65         7.46 o                         
   2  11  12          2.01          6.89         6.62 o                         
   3  11  12         52.33         54.48        11.28 o                         
   2  12  12          4.38          4.44        10.40 o                         
   1   1  13        264.91        303.64         4.22 o                         
   2   1  13       1768.61       1905.71        24.46 o                         
   3   1  13        143.79        120.71         2.23 o                         
   4   1  13         61.12         73.43         1.78 o                         
   5   1  13        129.78        134.90         2.52 o                         
   6   1  13         43.66         45.02         1.60 o                         
   7   1  13          0.31         -0.28         1.21 o                         
   8   1  13          7.51          1.24         1.37 o                         
   9   1  13         12.85          9.38         1.69 o                         
  10   1  13        265.29        238.97         4.93 o                         
  11   1  13         14.41         17.54         2.13 o                         
  12   1  13          0.80          4.91         3.65 o                         
  13   1  13        154.88        157.69         8.79 o                         
  14   1  13         27.35         35.47         6.22 o                         
   0   2  13        352.87        390.38         9.12 o                         
   1   2  13        336.21        342.99         5.91 o                         
   2   2  13         82.66         84.16         2.07 o                         
   3   2  13       1201.30       1225.57        20.90 o                         
   4   2  13        402.18        434.06         6.62 o                         
   5   2  13        198.90        191.65         3.83 o                         
   6   2  13         37.91         44.74         2.04 o                         
   7   2  13        350.25        341.68         5.94 o                         
   8   2  13         30.38         40.93         2.22 o                         
   9   2  13          0.24          1.64         1.86 o                         
  10   2  13         17.99         18.01         2.25 o                         
  11   2  13         21.89         24.28         3.29 o                         
  12   2  13        162.95        164.39         7.29 o                         
  13   2  13         33.58         30.63         4.63 o                         
  14   2  13         90.25         76.77         8.78 o                         
   1   3  13         49.70         39.85         2.01 o                         
   2   3  13         14.79          8.77         1.57 o                         
   3   3  13        262.86        249.57         5.27 o                         
   4   3  13        376.71        364.67         4.95 o                         
   5   3  13        168.88        172.75         3.29 o                         
   6   3  13        302.22        277.78         4.30 o                         
   7   3  13        481.34        468.66         7.17 o                         
   8   3  13         55.77         51.95         2.13 o                         
   9   3  13         75.91         67.07         2.73 o                         
  10   3  13          0.65          1.51         2.87 o                         
  11   3  13         16.14         19.96         3.33 o                         
  12   3  13         54.61         63.20         5.06 o                         
  13   3  13          0.00          1.87         3.72 o                         
  14   3  13          0.04          4.03         8.13 o                         
   0   4  13        230.45        230.49         7.72 o                         
   1   4  13        111.33        122.17         3.28 o                         
   2   4  13         47.48         52.20         4.24 o                         
   3   4  13         67.80         61.56         2.26 o                         
   4   4  13         72.97         72.53         2.21 o                         
   5   4  13       1212.93       1148.96        13.74 o                         
   6   4  13        286.11        278.88         4.62 o                         
   7   4  13        341.67        311.71         4.69 o                         
   8   4  13        355.71        375.94         5.84 o                         
   9   4  13         12.79         10.27         2.10 o                         
  10   4  13         41.04         38.78         3.37 o                         
  11   4  13         40.19         42.08         3.68 o                         
  12   4  13          1.74          1.20         3.94 o                         
  13   4  13         59.63         82.65        13.96 o                         
   1   5  13          0.17         -0.26         0.99 o                         
   2   5  13          3.00          2.24         1.61 o                         
   3   5  13         91.57         92.02         2.63 o                         
   4   5  13       2420.90       2359.76        27.28 o                         
   5   5  13          4.51          6.73         1.41 o                         
   6   5  13         73.63         69.38         2.37 o                         
   7   5  13        239.35        237.53         5.54 o                         
   8   5  13         97.39        104.98         6.02 o                         
   9   5  13        403.04        436.09         9.18 o                         
  10   5  13         20.04         20.32         2.93 o                         
  11   5  13          0.09          2.93         3.41 o                         
  12   5  13        114.45        134.76         7.44 o                         
  13   5  13         72.97         90.50        13.47 o                         
  14   5  13          9.41          2.63        10.31 o                         
   0   6  13        763.88        726.76        13.01 o                         
   1   6  13        244.40        232.45         4.14 o                         
   2   6  13         29.05         30.18         1.84 o                         
   3   6  13       1077.88        989.31        15.20 o                         
   4   6  13        600.62        568.29         7.40 o                         
   5   6  13         18.28         23.02         1.79 o                         
   6   6  13        145.00        137.43         2.93 o                         
   7   6  13          0.17          0.83         1.60 o                         
   8   6  13         77.15         72.59         3.46 o                         
   9   6  13        146.44        145.72         7.39 o                         
  10   6  13         96.49         89.17         8.21 o                         
  11   6  13          0.97          1.49         4.36 o                         
  12   6  13         12.61         21.61        11.10 o                         
  13   6  13          0.00          4.71        10.92 o                         
   1   7  13         22.11         21.21         2.12 o                         
   2   7  13        210.24        181.44         4.84 o                         
   3   7  13        574.86        551.35         9.14 o                         
   4   7  13         10.04         10.43         1.90 o                         
   5   7  13         16.56         25.40         2.68 o                         
   6   7  13          0.26          1.53         2.02 o                         
   7   7  13         79.61         85.56         3.60 o                         
   8   7  13         57.66         51.20         4.51 o                         
   9   7  13        121.00        119.76         7.45 o                         
  10   7  13        258.14        224.00        19.41 o                         
  11   7  13         30.84         33.19         7.50 o                         
   0   8  13        106.15         92.33        12.24 o                         
   1   8  13        440.78        403.55        15.60 o                         
   2   8  13          0.41         -2.16         2.88 o                         
   3   8  13        220.73        229.00         5.56 o                         
   4   8  13          1.85          4.78         3.08 o                         
   5   8  13         40.64         52.70         5.68 o                         
   6   8  13         43.60         42.13         6.12 o                         
   7   8  13         11.74         15.06         3.26 o                         
   8   8  13         58.72         61.55         5.04 o                         
   9   8  13          0.47          0.54         5.19 o                         
  10   8  13          9.11         -8.48        13.36 o                         
   1   9  13         73.43         67.20         5.11 o                         
   2   9  13         42.98         39.90         5.42 o                         
   3   9  13         12.24         15.18         4.87 o                         
   4   9  13         75.13         80.83         4.93 o                         
   5   9  13        100.62        115.85         5.65 o                         
   6   9  13          6.86         20.82         6.45 o                         
   7   9  13         19.94         20.59         4.54 o                         
   8   9  13        103.94        116.46         6.70 o                         
   9   9  13         52.85         46.38        11.42 o                         
  10   9  13          0.71          4.44        11.35 o                         
   0  10  13          0.00         -2.06         6.35 o                         
   1  10  13         68.26         57.26         5.83 o                         
   2  10  13         63.11         58.17         6.37 o                         
   3  10  13        159.55        153.44         8.35 o                         
   4  10  13         18.07         21.29         5.49 o                         
   5  10  13          1.84          1.59         4.87 o                         
   6  10  13          0.35         28.63         8.55 o                         
   7  10  13         73.00         81.99        11.45 o                         
   1  11  13          0.44          5.03         8.72 o                         
   2  11  13        130.41        132.41        10.95 o                         
   3  11  13         17.17         12.50         9.80 o                         
   0   0  14        219.49        253.27         7.41 o                         
   1   0  14       1667.98       1681.98        33.19 o                         
   2   0  14       4732.12       4919.09        81.01 o                         
   3   0  14        192.90        191.52         3.64 o                         
   4   0  14        706.83        770.30        11.36 o                         
   5   0  14        320.25        302.19         5.72 o                         
   6   0  14          0.77          0.54         1.41 o                         
   7   0  14        262.96        280.22         6.97 o                         
   8   0  14          6.81          7.42         2.86 o                         
   9   0  14        747.96        725.13        12.54 o                         
  10   0  14         18.89         14.11         3.32 o                         
  11   0  14        486.07        431.35        11.50 o                         
  12   0  14        182.93        161.19        12.15 o                         
  13   0  14         92.55        100.90        10.52 o                         
  14   0  14         25.08         27.94         9.15 o                         
   1   1  14        253.47        274.04         3.96 o                         
   2   1  14        849.94        882.93        12.02 o                         
   3   1  14          2.87          6.19         1.31 o                         
   4   1  14        215.49        199.45         3.33 o                         
   5   1  14         99.03        102.16         2.21 o                         
   6   1  14         39.39         35.06         1.52 o                         
   7   1  14         10.97          9.69         1.42 o                         
   8   1  14          7.51         10.25         1.68 o                         
   9   1  14         57.15         52.32         2.12 o                         
  10   1  14          0.56          1.11         1.77 o                         
  11   1  14         69.35         53.59         2.96 o                         
  12   1  14         90.74         77.23         6.76 o                         
  13   1  14          3.04          1.76         4.89 o                         
  14   1  14          9.64         10.71         5.49 o                         
   0   2  14        256.30        210.31         5.90 o                         
   1   2  14         22.04         32.77         1.29 o                         
   2   2  14        318.99        346.65         5.21 o                         
   3   2  14         84.16        107.54         2.46 o                         
   4   2  14        102.30         92.63         2.13 o                         
   5   2  14        459.48        459.79         7.24 o                         
   6   2  14         24.45         31.26         2.74 o                         
   7   2  14        358.94        341.43         5.30 o                         
   8   2  14        317.74        286.65         5.22 o                         
   9   2  14         25.43         26.06         2.41 o                         
  10   2  14         78.28         65.45         3.23 o                         
  11   2  14         15.75         15.10         3.08 o                         
  12   2  14          4.14         -1.30         3.91 o                         
  13   2  14          1.28          7.96         5.18 o                         
  14   2  14          6.60         -1.69         7.78 o                         
   1   3  14        175.57        179.79         3.42 o                         
   2   3  14        460.45        431.13         8.14 o                         
   3   3  14        110.05        126.80         3.54 o                         
   4   3  14        108.66        105.64         2.56 o                         
   5   3  14        693.55        672.74         8.96 o                         
   6   3  14       2512.14       2471.68        30.28 o                         
   7   3  14        171.69        152.14         4.21 o                         
   8   3  14        241.95        212.34         4.05 o                         
   9   3  14         10.65          8.58         1.90 o                         
  10   3  14         91.84         87.74         4.47 o                         
  11   3  14          3.65          4.76         3.91 o                         
  12   3  14         76.71         75.93         5.84 o                         
  13   3  14          0.00          0.37         4.20 o                         
  14   3  14         23.44         31.33         9.62 o                         
   0   4  14        328.06        313.93         9.69 o                         
   1   4  14          4.49          4.02         1.11 o                         
   2   4  14        569.80        544.98        12.32 o                         
   3   4  14        588.40        591.09         9.60 o                         
   4   4  14        242.94        251.18         4.41 o                         
   5   4  14        160.01        151.23         3.20 o                         
   6   4  14       3036.84       2975.73        33.98 o                         
   7   4  14       1841.04       1762.28        19.82 o                         
   8   4  14        199.47        193.23         4.53 o                         
   9   4  14         70.66         67.87         3.18 o                         
  10   4  14         13.67         14.06         2.77 o                         
  11   4  14         10.77          8.16         2.84 o                         
  12   4  14          3.21          7.27         5.65 o                         
  13   4  14          0.25         -2.98         5.78 o                         
   1   5  14         91.34         88.23         3.86 o                         
   2   5  14        118.06        119.94         3.39 o                         
   3   5  14        104.08        106.68         3.19 o                         
   4   5  14          2.36          5.53         1.12 o                         
   5   5  14       1066.96       1096.53        12.83 o                         
   6   5  14          1.05         -0.63         1.60 o                         
   7   5  14        310.66        326.06         5.96 o                         
   8   5  14        538.84        567.14        15.05 o                         
   9   5  14         64.82         66.47         4.38 o                         
  10   5  14          0.22          1.59         3.23 o                         
  11   5  14         15.22         16.98         4.46 o                         
  12   5  14         44.61         42.13         6.51 o                         
  13   5  14         31.52         43.67         8.35 o                         
  14   5  14          1.15         -7.20        10.75 o                         
   0   6  14         70.18         64.39         2.64 o                         
   1   6  14          8.37          9.21         1.28 o                         
   2   6  14          0.01         -0.52         1.47 o                         
   3   6  14        643.94        650.04         9.90 o                         
   4   6  14          6.00         11.03         2.22 o                         
   5   6  14        356.21        358.25         7.28 o                         
   6   6  14         41.32         41.36         2.31 o                         
   7   6  14         26.36         26.83         2.93 o                         
   8   6  14         66.80         81.90         5.04 o                         
   9   6  14         43.21         36.23         7.58 o                         
  10   6  14          2.79          6.49         5.36 o                         
  11   6  14         43.07         48.20         5.50 o                         
  12   6  14         49.00         42.12         7.44 o                         
  13   6  14          6.52         -3.82        10.92 o                         
   1   7  14         68.52         65.69         2.43 o                         
   2   7  14         80.99         76.08         3.11 o                         
   3   7  14        485.15        420.25         7.94 o                         
   4   7  14         61.00         65.01         2.90 o                         
   5   7  14          2.56          2.78         2.06 o                         
   6   7  14        100.11        103.55         3.98 o                         
   7   7  14         17.20         27.72         3.94 o                         
   8   7  14          3.75          4.30         4.42 o                         
   9   7  14        342.55        328.90        11.99 o                         
  10   7  14         91.90        107.08         9.38 o                         
  11   7  14          3.91          9.90         6.67 o                         
   0   8  14        170.67        143.97         8.75 o                         
   1   8  14        124.08        124.00         5.80 o                         
   2   8  14          1.04         -1.50         2.71 o                         
   3   8  14         17.56         22.34         3.61 o                         
   4   8  14          9.55          9.91         3.21 o                         
   5   8  14        396.74        383.56        11.02 o                         
   6   8  14         25.89         22.26         3.52 o                         
   7   8  14         54.88         64.38         4.53 o                         
   8   8  14         90.14         98.89         5.73 o                         
   9   8  14         50.54         52.01         6.60 o                         
  10   8  14         28.31         20.97        13.16 o                         
   1   9  14          0.42         -0.34         4.42 o                         
   2   9  14          2.50          2.56         4.09 o                         
   3   9  14         24.58         40.90         5.40 o                         
   4   9  14          0.02          3.42         5.73 o                         
   5   9  14         29.83         46.84         7.34 o                         
   6   9  14          0.18          2.22         5.31 o                         
   7   9  14         10.96         19.08         9.74 o                         
   8   9  14          8.04         25.42        10.42 o                         
   9   9  14         20.40         18.80        11.41 o                         
   0  10  14          3.72          3.79         7.93 o                         
   1  10  14         30.82         25.89         5.01 o                         
   2  10  14         49.61         57.78         8.61 o                         
   3  10  14          0.20          8.36         5.83 o                         
   4  10  14         83.28         93.31         7.01 o                         
   5  10  14         38.74         51.91         7.70 o                         
   6  10  14         26.48         38.15         9.87 o                         
   1  11  14         48.61         51.06         8.65 o                         
   2  11  14          7.21          9.69         9.71 o                         
   3  11  14         56.71         44.91        11.80 o                         
   1   1  15         14.87          9.29         1.06 o                         
   2   1  15          1.88          1.95         1.18 o                         
   3   1  15          4.64          2.79         1.49 o                         
   4   1  15        240.24        220.21         3.58 o                         
   5   1  15          5.80          3.56         1.04 o                         
   6   1  15         87.29         81.84         2.10 o                         
   7   1  15        750.19        733.59         9.85 o                         
   8   1  15        899.97        934.47        16.21 o                         
   9   1  15        941.25        906.21        12.95 o                         
  10   1  15        306.21        289.97         5.48 o                         
  11   1  15          3.39          1.72         2.93 o                         
  12   1  15        140.15        154.51         7.06 o                         
  13   1  15          8.11          4.10         5.00 o                         
  14   1  15         48.18         48.98         9.39 o                         
   0   2  15       1328.50       1370.01        27.53 o                         
   1   2  15        104.24        104.26         2.16 o                         
   2   2  15         49.99         47.11         1.68 o                         
   3   2  15        160.63        162.16         3.20 o                         
   4   2  15        738.95        741.40        10.94 o                         
   5   2  15        421.64        408.96         6.78 o                         
   6   2  15          3.83          5.06         2.32 o                         
   7   2  15        872.93        850.84        10.86 o                         
   8   2  15        450.36        462.78         6.78 o                         
   9   2  15        697.62        617.14         9.64 o                         
  10   2  15        134.42        120.82         5.61 o                         
  11   2  15        230.94        228.71        10.95 o                         
  12   2  15          2.88          0.00         4.15 o                         
  13   2  15         15.13         11.05         5.50 o                         
  14   2  15          3.28          4.56         8.45 o                         
   1   3  15         79.37         76.45         2.09 o                         
   2   3  15        193.54        193.70         4.64 o                         
   3   3  15         57.87         58.81         2.80 o                         
   4   3  15       1570.65       1539.52        20.46 o                         
   5   3  15       1905.96       1844.09        21.67 o                         
   6   3  15        287.91        289.99         5.02 o                         
   7   3  15         10.85         13.64         2.09 o                         
   8   3  15        227.16        249.65         5.20 o                         
   9   3  15          0.24          3.03         1.93 o                         
  10   3  15          0.68          0.26         3.06 o                         
  11   3  15          1.48         -0.69         5.23 o                         
  12   3  15          0.00         -1.03         4.32 o                         
  13   3  15          1.62         -2.14         6.86 o                         
  14   3  15          0.07         -0.59         8.83 o                         
   0   4  15         65.61         74.83         4.04 o                         
   1   4  15         50.41         62.74         2.86 o                         
   2   4  15          6.69          6.95         2.37 o                         
   3   4  15        322.28        312.35         6.71 o                         
   4   4  15          0.16         -0.09         1.49 o                         
   5   4  15          4.86          3.36         1.49 o                         
   6   4  15        658.34        673.25         9.82 o                         
   7   4  15         90.58         96.06         2.80 o                         
   8   4  15        180.35        185.03         4.42 o                         
   9   4  15          2.10          8.68         2.56 o                         
  10   4  15          0.02         -0.25         2.67 o                         
  11   4  15          1.52          6.94         3.30 o                         
  12   4  15         23.32         27.61         5.42 o                         
  13   4  15          0.65          3.18         5.40 o                         
   1   5  15        410.62        401.53         6.41 o                         
   2   5  15         31.65         25.95         2.00 o                         
   3   5  15         72.12         66.83         2.76 o                         
   4   5  15        294.49        289.05         5.43 o                         
   5   5  15       1089.26        993.10        12.10 o                         
   6   5  15        226.29        222.34         4.91 o                         
   7   5  15         15.78         13.61         1.91 o                         
   8   5  15        101.69        100.51         4.55 o                         
   9   5  15         43.85         46.12         3.87 o                         
  10   5  15         38.61         32.40         3.82 o                         
  11   5  15          0.45          2.04         4.12 o                         
  12   5  15          1.19          2.35         4.56 o                         
  13   5  15         16.48          9.55         7.86 o                         
   0   6  15        154.55        140.85         4.42 o                         
   1   6  15        126.96        119.22         2.69 o                         
   2   6  15          9.66          8.80         0.82 o                         
   3   6  15        232.86        243.46         4.15 o                         
   4   6  15         65.40         61.43         2.28 o                         
   5   6  15        170.30        168.23         4.83 o                         
   6   6  15         33.85         31.55         2.39 o                         
   7   6  15         11.08         17.07         3.01 o                         
   8   6  15          1.73          8.27         2.95 o                         
   9   6  15         87.75         76.44         8.97 o                         
  10   6  15          4.74          9.53         6.10 o                         
  11   6  15          2.73          8.05         5.74 o                         
  12   6  15         10.56          7.89         8.62 o                         
   1   7  15         13.91          9.34         2.13 o                         
   2   7  15         12.00          9.68         2.25 o                         
   3   7  15         17.60         20.10         3.33 o                         
   4   7  15         40.68         43.64         3.28 o                         
   5   7  15          4.98         12.17         3.33 o                         
   6   7  15         69.81         67.27         4.47 o                         
   7   7  15          0.06          2.33         3.42 o                         
   8   7  15         25.08         20.39         5.20 o                         
   9   7  15          1.15          3.32         5.42 o                         
  10   7  15        102.25        132.91        10.17 o                         
   0   8  15          3.77          4.04         4.76 o                         
   1   8  15         77.55         74.06         4.33 o                         
   2   8  15         95.33         92.61         6.57 o                         
   3   8  15          8.14          7.65         3.61 o                         
   4   8  15         10.56         14.17         4.60 o                         
   5   8  15          0.71          9.78         3.77 o                         
   6   8  15         26.94         22.69         3.72 o                         
   7   8  15         96.81        105.30         4.98 o                         
   8   8  15          8.63         22.36         5.60 o                         
   9   8  15          0.44          0.17         5.55 o                         
  10   8  15          0.10        -13.95        14.84 o                         
   1   9  15          2.33          1.37         4.53 o                         
   2   9  15          1.14          1.95         4.09 o                         
   3   9  15        102.62         93.63         5.86 o                         
   4   9  15         76.38         75.26         6.19 o                         
   5   9  15          0.15         10.14         6.12 o                         
   6   9  15         53.01         59.89         7.21 o                         
   7   9  15         13.13         25.36         9.63 o                         
   8   9  15         57.72         82.67        12.30 o                         
   0  10  15        153.53        145.88        12.45 o                         
   1  10  15         45.78         55.61         6.46 o                         
   2  10  15          1.06          2.78         5.24 o                         
   3  10  15          0.23          2.23         5.15 o                         
   4  10  15          0.77          7.96         6.18 o                         
   5  10  15          4.00         10.76         8.66 o                         
   1  11  15         65.52         66.10        13.31 o                         
   2  11  15         18.82         20.74        10.66 o                         
   3  11  15         21.18         19.69        10.85 o                         
   0   0  16        406.77        349.12        11.96 o                         
   1   0  16        776.29        712.11        18.79 o                         
   2   0  16        318.75        389.70         8.26 o                         
   3   0  16        970.74        914.23        14.69 o                         
   4   0  16       2922.16       2858.48        39.05 o                         
   5   0  16       1101.82       1153.36        16.70 o                         
   6   0  16          4.07          3.87         1.57 o                         
   7   0  16         14.64         15.71         2.36 o                         
   8   0  16          3.05          3.84         2.11 o                         
   9   0  16        687.88        751.57        14.38 o                         
  10   0  16         16.58         18.08         3.43 o                         
  11   0  16        319.08        300.68        11.81 o                         
  12   0  16          5.68          6.14         7.29 o                         
  13   0  16          0.39          5.18         7.34 o                         
   1   1  16         62.14         66.60         2.23 o                         
   2   1  16          2.59          1.50         1.39 o                         
   3   1  16        866.50        897.27         8.63 o                         
   4   1  16         19.65         23.12         1.61 o                         
   5   1  16        928.76        915.83        10.56 o                         
   6   1  16        483.65        500.56         6.64 o                         
   7   1  16         30.01         38.50         2.24 o                         
   8   1  16        330.61        326.75         6.46 o                         
   9   1  16        287.24        302.04         5.55 o                         
  10   1  16        101.40         89.54         3.89 o                         
  11   1  16         59.25         60.41         4.90 o                         
  12   1  16          0.18          5.30         4.62 o                         
  13   1  16          1.22          4.05         5.26 o                         
  14   1  16          0.41         10.84         8.69 o                         
   0   2  16          3.15          7.33         2.46 o                         
   1   2  16        717.61        711.56         8.88 o                         
   2   2  16          2.33          4.36         1.25 o                         
   3   2  16        669.61        657.14         8.96 o                         
   4   2  16          9.21          7.11         1.48 o                         
   5   2  16        777.56        755.99        10.78 o                         
   6   2  16       2305.38       2298.73        28.00 o                         
   7   2  16        146.76        129.99         3.32 o                         
   8   2  16        121.72         91.58         3.98 o                         
   9   2  16        188.78        179.32         5.06 o                         
  10   2  16         11.93         12.27         2.60 o                         
  11   2  16         38.03         42.71         4.56 o                         
  12   2  16          2.45         -0.08         4.14 o                         
  13   2  16          0.51         -1.17         6.07 o                         
   1   3  16        221.32        219.93         4.31 o                         
   2   3  16         47.22         49.25         2.46 o                         
   3   3  16          2.15          4.22         1.85 o                         
   4   3  16        287.68        258.59         5.15 o                         
   5   3  16        251.96        239.18         4.86 o                         
   6   3  16         12.76         20.14         3.17 o                         
   7   3  16        929.29        842.14        11.68 o                         
   8   3  16        228.10        236.69         4.64 o                         
   9   3  16          0.41          1.78         1.97 o                         
  10   3  16         17.88         10.05         3.84 o                         
  11   3  16         70.18         82.64         5.88 o                         
  12   3  16         26.44         30.04         4.96 o                         
  13   3  16         26.39         30.94         6.34 o                         
   0   4  16        268.57        296.05         8.59 o                         
   1   4  16          3.37          2.73         1.91 o                         
   2   4  16        453.81        431.61         8.19 o                         
   3   4  16          5.53          6.11         2.13 o                         
   4   4  16        446.90        414.26         8.26 o                         
   5   4  16         39.37         36.59         2.11 o                         
   6   4  16         35.37         29.23         2.56 o                         
   7   4  16       1144.42       1016.52        16.24 o                         
   8   4  16        308.85        286.39         6.96 o                         
   9   4  16        295.59        268.31         7.97 o                         
  10   4  16         22.96         22.96         3.55 o                         
  11   4  16         63.51         62.57         4.53 o                         
  12   4  16          1.90          0.01         4.63 o                         
  13   4  16         12.43         13.71         8.57 o                         
   1   5  16         45.27         37.76         2.91 o                         
   2   5  16         21.79         19.19         1.68 o                         
   3   5  16         52.55         45.65         2.21 o                         
   4   5  16        136.00        125.31         3.35 o                         
   5   5  16          1.97          2.60         2.59 o                         
   6   5  16          0.01         -0.24         2.07 o                         
   7   5  16        155.39        161.44         4.54 o                         
   8   5  16          2.63          2.42         2.95 o                         
   9   5  16         81.45         82.25         4.73 o                         
  10   5  16         13.73         11.40         3.36 o                         
  11   5  16          2.83          9.18         4.40 o                         
  12   5  16         18.88         21.27         6.41 o                         
  13   5  16         11.06         11.89         9.80 o                         
   0   6  16         50.97         44.82         2.58 o                         
   1   6  16        177.11        189.07         7.30 o                         
   2   6  16         94.04         94.75         4.27 o                         
   3   6  16         17.71         21.28         2.67 o                         
   4   6  16          0.33         -0.77         1.97 o                         
   5   6  16          0.92          4.16         2.40 o                         
   6   6  16         19.69         19.86         2.90 o                         
   7   6  16         92.25         68.34         4.81 o                         
   8   6  16        116.29        115.55         6.00 o                         
   9   6  16          8.47          8.21         4.10 o                         
  10   6  16         96.53        114.15        11.05 o                         
  11   6  16          0.69          9.68         6.23 o                         
  12   6  16          0.34          2.82         9.69 o                         
   1   7  16         18.36         17.33         3.14 o                         
   2   7  16          5.06          1.70         2.95 o                         
   3   7  16         51.48         53.26         3.46 o                         
   4   7  16         80.61         74.92         8.71 o                         
   5   7  16          0.23          3.21         3.65 o                         
   6   7  16         57.69         63.11         4.42 o                         
   7   7  16         18.43         15.02         3.95 o                         
   8   7  16          7.73          6.38         3.80 o                         
   9   7  16         56.34         61.83         8.71 o                         
  10   7  16          5.19          8.25         6.60 o                         
   0   8  16        123.56        113.04        12.05 o                         
   1   8  16         11.54          4.86         3.45 o                         
   2   8  16         41.21         29.59         3.56 o                         
   3   8  16          6.02          3.82         3.84 o                         
   4   8  16        228.02        232.00         8.38 o                         
   5   8  16          1.47          3.41         9.04 o                         
   6   8  16          1.79         -3.57         5.62 o                         
   7   8  16          0.02         10.30         5.06 o                         
   8   8  16          2.69          2.78         5.18 o                         
   9   8  16         56.87         63.26        12.79 o                         
   1   9  16         13.46         12.51         4.81 o                         
   2   9  16          1.36         -0.94         4.06 o                         
   3   9  16        110.32         96.82         5.96 o                         
   4   9  16        153.18        156.26         7.20 o                         
   5   9  16         65.62         67.41         9.04 o                         
   6   9  16          3.23          7.85         5.89 o                         
   7   9  16          4.32         12.58         9.21 o                         
   0  10  16         72.37         96.51        13.42 o                         
   1  10  16         11.01         14.73         6.55 o                         
   2  10  16         74.16         75.87         9.91 o                         
   3  10  16         12.55         12.30         9.47 o                         
   4  10  16          1.51         -1.61         9.06 o                         
   5  10  16          3.75          3.94         9.27 o                         
   3  11  16          6.92          9.02        10.53 o                         
   1   1  17          5.86          6.88         0.91 o                         
   2   1  17        483.93        452.98         7.07 o                         
   3   1  17        523.02        504.36         5.89 o                         
   4   1  17        865.72        832.99        11.58 o                         
   5   1  17        390.21        382.85         5.46 o                         
   6   1  17        186.91        178.23         3.10 o                         
   7   1  17        404.23        419.94         6.35 o                         
   8   1  17        509.25        505.62         7.51 o                         
   9   1  17        213.07        197.36         5.78 o                         
  10   1  17         10.58         11.42         2.75 o                         
  11   1  17         38.44         39.77         4.63 o                         
  12   1  17          1.64         -0.84         4.81 o                         
  13   1  17          0.01          5.79         5.67 o                         
   0   2  17        274.47        272.65         7.27 o                         
   1   2  17          2.71          4.20         1.22 o                         
   2   2  17        140.76        147.33         3.08 o                         
   3   2  17        501.08        486.82         7.87 o                         
   4   2  17        195.36        174.05         3.62 o                         
   5   2  17        129.17        131.77         4.00 o                         
   6   2  17       1032.64       1053.74        13.72 o                         
   7   2  17       1265.30       1281.55        17.68 o                         
   8   2  17        272.98        251.89         5.14 o                         
   9   2  17         92.26         95.93         3.51 o                         
  10   2  17         21.75         15.41         2.94 o                         
  11   2  17        107.89        105.47         6.07 o                         
  12   2  17         27.11         20.78         4.46 o                         
  13   2  17          0.38          1.37         5.44 o                         
   1   3  17         40.87         42.66         2.19 o                         
   2   3  17         26.73         28.41         2.26 o                         
   3   3  17          0.03          0.10         1.90 o                         
   4   3  17         60.00         56.55         2.58 o                         
   5   3  17        199.32        198.93         4.86 o                         
   6   3  17       1704.30       1604.05        20.54 o                         
   7   3  17        161.26        180.40         4.70 o                         
   8   3  17          0.02          1.74         1.87 o                         
   9   3  17        146.38        128.53         4.24 o                         
  10   3  17          7.26         13.25         3.49 o                         
  11   3  17        101.27        100.85         6.64 o                         
  12   3  17         17.73         30.36         4.49 o                         
  13   3  17          9.69         11.06         6.12 o                         
   0   4  17        212.69        224.01         8.50 o                         
   1   4  17         75.32         75.06         2.99 o                         
   2   4  17        257.55        237.95         5.11 o                         
   3   4  17         34.58         36.54         3.12 o                         
   4   4  17         99.80         99.08         3.55 o                         
   5   4  17         32.59         31.26         2.02 o                         
   6   4  17        187.65        157.97         4.62 o                         
   7   4  17         37.79         39.12         2.84 o                         
   8   4  17         29.93         29.20         2.62 o                         
   9   4  17         11.18          6.64         2.94 o                         
  10   4  17          0.62          0.67         3.18 o                         
  11   4  17         23.35         24.04         3.86 o                         
  12   4  17         23.40         27.71         5.45 o                         
  13   4  17          8.13         12.33         6.51 o                         
   1   5  17        276.45        259.37         5.95 o                         
   2   5  17          4.38          2.65         2.11 o                         
   3   5  17         26.24         25.29         2.42 o                         
   4   5  17         36.20         35.02         2.76 o                         
   5   5  17         10.91          3.89         3.33 o                         
   6   5  17         55.98         42.50         2.91 o                         
   7   5  17         85.50         80.11         3.63 o                         
   8   5  17        111.19        113.04        13.13 o                         
   9   5  17         17.33         20.89         4.67 o                         
  10   5  17         27.57         28.70         3.87 o                         
  11   5  17         99.29        109.59         6.84 o                         
  12   5  17          1.52          1.17         6.32 o                         
   0   6  17         16.75         24.99         5.20 o                         
   1   6  17          9.75          5.40         2.44 o                         
   2   6  17         53.02         43.21         2.92 o                         
   3   6  17         36.61         38.51         5.56 o                         
   4   6  17         76.35         64.32         3.50 o                         
   5   6  17          7.67          3.91         3.41 o                         
   6   6  17          1.93          3.08         3.13 o                         
   7   6  17        139.37        135.35         6.17 o                         
   8   6  17         44.66         36.34         4.53 o                         
   9   6  17         37.30         40.60         7.85 o                         
  10   6  17         15.35         24.39         9.95 o                         
  11   6  17        152.32        178.32        11.48 o                         
   1   7  17         30.72         29.62         3.69 o                         
   2   7  17          0.04          1.46         3.87 o                         
   3   7  17        124.13        123.39         5.10 o                         
   4   7  17          9.71          3.94         4.72 o                         
   5   7  17          0.10         -3.83         3.83 o                         
   6   7  17         14.23         14.48         4.54 o                         
   7   7  17          6.15         11.65         3.96 o                         
   8   7  17         52.41         42.64         4.93 o                         
   9   7  17         39.61         35.47         6.32 o                         
  10   7  17          9.41          4.16         7.94 o                         
   0   8  17          3.93         -1.70         5.16 o                         
   1   8  17          1.07         -1.27         4.26 o                         
   2   8  17         44.54         49.98         4.70 o                         
   3   8  17        104.06         89.32         5.38 o                         
   4   8  17         52.12         64.21         5.09 o                         
   5   8  17          2.90          2.55         6.74 o                         
   6   8  17          0.01          8.16         4.75 o                         
   7   8  17          0.49          1.76         4.76 o                         
   8   8  17          8.93         12.66         6.51 o                         
   1   9  17          0.24          2.57         4.20 o                         
   2   9  17          4.35          1.05         4.27 o                         
   3   9  17          0.07          3.42         4.45 o                         
   4   9  17         16.13         20.56         5.61 o                         
   5   9  17          8.01          4.22         4.73 o                         
   6   9  17         28.75         25.80         8.63 o                         
   0  10  17         47.24         75.26        12.77 o                         
   1  10  17          7.44          7.37         6.99 o                         
   2  10  17          0.86          0.85         9.49 o                         
   3  10  17          0.00         -0.84         9.67 o                         
   4  10  17         12.98         13.07         9.58 o                         
   5  10  17          7.51          8.03         9.15 o                         
   0   0  18         87.55         80.23         6.40 o                         
   1   0  18        341.78        343.08         7.54 o                         
   2   0  18        197.63        155.92         7.68 o                         
   3   0  18        761.89        727.37        12.27 o                         
   4   0  18       3801.83       3736.58        55.86 o                         
   5   0  18       1106.96       1082.04        20.48 o                         
   6   0  18        524.42        508.98         9.12 o                         
   7   0  18         41.36         41.44         2.42 o                         
   8   0  18          9.95         14.04         2.18 o                         
   9   0  18       2061.86       2141.79       106.26 o                         
  10   0  18        210.59        227.92        10.12 o                         
  11   0  18         14.09         22.58         7.36 o                         
  12   0  18        148.13        164.13        12.54 o                         
  13   0  18          0.13          9.55         8.17 o                         
   1   1  18         32.47         32.98         2.07 o                         
   2   1  18        113.08        104.06         3.36 o                         
   3   1  18       1018.35       1028.95        14.22 o                         
   4   1  18        830.78        802.19        10.52 o                         
   5   1  18         63.05         62.45         1.74 o                         
   6   1  18          2.96          2.79         1.24 o                         
   7   1  18         18.28         22.49         1.59 o                         
   8   1  18        223.94        219.04         4.60 o                         
   9   1  18         15.85         16.60         2.46 o                         
  10   1  18        287.02        320.18         7.76 o                         
  11   1  18         61.37         62.24         5.34 o                         
  12   1  18          5.37          4.64         5.38 o                         
  13   1  18          1.59          7.16         5.33 o                         
   0   2  18        656.10        637.45        16.69 o                         
   1   2  18         19.94         26.65         2.74 o                         
   2   2  18        134.63        137.26         3.84 o                         
   3   2  18          0.29          1.53         1.55 o                         
   4   2  18          4.33          8.27         2.52 o                         
   5   2  18       2159.90       2087.90        27.28 o                         
   6   2  18        356.23        334.84         5.73 o                         
   7   2  18        374.39        346.41         5.69 o                         
   8   2  18        272.12        270.03         5.37 o                         
   9   2  18         58.83         64.95         2.85 o                         
  10   2  18         81.72         84.84         4.81 o                         
  11   2  18         11.17         11.31         3.72 o                         
  12   2  18          0.55          7.10         5.61 o                         
  13   2  18         11.03          4.84         7.83 o                         
   1   3  18         31.73         38.95         2.64 o                         
   2   3  18         10.40         14.30         1.97 o                         
   3   3  18          6.17          5.06         2.58 o                         
   4   3  18         90.83         88.11         4.65 o                         
   5   3  18        135.26        129.54         3.63 o                         
   6   3  18        119.94        107.28         2.94 o                         
   7   3  18        740.37        747.14        12.42 o                         
   8   3  18          0.73          2.78         1.94 o                         
   9   3  18        286.10        274.87         7.33 o                         
  10   3  18         75.60         85.95         7.13 o                         
  11   3  18          5.39         17.45         4.30 o                         
  12   3  18         32.23         42.32         3.99 o                         
  13   3  18          4.04          7.21         5.90 o                         
   0   4  18        497.19        487.00        10.95 o                         
   1   4  18        360.30        324.49         6.00 o                         
   2   4  18          3.34          4.59         2.33 o                         
   3   4  18         22.41         20.52         2.54 o                         
   4   4  18          5.75          3.89         2.21 o                         
   5   4  18        834.30        780.97        13.81 o                         
   6   4  18         72.73         68.00         3.36 o                         
   7   4  18         27.03         20.73         2.58 o                         
   8   4  18         53.05         33.21         3.79 o                         
   9   4  18         11.51          6.79         3.02 o                         
  10   4  18          0.44          0.42         3.17 o                         
  11   4  18          0.01          5.16         3.62 o                         
  12   4  18         71.27        104.61        14.90 o                         
  13   4  18         46.51         70.38        11.46 o                         
   1   5  18         22.38         25.52         3.52 o                         
   2   5  18         36.43         25.87         2.83 o                         
   3   5  18          1.33          2.27         1.75 o                         
   4   5  18          0.64         -0.66         3.08 o                         
   5   5  18         22.35         16.85         3.48 o                         
   6   5  18         59.31         52.80         4.04 o                         
   7   5  18         97.20         78.80         4.48 o                         
   8   5  18          1.41         -0.89         3.68 o                         
   9   5  18          6.01          2.91         3.69 o                         
  10   5  18          4.51          0.87         3.30 o                         
  11   5  18         18.36         23.20         5.11 o                         
  12   5  18          5.90         11.69         6.85 o                         
   0   6  18         75.93         79.92         6.43 o                         
   1   6  18         21.32         14.87         3.28 o                         
   2   6  18         89.59         69.24         5.40 o                         
   3   6  18          4.50          8.35         4.61 o                         
   4   6  18          9.36          5.69         2.43 o                         
   5   6  18        154.09        157.13         5.26 o                         
   6   6  18         31.80         33.11         4.85 o                         
   7   6  18         82.71         75.43         4.69 o                         
   8   6  18         35.49         37.73         4.93 o                         
   9   6  18         77.67        101.74         6.90 o                         
  10   6  18          0.02          3.10         4.64 o                         
  11   6  18          0.04         -1.22         6.30 o                         
   1   7  18          0.70          1.94         2.97 o                         
   2   7  18          0.44         -2.34         3.34 o                         
   3   7  18          0.50          4.99         2.99 o                         
   4   7  18         21.04         10.23         7.89 o                         
   5   7  18         12.31          3.86         5.83 o                         
   6   7  18         32.04         29.14         5.35 o                         
   7   7  18          2.02          0.24         4.13 o                         
   8   7  18          1.72          5.20         4.20 o                         
   9   7  18          2.03          0.90         5.53 o                         
   0   8  18         63.61         54.48         6.95 o                         
   1   8  18         25.52         29.57         5.12 o                         
   2   8  18         22.52          8.91         4.57 o                         
   3   8  18         53.81         56.65         6.30 o                         
   4   8  18          4.92          3.84         4.37 o                         
   5   8  18         54.31         49.81         5.84 o                         
   6   8  18          0.40          3.57         4.82 o                         
   7   8  18          5.95          4.37         5.53 o                         
   1   9  18         18.47         13.60         5.04 o                         
   2   9  18          3.21          4.20         4.18 o                         
   3   9  18          1.16         -2.06         4.54 o                         
   4   9  18         27.56         23.78         4.88 o                         
   5   9  18          5.73          1.46         7.66 o                         
   6   9  18          0.27         -3.62         8.26 o                         
   1  10  18         61.52         66.72        12.45 o                         
   2  10  18         31.77         39.10        11.03 o                         
   3  10  18         70.61         73.11        12.48 o                         
   4  10  18          1.39         -4.18         8.43 o                         
   5  10  18          5.40         13.99         9.65 o                         
   1   1  19        107.63         97.57         2.56 o                         
   2   1  19       1046.71        983.85        13.73 o                         
   3   1  19       1860.23       1741.31        23.08 o                         
   4   1  19         64.95         67.48         2.26 o                         
   5   1  19        384.02        384.82         5.56 o                         
   6   1  19         45.59         50.06         1.77 o                         
   7   1  19         28.43         26.61         1.80 o                         
   8   1  19        268.59        278.82         4.96 o                         
   9   1  19         31.22         30.45         3.49 o                         
  10   1  19        142.45        151.35         5.89 o                         
  11   1  19         50.59         59.05         6.16 o                         
  12   1  19         45.94         55.44         7.90 o                         
  13   1  19          6.76          9.59         5.76 o                         
   0   2  19        380.02        389.23         9.71 o                         
   1   2  19         67.91         78.73         2.57 o                         
   2   2  19       1099.75       1015.95        14.07 o                         
   3   2  19        717.10        670.22         8.94 o                         
   4   2  19        291.62        274.05         8.34 o                         
   5   2  19        339.37        323.12         6.33 o                         
   6   2  19          1.65          2.07         1.38 o                         
   7   2  19        293.84        271.82         4.97 o                         
   8   2  19        135.87        125.95         3.79 o                         
   9   2  19          0.12         -0.92         2.61 o                         
  10   2  19        159.56        186.24         6.59 o                         
  11   2  19         79.75         83.36         5.05 o                         
  12   2  19        170.11        179.40         9.06 o                         
  13   2  19         35.09         48.21         9.75 o                         
   1   3  19          1.18          5.19         1.85 o                         
   2   3  19        243.58        241.53         4.91 o                         
   3   3  19        171.50        166.57         4.14 o                         
   4   3  19         68.47         71.13         2.86 o                         
   5   3  19          0.98          3.49         2.51 o                         
   6   3  19         33.07         33.24         2.32 o                         
   7   3  19         16.85         15.72         2.36 o                         
   8   3  19         12.94         10.37         2.19 o                         
   9   3  19         16.44         10.83         2.61 o                         
  10   3  19          0.25          3.91         2.97 o                         
  11   3  19         85.32         93.72         4.74 o                         
  12   3  19        153.21        183.62         6.45 o                         
  13   3  19         31.39         36.89         9.89 o                         
   0   4  19         12.29         22.96         3.16 o                         
   1   4  19         28.95         33.25         4.01 o                         
   2   4  19         21.28         19.66         2.21 o                         
   3   4  19         99.60         91.00         4.52 o                         
   4   4  19         33.60         30.94         4.47 o                         
   5   4  19          2.96          6.67         2.83 o                         
   6   4  19        108.16        108.82         4.09 o                         
   7   4  19         24.86         18.57         2.66 o                         
   8   4  19         92.48         81.43         4.74 o                         
   9   4  19         17.72         17.63         3.07 o                         
  10   4  19          6.60          6.51         3.41 o                         
  11   4  19         24.20         35.39         4.37 o                         
  12   4  19         18.32         16.97         6.50 o                         
  13   4  19          1.26          2.79         8.47 o                         
   1   5  19        185.54        153.44         4.19 o                         
   2   5  19          7.23         10.87         2.65 o                         
   3   5  19         36.10         35.91         2.23 o                         
   4   5  19         41.35         43.22         4.53 o                         
   5   5  19          4.42          0.68         3.52 o                         
   6   5  19        155.75        132.43         5.03 o                         
   7   5  19          1.04         -3.30         3.30 o                         
   8   5  19          0.16         -2.45         3.58 o                         
   9   5  19         22.52         20.43         4.00 o                         
  10   5  19         13.58         18.10         3.90 o                         
  11   5  19         91.10         88.03        14.16 o                         
  12   5  19        120.76        147.78        11.02 o                         
   0   6  19         67.92         61.07         6.04 o                         
   1   6  19          3.02          6.13         5.07 o                         
   2   6  19         66.07         72.87         8.07 o                         
   3   6  19         95.34         84.77         6.91 o                         
   4   6  19          6.61          3.44         3.49 o                         
   5   6  19         33.40         30.25         4.19 o                         
   6   6  19         28.69         18.30         4.25 o                         
   7   6  19        116.40        103.97         5.73 o                         
   8   6  19         12.67          7.69         3.88 o                         
   9   6  19          2.23          1.55         4.04 o                         
  10   6  19         17.38         13.22         5.48 o                         
   1   7  19         49.94         41.48         4.22 o                         
   2   7  19         35.72         27.80         3.90 o                         
   3   7  19        207.63        197.08        10.31 o                         
   4   7  19         18.79         22.95         9.61 o                         
   5   7  19         93.58         82.57         5.47 o                         
   6   7  19          5.55          2.83         4.20 o                         
   7   7  19         21.01         16.44         4.58 o                         
   8   7  19          3.77         -0.86         4.03 o                         
   9   7  19          3.99         -2.22        10.07 o                         
  10   7  19          2.25        -10.84        12.46 o                         
   0   8  19          3.12          4.15         7.67 o                         
   1   8  19          0.63          0.56         4.44 o                         
   2   8  19          0.51         -1.82         4.57 o                         
   3   8  19         49.30         62.61         6.82 o                         
   4   8  19         30.16         37.09         5.74 o                         
   5   8  19          0.12         -2.28         4.99 o                         
   6   8  19          3.49          0.92         4.80 o                         
   7   8  19          0.22         -6.33         6.60 o                         
   1   9  19          3.94          4.83         4.91 o                         
   2   9  19         11.98         11.56         5.20 o                         
   4   9  19          3.35          3.81         8.40 o                         
   5   9  19         16.07         15.91         9.41 o                         
   6   9  19          5.24         -0.75         9.26 o                         
   0   0  20        624.53        609.20        13.99 o                         
   1   0  20        967.50        892.32        16.83 o                         
   2   0  20         68.74         88.65         7.77 o                         
   3   0  20       1555.89       1507.09        26.51 o                         
   4   0  20          3.39          4.36         2.99 o                         
   5   0  20       1123.32       1082.40        26.24 o                         
   6   0  20          1.73          1.23         1.95 o                         
   7   0  20         37.43         31.62         6.70 o                         
   8   0  20        477.65        467.60        21.36 o                         
   9   0  20          5.94          9.45         3.45 o                         
  10   0  20        399.12        418.99        17.57 o                         
  11   0  20         17.98         17.96         7.36 o                         
  12   0  20         55.05         60.73         9.32 o                         
  13   0  20          0.99          8.01         8.54 o                         
   1   1  20        843.01        795.09         9.20 o                         
   2   1  20        257.80        249.10         4.84 o                         
   3   1  20        714.22        692.09        11.19 o                         
   4   1  20          4.41          2.57         1.38 o                         
   5   1  20          7.04          7.59         1.41 o                         
   6   1  20         54.18         57.47         2.38 o                         
   7   1  20         31.89         30.18         2.02 o                         
   8   1  20         73.27         78.53         3.23 o                         
   9   1  20          3.35          7.09         2.89 o                         
  10   1  20         12.37         22.14         3.48 o                         
  11   1  20         57.39         50.79         5.76 o                         
  12   1  20          8.27          3.23         5.25 o                         
  13   1  20          3.58         10.26         8.28 o                         
   0   2  20        709.62        647.62        13.07 o                         
   1   2  20        230.07        211.75         4.58 o                         
   2   2  20        197.14        216.13         4.69 o                         
   3   2  20          7.28         10.90         1.92 o                         
   4   2  20        905.05        895.12        13.98 o                         
   5   2  20          2.13          1.45         2.08 o                         
   6   2  20        115.83        111.40         3.18 o                         
   7   2  20          1.23          3.91         2.43 o                         
   8   2  20         26.52         30.59         2.83 o                         
   9   2  20        159.26        153.53         5.87 o                         
  10   2  20          0.01          0.87         3.29 o                         
  11   2  20         32.45         38.98         8.87 o                         
  12   2  20          2.97          7.23         5.76 o                         
  13   2  20          3.56         -4.38         8.50 o                         
   1   3  20        692.87        621.08         9.03 o                         
   2   3  20        126.62        143.69         3.80 o                         
   3   3  20          3.38          6.81         2.53 o                         
   4   3  20          0.55          2.09         2.84 o                         
   5   3  20         13.04         15.73         2.39 o                         
   6   3  20          0.01          1.81         2.00 o                         
   7   3  20          2.89          5.56         2.13 o                         
   8   3  20        207.75        203.14         4.80 o                         
   9   3  20          7.40          6.83         2.88 o                         
  10   3  20        125.25        154.19         5.60 o                         
  11   3  20          0.25          5.67         3.32 o                         
  12   3  20          5.49         28.47         7.85 o                         
   0   4  20       1620.43       1560.95        28.31 o                         
   1   4  20        683.86        617.48         9.66 o                         
   2   4  20          3.76          4.91         3.00 o                         
   3   4  20         19.03         35.43         3.43 o                         
   4   4  20        130.87        123.14         5.37 o                         
   5   4  20          1.38          4.61         2.84 o                         
   6   4  20        140.88        126.39         7.62 o                         
   7   4  20         13.23          6.48         2.46 o                         
   8   4  20         31.48         37.62         3.92 o                         
   9   4  20          1.28          1.60         2.94 o                         
  10   4  20          0.56          2.04         3.52 o                         
  11   4  20          5.83         12.56         4.12 o                         
  12   4  20         82.07        102.37         9.38 o                         
   1   5  20          2.01          2.50         2.31 o                         
   2   5  20         12.46         13.49         3.52 o                         
   3   5  20          0.00          5.33         3.23 o                         
   4   5  20         11.64         13.85         3.90 o                         
   5   5  20        336.88        310.76        10.42 o                         
   6   5  20         34.36         32.15         3.48 o                         
   7   5  20          2.93          1.09         3.34 o                         
   8   5  20          2.83          3.46         3.43 o                         
   9   5  20         51.68         48.02         3.99 o                         
  10   5  20          5.57          8.24         3.79 o                         
  11   5  20         38.41         52.90         8.11 o                         
   0   6  20         61.21         52.07         9.70 o                         
   1   6  20         13.18         21.59         4.95 o                         
   2   6  20         58.12         47.21         5.09 o                         
   3   6  20         41.62         37.86         8.01 o                         
   4   6  20         32.27         35.37         5.15 o                         
   5   6  20         84.08        102.73         5.71 o                         
   6   6  20         13.11          6.92         3.94 o                         
   7   6  20         33.48         33.84         4.87 o                         
   8   6  20          0.06          0.63         3.89 o                         
   9   6  20         84.19         77.50         5.52 o                         
  10   6  20          5.54          2.01         8.13 o                         
   1   7  20          0.84          3.68         4.13 o                         
   2   7  20          1.17          0.87         4.34 o                         
   3   7  20        111.77         81.17        10.46 o                         
   4   7  20         13.77          5.08         5.48 o                         
   5   7  20          7.04          4.85         4.09 o                         
   6   7  20          0.22         -3.63         4.50 o                         
   7   7  20         44.33         55.21         7.89 o                         
   8   7  20          1.76          5.77        13.41 o                         
   9   7  20         17.49         19.80        10.23 o                         
   0   8  20          0.09          3.42         5.39 o                         
   1   8  20         33.73         33.58         4.68 o                         
   2   8  20          0.76          0.17         4.61 o                         
   3   8  20         51.75         57.06         5.18 o                         
   4   8  20         15.69         14.77         5.85 o                         
   5   8  20          4.32         14.03         5.40 o                         
   6   8  20          0.02         -1.37         6.62 o                         
   7   8  20          5.26         12.05         9.06 o                         
   1   9  20          0.51         -0.84         8.82 o                         
   2   9  20         17.31         13.81         9.35 o                         
   3   9  20         30.09         34.19        10.87 o                         
   4   9  20         76.28         84.54        12.75 o                         
   5   9  20          9.28         11.73         8.81 o                         
   6   9  20         10.71         -0.78         9.12 o                         
   1   1  21        279.70        291.03         4.86 o                         
   2   1  21         39.30         36.24         2.29 o                         
   3   1  21        981.09        921.36        14.38 o                         
   4   1  21         18.06         20.92         2.12 o                         
   5   1  21         70.18         70.44         3.12 o                         
   6   1  21         21.57         20.40         3.78 o                         
   7   1  21         10.50          9.52         2.16 o                         
   8   1  21         75.11         72.42         3.62 o                         
   9   1  21         23.30         29.65         3.50 o                         
  10   1  21          0.06          1.73         3.78 o                         
  11   1  21         42.69         38.86         5.79 o                         
  12   1  21         46.21         54.86         6.72 o                         
   0   2  21        693.81        623.77        13.62 o                         
   1   2  21          5.87          9.39         2.28 o                         
   2   2  21        588.92        520.78         8.37 o                         
   3   2  21        188.77        181.97         4.11 o                         
   4   2  21        137.08        142.97         4.31 o                         
   5   2  21         20.14         25.01         2.29 o                         
   6   2  21         28.48         25.54         2.50 o                         
   7   2  21          2.03          3.56         2.12 o                         
   8   2  21         17.74         20.37         2.46 o                         
   9   2  21          1.24          2.11         3.46 o                         
  10   2  21         68.65         48.69         4.98 o                         
  11   2  21          0.03          5.06         4.14 o                         
  12   2  21          4.07          8.94         5.93 o                         
   1   3  21        602.09        521.30         9.65 o                         
   2   3  21        395.47        388.44         6.93 o                         
   3   3  21          0.00          0.40         2.32 o                         
   4   3  21          7.68         12.09         3.03 o                         
   5   3  21         69.65         74.54         4.16 o                         
   6   3  21         17.69         18.23         2.67 o                         
   7   3  21        165.14        159.95         5.22 o                         
   8   3  21         23.92         23.51         2.70 o                         
   9   3  21          3.15          7.69         2.90 o                         
  10   3  21         11.18         14.03         4.75 o                         
  11   3  21         86.15         84.00         6.27 o                         
   1   4  21         98.94        117.45         3.68 o                         
   2   4  21          0.35          7.33         3.02 o                         
   3   4  21          0.00          5.98         2.63 o                         
   4   4  21          5.50         12.73         3.39 o                         
   5   4  21         21.16         23.65         3.89 o                         
   6   4  21         95.11         90.03         4.72 o                         
   7   4  21         28.65         25.75         3.72 o                         
   8   4  21         23.81         22.20         3.19 o                         
   9   4  21          7.53          4.51         3.46 o                         
  10   4  21          2.15          4.28         3.66 o                         
  11   4  21         22.95         28.58         5.47 o                         
  12   4  21          0.55          6.34        10.93 o                         
   1   5  21        208.08        197.56         5.07 o                         
   2   5  21        220.12        206.01         8.24 o                         
   3   5  21         18.22         20.64         3.65 o                         
   4   5  21         69.53         74.43         7.03 o                         
   5   5  21         74.48         89.86         4.75 o                         
   6   5  21         10.50         12.66         3.21 o                         
   7   5  21          0.06          0.15         4.19 o                         
   8   5  21          0.15         -0.31         3.65 o                         
   9   5  21          1.64          1.24         3.29 o                         
  10   5  21         10.42          1.34         4.84 o                         
  11   5  21         10.07          3.34         8.39 o                         
   0   6  21         77.77         67.95        15.29 o                         
   1   6  21        200.88        179.18         8.25 o                         
   2   6  21        246.23        233.95        12.07 o                         
   3   6  21         17.02         28.25         4.56 o                         
   4   6  21          3.68         11.51         4.55 o                         
   5   6  21          0.27          3.20         3.90 o                         
   6   6  21          7.77          5.26         4.11 o                         
   7   6  21         22.87         17.26         4.65 o                         
   8   6  21         70.96         66.64         8.50 o                         
   9   6  21         60.79         64.93         5.86 o                         
  10   6  21          4.01          4.04         8.35 o                         
   1   7  21         65.99         80.46         9.27 o                         
   2   7  21          3.90          6.89         3.93 o                         
   3   7  21          1.46          9.93         8.36 o                         
   4   7  21          3.80         12.83         6.12 o                         
   5   7  21          1.34         -0.26         4.09 o                         
   6   7  21         24.53         26.06         5.06 o                         
   7   7  21         78.59         80.27        17.66 o                         
   8   7  21          6.51          1.38         5.99 o                         
   9   7  21          0.00         -5.99        11.03 o                         
   0   8  21          0.08          4.64         8.40 o                         
   1   8  21          0.69          2.65         4.69 o                         
   2   8  21        110.74        127.94         7.78 o                         
   3   8  21         25.48         22.81         5.50 o                         
   4   8  21          0.45          6.30         6.30 o                         
   5   8  21         52.52         42.89         7.35 o                         
   6   8  21         32.81         37.86        10.56 o                         
   7   8  21          2.18          5.84         8.84 o                         
   0   0  22         67.20         74.92         5.96 o                         
   1   0  22         38.76         40.56         3.06 o                         
   2   0  22       1805.97       1755.45        30.56 o                         
   3   0  22       2246.53       2100.46        63.56 o                         
   4   0  22        263.61        248.30        15.26 o                         
   5   0  22        166.33        154.35         7.32 o                         
   6   0  22          4.43          5.88         3.73 o                         
   7   0  22        209.59        202.66        14.62 o                         
   8   0  22          6.67          4.81         4.51 o                         
   9   0  22         47.98         36.66         5.35 o                         
  10   0  22        115.25        114.53        10.27 o                         
  11   0  22          0.61          2.69         6.76 o                         
  12   0  22          0.01         -4.41         7.64 o                         
   1   1  22          2.22          4.54         1.49 o                         
   2   1  22        277.00        288.82         4.75 o                         
   3   1  22         24.56         21.00         2.79 o                         
   4   1  22        297.99        269.65         6.21 o                         
   5   1  22         96.30         92.36         3.62 o                         
   6   1  22          0.35          1.29         2.28 o                         
   7   1  22         32.37         38.05         3.02 o                         
   8   1  22          3.12          7.33         3.43 o                         
   9   1  22         76.74         76.14         5.58 o                         
  10   1  22         11.86         13.24         4.16 o                         
  11   1  22        134.64        132.47         7.96 o                         
  12   1  22         60.27         74.85         8.85 o                         
   0   2  22          1.96          2.59         2.74 o                         
   1   2  22         59.31         47.52         6.22 o                         
   2   2  22         66.90         79.88         3.15 o                         
   3   2  22          6.31         11.78         2.64 o                         
   4   2  22         71.86         71.17         4.07 o                         
   5   2  22          0.16          1.33         2.26 o                         
   6   2  22         70.00         75.21         7.11 o                         
   7   2  22          1.37          0.01         2.38 o                         
   8   2  22          7.76         13.21         2.62 o                         
   9   2  22          2.01          2.93         3.50 o                         
  10   2  22        111.88        111.90         6.44 o                         
  11   2  22        119.91        130.74        10.93 o                         
   1   3  22        713.46        707.06        11.64 o                         
   2   3  22        134.21        111.62         3.91 o                         
   3   3  22         11.92         10.46         2.53 o                         
   4   3  22         42.40         44.49         5.49 o                         
   5   3  22         26.45         32.16         3.92 o                         
   6   3  22         12.49         19.98         3.95 o                         
   7   3  22          2.25          4.50         2.91 o                         
   8   3  22         13.61          8.07         3.61 o                         
   9   3  22          4.04          7.59         3.34 o                         
  10   3  22          0.17          2.18         5.81 o                         
  11   3  22         44.85         58.16         6.02 o                         
   0   4  22       2517.48       2282.63        45.67 o                         
   1   4  22        272.20        243.74         5.67 o                         
   2   4  22         21.15         22.22         3.43 o                         
   3   4  22          0.16          0.50         2.90 o                         
   4   4  22         66.73         73.78         5.40 o                         
   5   4  22         22.73         28.94         5.42 o                         
   6   4  22         21.37         13.72         3.25 o                         
   7   4  22         56.57         71.73        10.29 o                         
   8   4  22          3.08          3.60         2.97 o                         
   9   4  22          0.00          1.39         3.35 o                         
  10   4  22          0.00         -1.99         4.30 o                         
  11   4  22         85.92         93.07         9.00 o                         
   1   5  22         79.96         98.11         4.31 o                         
   2   5  22         49.70         54.82         4.89 o                         
   3   5  22         28.36         28.68         3.97 o                         
   4   5  22         20.79         23.13         5.26 o                         
   5   5  22          3.98          4.42         3.34 o                         
   6   5  22          0.29         -3.25         3.87 o                         
   7   5  22         37.20         43.88         6.28 o                         
   8   5  22          0.40         -2.12         4.55 o                         
   9   5  22          3.32         -0.02         3.91 o                         
  10   5  22          5.24         -2.37         5.77 o                         
   0   6  22          2.26         16.32        16.67 o                         
   1   6  22         10.11         12.41         3.89 o                         
   2   6  22          1.13         11.05         4.28 o                         
   3   6  22         10.89         21.05         4.74 o                         
   4   6  22         96.69        112.40         6.75 o                         
   5   6  22         50.51         58.58         5.83 o                         
   6   6  22          0.68          3.22         4.17 o                         
   7   6  22          0.13          0.04         4.32 o                         
   8   6  22          0.10          2.97         5.56 o                         
   9   6  22          1.31         13.47         8.86 o                         
   1   7  22          2.32          5.77         4.05 o                         
   2   7  22         15.13         25.81         4.35 o                         
   3   7  22        138.34        150.41         9.42 o                         
   4   7  22          6.54         14.11         5.06 o                         
   5   7  22         20.90         20.55         4.82 o                         
   6   7  22          8.59          7.09         6.13 o                         
   7   7  22          5.90          9.77         6.37 o                         
   8   7  22          1.18          7.86         6.66 o                         
   0   8  22          9.31          3.38         9.12 o                         
   1   8  22         28.29         23.67         6.21 o                         
   2   8  22          2.30          6.00         7.10 o                         
   3   8  22        146.56        151.63        15.85 o                         
   4   8  22         17.45         17.53         9.90 o                         
   5   8  22          0.02          5.48         9.62 o                         
   6   8  22          4.18          9.18         9.06 o                         
   7   8  22         13.29         14.28         9.36 o                         
   1   1  23        278.89        258.25         5.01 o                         
   2   1  23          1.16         -0.37         2.32 o                         
   3   1  23         42.13         29.86         2.46 o                         
   4   1  23        409.46        370.30         9.51 o                         
   5   1  23          3.38          4.14         2.34 o                         
   6   1  23          0.79          1.32         2.33 o                         
   7   1  23          9.43          8.10         2.92 o                         
   8   1  23         25.27         33.81         3.49 o                         
   9   1  23        205.22        224.57         8.11 o                         
  10   1  23          0.33          1.32         4.11 o                         
  11   1  23          4.59          2.66         7.12 o                         
   0   2  23         25.34         21.75         3.96 o                         
   1   2  23        468.57        449.78         9.95 o                         
   2   2  23        240.86        218.82         5.80 o                         
   3   2  23         24.36         23.06         2.73 o                         
   4   2  23          6.86         11.57         3.21 o                         
   5   2  23        127.65        122.96         9.47 o                         
   6   2  23          2.57          4.01         3.06 o                         
   7   2  23         19.97         24.70         2.92 o                         
   8   2  23         34.59         47.44         7.60 o                         
   9   2  23         30.26         33.74         8.46 o                         
  10   2  23          7.52          1.88         5.24 o                         
  11   2  23         77.23         90.66         9.79 o                         
   1   3  23          3.21          2.12         2.57 o                         
   2   3  23         58.31         42.67         3.00 o                         
   3   3  23          6.78          4.03         3.72 o                         
   4   3  23         70.35         73.65         4.42 o                         
   5   3  23          0.58          1.17         3.54 o                         
   6   3  23         46.14         39.46         3.86 o                         
   7   3  23         14.87         13.20         3.27 o                         
   8   3  23          0.88          3.57         3.93 o                         
   9   3  23          5.68          4.02         4.78 o                         
  10   3  23          2.61         12.40         6.52 o                         
  11   3  23          0.27         15.71        16.39 o                         
   0   4  23        305.72        333.49         9.51 o                         
   1   4  23        173.90        185.55         6.18 o                         
   2   4  23         18.27         19.62         3.56 o                         
   3   4  23         22.60         30.24         3.41 o                         
   4   4  23         18.14         22.21         5.72 o                         
   5   4  23         24.34         22.32         3.46 o                         
   6   4  23         20.49         31.69         4.30 o                         
   7   4  23         19.02         31.13         4.86 o                         
   8   4  23          0.20          1.04         3.83 o                         
   9   4  23          1.05          5.00         4.21 o                         
  10   4  23          8.57         12.41         4.76 o                         
  11   4  23          0.07          6.17         9.20 o                         
   1   5  23        331.23        323.36        10.27 o                         
   2   5  23         25.86         40.81         7.70 o                         
   3   5  23          6.49         15.41         3.74 o                         
   4   5  23         11.91         19.77         6.21 o                         
   5   5  23         15.78         19.89         3.65 o                         
   6   5  23         18.11         32.73         5.05 o                         
   7   5  23         14.07         17.11         4.95 o                         
   8   5  23         20.66         19.01         4.79 o                         
   9   5  23          3.66          1.28         5.17 o                         
  10   5  23          3.35         11.39         8.83 o                         
   0   6  23         18.18         33.79         6.32 o                         
   1   6  23        181.03        184.73        10.29 o                         
   2   6  23         14.72         24.00         4.86 o                         
   3   6  23          0.00         10.18         4.16 o                         
   4   6  23          4.21         10.34         4.66 o                         
   5   6  23         27.78         33.94         5.52 o                         
   6   6  23        171.95        195.33        15.72 o                         
   7   6  23         23.27         23.32         6.30 o                         
   8   6  23         18.88         18.76         6.05 o                         
   9   6  23         55.87         72.49        11.22 o                         
   1   7  23         30.54         29.24         9.00 o                         
   2   7  23        129.02        136.44         6.56 o                         
   3   7  23         54.16         65.84         5.95 o                         
   4   7  23         43.58         49.14         7.41 o                         
   5   7  23         13.22         14.88        10.85 o                         
   6   7  23          2.34          1.28         6.03 o                         
   7   7  23          0.42         -1.73         6.23 o                         
   0   0  24         54.83         66.22         6.05 o                         
   1   0  24        144.04        141.63         4.78 o                         
   2   0  24         16.51         18.27         3.27 o                         
   3   0  24        121.38         95.39        10.03 o                         
   4   0  24          9.39          5.93         3.47 o                         
   5   0  24         36.97         37.04         4.45 o                         
   6   0  24        272.94        293.54        11.05 o                         
   7   0  24         50.63         55.27         8.72 o                         
   8   0  24         54.46         49.30         5.78 o                         
   9   0  24         58.73         83.68         6.75 o                         
   1   1  24        138.32        131.89         5.48 o                         
   2   1  24         19.71         11.95         3.94 o                         
   3   1  24         63.04         57.36         4.45 o                         
   4   1  24          0.10         -0.43         2.93 o                         
   5   1  24          9.85          5.19         3.02 o                         
   6   1  24         88.74        100.70         4.87 o                         
   7   1  24          0.02          1.60         3.39 o                         
   8   1  24         36.69         37.80         4.40 o                         
   9   1  24         15.31          8.67         5.45 o                         
  10   1  24         32.82         33.50         7.55 o                         
  11   1  24         78.70         66.69         9.43 o                         
   0   2  24          4.19          8.86         6.45 o                         
   1   2  24        649.00        578.68        14.63 o                         
   2   2  24         50.23         34.95         4.52 o                         
   3   2  24         14.92         11.37         3.47 o                         
   4   2  24         26.00         25.38         3.70 o                         
   5   2  24         17.33         20.23         2.76 o                         
   6   2  24         12.27         12.69         2.96 o                         
   7   2  24         11.79         25.91         3.51 o                         
   8   2  24         21.60         36.49         8.49 o                         
   9   2  24          1.63         -0.11         4.59 o                         
  10   2  24          5.27          5.94         5.09 o                         
  11   2  24          8.35         16.22         7.90 o                         
   1   3  24         57.93         58.75         5.20 o                         
   2   3  24          3.03          1.50         2.93 o                         
   3   3  24         19.30         12.62         3.88 o                         
   4   3  24          4.63          9.62         3.38 o                         
   5   3  24          9.40         13.68         3.77 o                         
   6   3  24        114.17        122.29         5.66 o                         
   7   3  24          1.71          0.47         3.65 o                         
   8   3  24          0.80          1.38         3.78 o                         
   9   3  24          2.61          3.17         4.16 o                         
  10   3  24          7.02         11.81         4.78 o                         
   0   4  24         34.87         34.75         5.24 o                         
   1   4  24          0.34          2.00         3.20 o                         
   2   4  24         59.71         55.89         4.01 o                         
   3   4  24         21.79         23.45         5.14 o                         
   4   4  24         14.81         13.55         3.40 o                         
   5   4  24          0.88         -1.42         3.38 o                         
   6   4  24         31.68         41.32         6.87 o                         
   7   4  24          0.18         14.62         8.01 o                         
   8   4  24          1.56          3.14         3.89 o                         
   9   4  24          1.29         -1.62         4.18 o                         
  10   4  24          0.01          9.12         8.56 o                         
   1   5  24         65.95         74.22         5.81 o                         
   2   5  24          5.36         10.26         3.91 o                         
   3   5  24        115.29        113.77         7.74 o                         
   4   5  24         48.52         65.08         5.60 o                         
   5   5  24        106.16        123.24         8.03 o                         
   6   5  24         30.16         58.82        15.30 o                         
   7   5  24          0.35          9.12         4.88 o                         
   8   5  24         63.01         71.42        11.21 o                         
   9   5  24          2.08         -1.34         8.01 o                         
   0   6  24         84.60         93.71         8.08 o                         
   1   6  24         82.62        102.70         5.79 o                         
   2   6  24        207.13        242.97         9.73 o                         
   3   6  24          8.78         20.59         4.57 o                         
   4   6  24          0.49         10.02         5.07 o                         
   5   6  24         63.54         93.81         9.06 o                         
   6   6  24         93.00        129.43         8.66 o                         
   7   6  24          0.31          5.96         5.86 o                         
   1   7  24          1.32          1.19         5.23 o                         
   2   7  24          5.94         13.17        10.64 o                         
   3   7  24         16.97         23.73         8.12 o                         
   4   7  24         30.27         48.34         7.40 o                         
   5   7  24         15.48         29.60         6.75 o                         
   1   1  25          7.08          6.22         3.24 o                         
   2   1  25          0.16          0.93         3.85 o                         
   3   1  25          0.56          0.45         3.01 o                         
   4   1  25        169.73        152.88         9.29 o                         
   5   1  25         79.26         66.17         4.73 o                         
   6   1  25         24.64         22.86         4.02 o                         
   7   1  25         21.19         23.60         4.04 o                         
   8   1  25         55.70         51.27         6.90 o                         
   9   1  25          0.01          4.97         7.69 o                         
   0   2  25         85.59         83.41        12.03 o                         
   1   2  25         17.99         23.04         4.39 o                         
   2   2  25        130.04        103.00         6.25 o                         
   3   2  25          5.78          9.12         3.46 o                         
   4   2  25         23.03         25.91         3.85 o                         
   5   2  25         16.37         16.28         2.89 o                         
   6   2  25         17.16         19.96         5.11 o                         
   7   2  25          8.96          9.73         3.31 o                         
   8   2  25          6.00         11.92        17.97 o                         
   9   2  25          8.38          6.40         4.21 o                         
  10   2  25          3.28          3.06         6.22 o                         
   1   3  25        214.29        197.50         8.55 o                         
   2   3  25         90.54         99.36         5.67 o                         
   3   3  25          0.37          6.11         3.44 o                         
   4   3  25         31.91         35.74         4.50 o                         
   5   3  25          9.00         14.06         3.81 o                         
   6   3  25          0.91          5.74         2.83 o                         
   7   3  25          2.02          2.15         3.87 o                         
   8   3  25         10.82         10.79         4.54 o                         
   9   3  25          1.99          2.12         4.53 o                         
  10   3  25         17.59         13.33         5.71 o                         
   0   4  25         35.16         37.28         9.00 o                         
   1   4  25          8.30          9.12         3.99 o                         
   2   4  25          0.29         -2.14         4.07 o                         
   3   4  25         67.48         62.32         7.65 o                         
   4   4  25         29.08         38.95         5.25 o                         
   5   4  25         55.75         77.17         4.96 o                         
   6   4  25          8.65         19.55         5.03 o                         
   7   4  25        158.94        151.17        12.51 o                         
   8   4  25         28.79         32.35         4.77 o                         
   9   4  25         10.85         12.98         6.22 o                         
   1   5  25          0.49         10.55         4.73 o                         
   2   5  25         14.41         17.69         4.95 o                         
   3   5  25          6.91         11.17         4.33 o                         
   4   5  25          1.67          9.81         4.96 o                         
   5   5  25          4.47          4.78         6.74 o                         
   6   5  25         39.11         67.40        14.54 o                         
   7   5  25         28.46         59.49        21.88 o                         
   8   5  25          3.82          4.44         6.23 o                         
   0   6  25         39.28         40.16         6.94 o                         
   1   6  25         57.46         55.35         5.39 o                         
   2   6  25         12.38         20.37         5.25 o                         
   3   6  25         12.61         36.30        10.73 o                         
   4   6  25         21.20         31.85         6.43 o                         
   5   6  25         42.92         79.50        17.81 o                         
   6   6  25          0.52         12.39         8.07 o                         
   7   6  25         90.34        110.76        11.05 o                         
   0   0  26          0.92          5.61         6.35 o                         
   1   0  26         30.93         27.68         5.16 o                         
   2   0  26        111.26        111.66        12.95 o                         
   3   0  26         25.91         16.99         7.76 o                         
   5   0  26          2.57         11.90         7.26 o                         
   6   0  26         65.20         53.14         9.52 o                         
   7   0  26          3.31          6.64         7.74 o                         
   8   0  26        122.50        130.56        13.15 o                         
   1   1  26          6.75         13.51         4.07 o                         
   2   1  26         21.55         12.57         4.12 o                         
   3   1  26         13.34          6.76         4.83 o                         
   4   1  26         44.65         48.62         5.25 o                         
   5   1  26         31.80         33.88         5.98 o                         
   6   1  26         20.04         17.19         5.41 o                         
   7   1  26          0.38          5.65         5.47 o                         
   8   1  26         17.01         27.16         9.39 o                         
   9   1  26          9.84          5.92         8.70 o                         
   0   2  26        103.61        102.01        11.19 o                         
   1   2  26        132.61        130.21         6.23 o                         
   2   2  26         48.36         36.69        10.88 o                         
   3   2  26          0.15         -2.62         3.61 o                         
   4   2  26         15.46         23.54         4.01 o                         
   5   2  26         72.57         74.09         7.95 o                         
   6   2  26          8.74         10.23         4.68 o                         
   7   2  26         70.86         91.92         9.34 o                         
   8   2  26         11.99         18.93         6.52 o                         
   9   2  26        132.75        151.19        15.62 o                         
   1   3  26         60.34         31.62         8.93 o                         
   2   3  26         21.46         18.26         4.55 o                         
   3   3  26          2.76          2.52         3.61 o                         
   4   3  26         11.82         17.02         3.92 o                         
   5   3  26        129.65        153.80         6.39 o                         
   6   3  26         15.56         15.68         3.38 o                         
   7   3  26          0.17          0.00         3.84 o                         
   8   3  26          2.69          4.91         4.61 o                         
   9   3  26          0.68         -3.44        10.17 o                         
   0   4  26        267.08        245.74        16.18 o                         
   1   4  26         17.59         18.64         4.47 o                         
   2   4  26         39.39         42.09         4.93 o                         
   3   4  26         27.31         41.93         4.30 o                         
   4   4  26         17.59         22.28         4.32 o                         
   5   4  26          9.52         16.39         4.76 o                         
   6   4  26          0.65          6.74         5.56 o                         
   7   4  26         93.98         90.65         8.71 o                         
   8   4  26          0.03          1.66         5.14 o                         
   1   5  26        108.78        117.34         8.89 o                         
   2   5  26          0.30          6.51         4.30 o                         
   3   5  26         35.51         51.63         8.03 o                         
   4   5  26         50.79         53.32         4.90 o                         
   5   5  26        147.87        205.59        25.50 o                         
   6   5  26          0.03         20.50         8.78 o                         
   0   6  26         24.77         47.68        10.39 o                         
   1   6  26          0.12         11.36         9.25 o                         
   2   6  26        185.27        213.48        14.43 o                         
   3   6  26         57.52         70.23        10.75 o                         
   4   6  26         25.78         54.86         9.58 o                         
   5   6  26          0.34         29.94         8.97 o                         
   6   6  26          3.70         27.24         8.76 o                         
   1   1  27          7.66          7.79         3.51 o                         
   2   1  27          0.47          0.66         4.22 o                         
   3   1  27         52.90         44.97         6.47 o                         
   4   1  27          1.34          3.01         4.29 o                         
   5   1  27          0.18          3.54         6.19 o                         
   6   1  27         19.47         39.77        11.35 o                         
   7   1  27         39.73         44.26         7.02 o                         
   8   1  27         10.21          9.94         8.92 o                         
   0   2  27        229.07        236.48        16.78 o                         
   1   2  27          0.02          4.84         4.25 o                         
   2   2  27          0.98         -1.42         5.65 o                         
   3   2  27          2.33          7.02         4.02 o                         
   4   2  27          0.77         -1.67         3.84 o                         
   5   2  27          4.81          5.75         4.34 o                         
   6   2  27         27.87         30.63         7.44 o                         
   7   2  27         43.02         28.02        10.17 o                         
   8   2  27          2.75         -2.43         8.68 o                         
   9   2  27         31.48         43.92        10.35 o                         
   1   3  27         19.72          8.18         7.57 o                         
   2   3  27        104.46        113.28         6.01 o                         
   3   3  27          6.05          8.45         4.08 o                         
   4   3  27         23.01         23.37         4.32 o                         
   5   3  27        123.51        132.16        11.75 o                         
   6   3  27          1.30          7.65         6.59 o                         
   7   3  27         60.37         92.18        13.33 o                         
   0   4  27        115.10         83.89        12.56 o                         
   1   4  27          2.97          9.84         4.69 o                         
   2   4  27          6.31          5.03         4.79 o                         
   3   4  27          0.17          8.20         4.59 o                         
   4   4  27         31.27         45.91         4.93 o                         
   5   4  27          5.86         13.58         6.48 o                         
   1   5  27         40.63         69.09         8.12 o                         
   2   5  27         36.75         53.24         9.94 o                         
   3   5  27         17.01         30.96         9.00 o                         
   4   5  27          0.02         28.26         9.66 o                         
   5   5  27         28.24         46.27         9.54 o                         
   0   0  28         10.55          9.84         7.07 o                         
   1   0  28         60.83         73.63         7.18 o                         
   2   0  28         20.66         36.29         7.24 o                         
   3   0  28        120.10        119.02        11.19 o                         
   4   0  28          0.35         -7.37         8.12 o                         
   5   0  28          2.78         -5.56         7.96 o                         
   6   0  28         15.49         15.82         8.72 o                         
   7   0  28         11.04         15.37         7.81 o                         
   1   1  28          1.07          6.69         3.57 o                         
   2   1  28          2.24          5.34         4.23 o                         
   3   1  28          5.65          2.21         5.30 o                         
   4   1  28          9.64         10.51         6.06 o                         
   5   1  28          1.98          2.51         4.82 o                         
   6   1  28          7.50         11.92         5.67 o                         
   7   1  28         18.30         25.98         7.69 o                         
   8   1  28         24.14         23.13        10.34 o                         
   0   2  28         10.31         14.42         7.23 o                         
   1   2  28         15.96         24.59         5.82 o                         
   2   2  28         45.51         43.64         6.51 o                         
   3   2  28         42.15         56.73         5.82 o                         
   4   2  28         19.22         32.12         5.55 o                         
   5   2  28          4.98          3.53         6.03 o                         
   6   2  28         31.91         23.82         8.93 o                         
   7   2  28          7.11          9.17         8.71 o                         
   1   3  28          3.10         -2.95        11.02 o                         
   2   3  28         12.55          7.87         6.59 o                         
   3   3  28         69.44         71.06         5.63 o                         
   4   3  28         63.26         83.65         7.59 o                         
   5   3  28        180.95        195.91        14.93 o                         
   0   4  28        171.80        184.23        15.67 o                         
   1   4  28         48.93         60.92         8.99 o                         
   2   4  28          2.78         -4.37        11.15 o                         
   3   4  28         37.54         52.46         7.01 o                         
   4   4  28         23.17         36.91         9.46 o                         
   1   5  28          2.81         12.47         9.75 o                         
   2   5  28         11.66         20.40         9.38 o                         
   3   5  28         46.78         51.61         6.67 o                         
   4   5  28         70.66        125.21        12.34 o                         
   5   5  28         36.20         74.48        11.23 o                         
   1   1  29         14.61         16.72         4.09 o                         
   2   1  29         37.63         50.05         4.92 o                         
   3   1  29         19.44         13.34         8.40 o                         
   4   1  29         74.57         77.83         8.26 o                         
   5   1  29          0.01         -6.00         6.24 o                         
   6   1  29          9.00          8.98         6.17 o                         
   7   1  29          2.78          0.81         9.02 o                         
   0   2  29         78.82         84.44         8.06 o                         
   1   2  29          6.34          2.56         4.70 o                         
   2   2  29          1.63          0.58         5.59 o                         
   3   2  29         82.74        104.85         8.67 o                         
   4   2  29         17.47         21.27         6.71 o                         
   5   2  29          0.13          1.03         6.06 o                         
   1   3  29          4.35          0.92        12.93 o                         
   2   3  29          0.00          0.39         7.67 o                         
   3   3  29          0.11         -3.73         9.95 o                         
   4   3  29         79.03        119.07        12.24 o                         
   0   4  29        126.73        117.12        14.76 o                         
   1   4  29          0.08          2.67        10.96 o                         
   2   4  29          4.13          5.80         8.67 o                         
   3   4  29         14.39         12.37         6.28 o                         
   4   4  29         24.54         34.33        11.00 o                         
   0   0  30        100.17        105.04        12.44 o                         
   1   0  30         84.08         94.73        11.56 o                         
   2   0  30         81.29        104.33        12.50 o                         
   3   0  30        113.24        116.00        13.26 o                         
   4   0  30          6.83         -3.68         9.34 o                         
   5   0  30         39.44         41.47        10.21 o                         
   6   0  30         27.90         23.86         9.62 o                         
   1   1  30         14.09         14.30         8.50 o                         
   2   1  30          5.87         13.91         9.27 o                         
   3   1  30          0.78          0.68         8.63 o                         
   4   1  30          1.11         -7.69         8.96 o                         
   5   1  30         18.79          5.04         9.37 o                         
   6   1  30         12.96          5.95         9.16 o                         
   0   2  30          2.46          6.29         7.64 o                         
   1   2  30          4.15         10.83         8.35 o                         
   2   2  30         77.86         81.09        11.36 o                         
   3   2  30          2.81         10.36         7.84 o                         
   4   2  30          0.07          5.94         8.14 o                         
   1   3  30         16.05         31.45         9.14 o                         
   2   3  30         11.59         15.08        17.01 o                         
   3   3  30         10.93          4.60        15.14 o                         
   4   3  30         36.32         43.45         9.81 o                         
   2   4  30         65.20        117.02        12.67 o                         
   3   4  30         19.34         17.40         9.48 o                         
                                                                                
